# Supplementary material for: Comprehensive Transcriptomic Profiling of Murine Osteoclast Differentiation Reveals Novel Differentially Expressed Genes and LncRNAs
Source: Front Genet. 2021 Nov 15;12:781272. doi: 10.3389/fgene.2021.781272 (PMC8634834; doi:10.3389/fgene.2021.781272)
Supplement: Supplementary file 1 [file Table2.XLSX]

## Sheet: All DEGs-D4 vs D3
Ensembl ID	log2 Fold Change	FDR*	Symbol	Chr	Type	Regulation	Avg CPM** - D3	Avg CPM** - D4
ENSMUSG00000022103	2.82448	9.28e-08	Gfra2	14D2	protein_coding	Up	4.30658	6.81655
ENSMUSG00000090877	2.44557	5.59e-10	Hspa1b	17B1	protein_coding	Up	5.39919	7.68615
ENSMUSG00000057457	2.263	0.000198	Phex	XF4	protein_coding	Up	4.09054	6.07177
ENSMUSG00000041923	2.0446	3.48e-06	Nol4	18A2	protein_coding	Up	5.97698	7.88776
ENSMUSG00000026885	1.88755	8.75e-06	Ttll11	2B	protein_coding	Up	5.45975	7.20454
ENSMUSG00000006310	1.6981	0.000209	Zbtb32	7B1	protein_coding	Up	4.7474	6.27971
ENSMUSG00000031273	1.68819	0.0113	Col4a6	XF2	protein_coding	Up	4.57185	6.02494
ENSMUSG00000035498	1.62447	0.00082	Cdcp1	9F4	protein_coding	Up	4.45032	5.80305
ENSMUSG00000057766	1.59549	0.0265	Ankrd29	18A1	protein_coding	Up	3.44616	4.58129
ENSMUSG00000035352	1.56622	0.0398	Ccl12	11C	protein_coding	Up	2.98805	3.91032
ENSMUSG00000105651	1.47842	5.51e-05	1700017M07Rik	3A3	lincRNA	Up	6.0896	7.49599
ENSMUSG00000004791	1.47426	3e-20	Pgf	12D1	protein_coding	Up	8.37449	9.84273
ENSMUSG00000078521	1.43764	2.61e-22	Aunip	4D3	protein_coding	Up	7.61621	9.03482
ENSMUSG00000104554	1.43726	9.37e-05	Gm4610	3G1	antisense	Up	7.93948	9.25737
ENSMUSG00000001228	1.43422	8.52e-35	Uhrf1	17D	protein_coding	Up	11.0946	12.5266
ENSMUSG00000021403	1.41092	0.0218	Serpinb9b	13A3.2	protein_coding	Up	7.52408	8.96336
ENSMUSG00000017499	1.38945	2.67e-25	Cdc6	11D	protein_coding	Up	8.52465	9.90154
ENSMUSG00000017861	1.37987	6.21e-21	Mybl2	2H2	protein_coding	Up	9.10067	10.469
ENSMUSG00000027323	1.37345	2.03e-21	Rad51	200000	protein_coding	Up	9.11172	10.4774
ENSMUSG00000025001	1.35609	4.61e-32	Hells	19C3	protein_coding	Up	10.2112	11.5574
ENSMUSG00000078452	1.33799	8.12e-10	Raet1d	10A3	protein_coding	Up	7.06279	8.37208
ENSMUSG00000023232	1.33383	3.6e-05	Serinc2	4D2.2	protein_coding	Up	7.84981	9.10874
ENSMUSG00000097134	1.32245	2.47e-13	1110002J07Rik	10B5.1	lincRNA	Up	8.12043	9.42735
ENSMUSG00000032113	1.31015	7.29e-19	Chek1	9A4	protein_coding	Up	8.47751	9.77582
ENSMUSG00000028654	1.30508	1.2e-15	Mycl	4D2.2	protein_coding	Up	9.59717	10.8991
ENSMUSG00000025658	1.2916	0.00514	Cnksr2	XF4	protein_coding	Up	5.53047	6.73628
ENSMUSG00000087213	1.27761	0.000114	2810408I11Rik	1C2	processed_transcript	Up	6.1402	7.34368
ENSMUSG00000070348	1.27392	0.00157	Ccnd1	7F5	protein_coding	Up	10.7006	11.9016
ENSMUSG00000063851	1.26952	0.000495	Rnf183	4B3	protein_coding	Up	6.28877	7.51241
ENSMUSG00000100215	1.24166	0.0206	Gm8292	1C1.2	processed_pseudogene	Up	4.99136	6.12201
ENSMUSG00000086515	1.23395	0.0198	Erich2os	2C2	antisense	Up	5.28573	6.46845
ENSMUSG00000026072	1.22537	3.42e-06	Il1r1	1B	protein_coding	Up	8.58433	9.77806
ENSMUSG00000026669	1.22426	3.77e-19	Mcm10	2A1	protein_coding	Up	9.58955	10.8058
ENSMUSG00000039748	1.21399	7.3e-16	Exo1	1H4	protein_coding	Up	8.30306	9.50942
ENSMUSG00000091971	1.21354	0.00746	Hspa1a;Hspa1b	17B1	protein_coding	Up	5.13425	6.22572
ENSMUSG00000034783	1.20962	5.19e-08	Cd207	6C3	protein_coding	Up	9.03583	10.2504
ENSMUSG00000047757	1.20182	9.99e-10	Fancb	XF5	protein_coding	Up	7.2511	8.42205
ENSMUSG00000031257	1.19205	0.00881	Nox1	XE3	protein_coding	Up	5.73005	6.84448
ENSMUSG00000050854	1.16219	0.00815	Tmem125	4D2.1	protein_coding	Up	6.38916	7.46476
ENSMUSG00000034883	1.1453	1.92e-08	Lrr1	12C2	protein_coding	Up	7.14939	8.26483
ENSMUSG00000031403	1.14399	2.86e-17	Dkc1	XA7.3	protein_coding	Up	10.7287	11.864
ENSMUSG00000019303	1.13931	3.88e-06	Psmc3ip	11D	protein_coding	Up	7.1094	8.22222
ENSMUSG00000022490	1.13584	0.00194	Ppp1r1a	15F3	protein_coding	Up	7.0123	8.09241
ENSMUSG00000038963	1.1324	0.00188	Slco4a1	2H4	protein_coding	Up	11.764	12.8731
ENSMUSG00000034773	1.13233	1.73e-14	Hrob	11D	protein_coding	Up	8.30579	9.42738
ENSMUSG00000035455	1.12236	1.54e-16	Fignl1	11A1	protein_coding	Up	9.96296	11.0799
ENSMUSG00000037474	1.11255	2.8e-14	Dtl	1H6	protein_coding	Up	9.53563	10.6354
ENSMUSG00000006403	1.11051	0.00051	Adamts4	1H3	protein_coding	Up	7.52624	8.5796
ENSMUSG00000039994	1.09913	3.62e-17	Timeless	10D3	protein_coding	Up	8.96345	10.0627
ENSMUSG00000059060	1.09117	0.00589	Rad51b	12C3	protein_coding	Up	5.44767	6.4447
ENSMUSG00000005410	1.08783	3.54e-24	Mcm5	8C1	protein_coding	Up	11.5909	12.677
ENSMUSG00000028587	1.07861	7.25e-07	Orc1	4C7	protein_coding	Up	7.26221	8.30903
ENSMUSG00000081058	1.0777	5.93e-06	H3c15;Hist1h3b	3F2.1	protein_coding	Up	8.30169	9.34526
ENSMUSG00000037991	1.07581	0.00307	Rmi2	16A1	protein_coding	Up	6.23357	7.23094
ENSMUSG00000103845	1.06956	0.00159	Gm19026	1A1	processed_pseudogene	Up	7.23731	8.26889
ENSMUSG00000026955	1.06679	3.42e-06	Sapcd2	2A3	protein_coding	Up	6.71744	7.75396
ENSMUSG00000034413	1.06238	3.97e-07	Neurl1b	17A3.3	protein_coding	Up	8.7226	9.77972
ENSMUSG00000031549	1.05983	0.000785	Ido2	8A2	protein_coding	Up	6.60505	7.63188
ENSMUSG00000007080	1.05853	1.22e-15	Pole	5F	protein_coding	Up	9.41258	10.4574
ENSMUSG00000013150	1.05253	0.000528	Gfod2	8D3	protein_coding	Up	5.84614	6.85528
ENSMUSG00000079671	1.03658	0.00869	2610203C22Rik	1A2	processed_transcript	Up	5.76071	6.74372
ENSMUSG00000069793	1.03452	4.82e-20	Slfn9	11C	protein_coding	Up	9.94702	10.9807
ENSMUSG00000052565	1.03145	0.0053	H1f3;H1-3	13A3.1	protein_coding	Up	6.02283	7.00337
ENSMUSG00000033762	1.03128	5.52e-07	Recql4	15D3	protein_coding	Up	7.83949	8.87044
ENSMUSG00000037572	1.03112	2.78e-18	Wdhd1	14C1	protein_coding	Up	9.78311	10.8063
ENSMUSG00000024640	1.02888	1.93e-14	Psat1	19A	protein_coding	Up	11.0168	12.0369
ENSMUSG00000020089	1.02879	3.9e-16	Ppa1	10B4	protein_coding	Up	10.8641	11.8856
ENSMUSG00000086324	1.02607	0.00134	Gm15564	16B3	antisense	Up	9.03613	10.0191
ENSMUSG00000029283	1.01739	1.8e-11	Cdc7	500000	protein_coding	Up	8.1733	9.17303
ENSMUSG00000040034	1.01499	1.27e-07	Nup43	10A1	protein_coding	Up	8.63179	9.61713
ENSMUSG00000002870	1.01196	4.86e-20	Mcm2	6D1	protein_coding	Up	10.766	11.7739
ENSMUSG00000035919	1.0117	2.01e-11	Bbs9	9A3	protein_coding	Up	10.1316	11.1284
ENSMUSG00000006442	1.00918	1.23e-17	Srm	400	protein_coding	Up	10.782	11.7818
ENSMUSG00000085129	-1.00051	0.0167	5031425F14Rik	2H3	lincRNA	Down	6.26608	5.29371
ENSMUSG00000072720	-1.00217	0.0173	Myo18b	5F	protein_coding	Down	7.8158	6.85708
ENSMUSG00000037709	-1.00275	0.0445	Fam13a	6B3	protein_coding	Down	5.30568	4.45768
ENSMUSG00000070031	-1.00531	1.97e-10	Sp140	1C5	protein_coding	Down	10.2312	9.21765
ENSMUSG00000036617	-1.00808	0.0285	Etl4	2A3	protein_coding	Down	6.08219	5.13094
ENSMUSG00000024253	-1.00808	0.00303	Dync2li1	170000	protein_coding	Down	6.58841	5.63213
ENSMUSG00000010142	-1.00825	2.65e-10	Tnfrsf13b	11B2	protein_coding	Down	9.9942	8.98572
ENSMUSG00000040415	-1.00981	1.61e-06	Dtx3	10D3	protein_coding	Down	9.80085	8.78127
ENSMUSG00000055866	-1.01038	0.00157	Per2	1D	protein_coding	Down	7.31322	6.33982
ENSMUSG00000103473	-1.01081	8.7e-06	Gm37696	30	antisense	Down	7.05204	6.07892
ENSMUSG00000098557	-1.01884	1.58e-21	Kctd12	14E2.3	protein_coding	Down	13.7422	12.7162
ENSMUSG00000045573	-1.01899	0.0241	Penk	4A1	protein_coding	Down	6.70232	5.59564
ENSMUSG00000039908	-1.01928	9.31e-12	Slc26a11	1100	protein_coding	Down	10.3296	9.30751
ENSMUSG00000079293	-1.02056	0.0401	Clec7a	6F3	polymorphic_pseudogene	Down	12.8148	11.6736
ENSMUSG00000044827	-1.02096	4.47e-08	Tlr1	5C3.1	protein_coding	Down	10.3878	9.35017
ENSMUSG00000020053	-1.02526	4.99e-09	Igf1	10C1	protein_coding	Down	12.5612	11.5411
ENSMUSG00000043004	-1.02618	2.29e-34	Gng2	14A3	protein_coding	Down	11.8239	10.8016
ENSMUSG00000059108	-1.0274	0.0482	Ifitm6	7F5	protein_coding	Down	9.03276	7.94473
ENSMUSG00000039699	-1.02755	0.00121	Batf2	19A	protein_coding	Down	6.90975	5.92596
ENSMUSG00000026471	-1.02811	1.92e-05	Mr1	1G3	protein_coding	Down	8.17608	7.16666
ENSMUSG00000023966	-1.02811	0.023	Rsph9	17C	protein_coding	Down	6.33832	5.3891
ENSMUSG00000000552	-1.02843	3.78e-08	Zfp385a	15F3	protein_coding	Down	10.458	9.42295
ENSMUSG00000016493	-1.03196	0.0235	Cd46	1H6	protein_coding	Down	5.99793	5.06368
ENSMUSG00000036587	-1.03203	0.000288	Fut7	2A3	protein_coding	Down	8.31953	7.25854
ENSMUSG00000037239	-1.03343	0.000804	Spred3	7B1	protein_coding	Down	6.73891	5.74484
ENSMUSG00000031673	-1.03504	0.0384	Cdh11	8D1	protein_coding	Down	8.38515	7.24811
ENSMUSG00000030747	-1.03632	2.33e-05	Dgat2	70	protein_coding	Down	7.18548	6.18555
ENSMUSG00000015085	-1.04138	0.0257	Entpd2	2A3	protein_coding	Down	7.05711	6.02547
ENSMUSG00000031144	-1.04184	0.0128	Syp	XA1.1	protein_coding	Down	6.22466	5.28264
ENSMUSG00000035165	-1.04225	0.039	Kcne3	700	protein_coding	Down	5.47317	4.55145
ENSMUSG00000004707	-1.04583	2.63e-10	Ly9	1H3	protein_coding	Down	13.3271	12.2806
ENSMUSG00000018919	-1.04584	0.0378	Tm4sf5	11B3	protein_coding	Down	6.44876	5.44753
ENSMUSG00000044788	-1.04618	0.00208	Fads6	1100	protein_coding	Down	6.96152	6.00049
ENSMUSG00000039239	-1.0489	0.028	Tgfb2	1H5	protein_coding	Down	6.46298	5.46942
ENSMUSG00000033777	-1.0496	5.95e-16	Tlr13	XD	protein_coding	Down	13.1426	12.1003
ENSMUSG00000078616	-1.05038	0.0196	Trim30c	7000	protein_coding	Down	6.63097	5.6361
ENSMUSG00000037762	-1.05049	0.0102	Slc16a9	10B5.3	protein_coding	Down	6.59259	5.59414
ENSMUSG00000062991	-1.05104	0.00725	Nrg1	8A3	protein_coding	Down	7.28048	6.23974
ENSMUSG00000039200	-1.05113	8.63e-17	Atf7ip2	16A1	protein_coding	Down	10.8153	9.76771
ENSMUSG00000023034	-1.05285	0.000303	Nr4a1	15F1	protein_coding	Down	7.38893	6.40643
ENSMUSG00000009628	-1.05404	0.0494	Tex15	8A3	protein_coding	Down	4.88532	4.00517
ENSMUSG00000066800	-1.05803	6.76e-30	Rnasel	1G3	protein_coding	Down	11.6668	10.6113
ENSMUSG00000048965	-1.05928	0.00682	Mrgpre	7F5	protein_coding	Down	7.59203	6.59674
ENSMUSG00000028517	-1.06287	0.000786	Plpp3	4C6	protein_coding	Down	9.1125	8.07679
ENSMUSG00000054203	-1.06402	0.0322	Ifi205;Ifi205a	1H3	protein_coding	Down	6.32036	5.30371
ENSMUSG00000038578	-1.06634	5.17e-10	Susd1	4B3	protein_coding	Down	8.23047	7.18364
ENSMUSG00000042286	-1.06844	3.03e-14	Stab1	14B	protein_coding	Down	13.6215	12.5768
ENSMUSG00000024304	-1.0689	0.0334	Cdh2	18A1	protein_coding	Down	6.835	5.76911
ENSMUSG00000024749	-1.06899	0.0298	Tmc1	19B	protein_coding	Down	7.01276	6.04604
ENSMUSG00000052911	-1.06974	0.0257	Lamb2	9F2	protein_coding	Down	6.37879	5.38868
ENSMUSG00000022504	-1.07307	0.0183	Ciita	16A1	protein_coding	Down	9.07716	7.85222
ENSMUSG00000042675	-1.07383	1.54e-05	Ypel3	7F3	protein_coding	Down	10.9047	9.77346
ENSMUSG00000026012	-1.07455	0.000112	Cd28	1C2	protein_coding	Down	9.07554	7.99432
ENSMUSG00000030340	-1.075	0.000779	Scnn1a	6F3	protein_coding	Down	6.97384	5.96028
ENSMUSG00000022594	-1.07542	0.0314	Lynx1	15D3	protein_coding	Down	6.26504	5.25579
ENSMUSG00000075254	-1.07592	0.000149	Heg1	16B3	protein_coding	Down	6.74723	5.73038
ENSMUSG00000032359	-1.07592	1.37e-25	Ctsh	9E3.1	protein_coding	Down	12.3225	11.2471
ENSMUSG00000020788	-1.08026	1.92e-16	Atp2a3	11B4	protein_coding	Down	10.8004	9.73275
ENSMUSG00000015305	-1.08227	2.68e-18	Sash1	10A1	protein_coding	Down	12.4297	11.361
ENSMUSG00000031258	-1.08782	0.0283	Xkrx	XE3	protein_coding	Down	6.25928	5.23989
ENSMUSG00000044583	-1.09002	0.000229	Tlr7	XF5	protein_coding	Down	12.5518	11.4206
ENSMUSG00000068735	-1.09158	0.0194	Trp53i11	20	protein_coding	Down	6.68744	5.66867
ENSMUSG00000016087	-1.09213	6.14e-19	Fli1	9A4	protein_coding	Down	10.5721	9.48271
ENSMUSG00000040026	-1.09285	0.032	Saa3	7B3	protein_coding	Down	5.91531	4.8946
ENSMUSG00000026483	-1.09855	2.88e-15	Fam129a;Niban1	1G1	protein_coding	Down	12.0115	10.9012
ENSMUSG00000026807	-1.09937	0.00403	Ak8	2A3	protein_coding	Down	7.46682	6.39003
ENSMUSG00000073002	-1.10173	0.0234	Vamp5	6C1	protein_coding	Down	7.75799	6.56389
ENSMUSG00000079484	-1.10395	0.0184	Phyhd1	2B	protein_coding	Down	7.11465	6.00634
ENSMUSG00000018930	-1.10486	2.07e-07	Ccl4	11C	protein_coding	Down	7.30281	6.23523
ENSMUSG00000028073	-1.10697	0.0319	Pear1	3F1	protein_coding	Down	4.84184	3.94399
ENSMUSG00000097083	-1.10951	0.0349	D930019O06Rik	1B	antisense	Down	6.39212	5.33976
ENSMUSG00000052160	-1.10982	0.00123	Pld4	12F1	protein_coding	Down	13.0061	11.8432
ENSMUSG00000042265	-1.11135	2.89e-06	Trem1	17C	protein_coding	Down	6.94178	5.88027
ENSMUSG00000073600	-1.11471	0.0123	Prob1	18B2	protein_coding	Down	7.55052	6.44484
ENSMUSG00000016356	-1.11683	0.0156	Col20a1	2H4	protein_coding	Down	7.01506	5.94318
ENSMUSG00000027322	-1.11763	0.0176	Siglec1	2F1	protein_coding	Down	8.92798	7.80899
ENSMUSG00000053559	-1.11951	0.000299	Smagp	15F1	protein_coding	Down	8.46575	7.29217
ENSMUSG00000033420	-1.12128	0.00426	Antxr1	6D1	protein_coding	Down	9.83181	8.65644
ENSMUSG00000100280	-1.12175	0.00894	Gm28417	1B	processed_transcript	Down	6.06284	5.03588
ENSMUSG00000058163	-1.12179	0.000208	Gm5431	11B1.2	protein_coding	Down	8.45912	7.29787
ENSMUSG00000089736	-1.12322	0.0254	Tgfbr3l	8A1.1	protein_coding	Down	6.02975	5.00944
ENSMUSG00000020642	-1.1238	0.000117	Rnf144a	12A2	protein_coding	Down	6.61	5.56211
ENSMUSG00000036928	-1.1242	0.00194	Stag3	5G2	protein_coding	Down	6.2457	5.20963
ENSMUSG00000053040	-1.12539	2.67e-09	Aph1c	9C	protein_coding	Down	11.9621	10.8284
ENSMUSG00000109244	-1.12646	0.0206	Gm44751	7D3	lincRNA	Down	5.80702	4.75426
ENSMUSG00000043263	-1.1265	3.97e-05	Ifi209;Pyhin1	1H3	protein_coding	Down	9.73682	8.55072
ENSMUSG00000090698	-1.12656	0.0204	Apold1	6G1	protein_coding	Down	5.92087	4.89639
ENSMUSG00000026764	-1.12815	0.000507	Kif5c	2C1.1	protein_coding	Down	7.07026	5.98771
ENSMUSG00000040723	-1.13073	3.32e-14	Rcsd1	1H2.3	protein_coding	Down	9.65341	8.51786
ENSMUSG00000038886	-1.13149	1.14e-09	Man2a2	7D2	protein_coding	Down	10.7443	9.59368
ENSMUSG00000096140	-1.13157	0.018	Ankrd66	17B3	protein_coding	Down	6.32122	5.21053
ENSMUSG00000021182	-1.13215	2.01e-08	Ccdc88c	12E	protein_coding	Down	8.5321	7.3992
ENSMUSG00000024397	-1.13559	1.01e-11	Aif1	17B1	protein_coding	Down	10.4086	9.28356
ENSMUSG00000048058	-1.1369	9.82e-09	Ldlrad3	200	protein_coding	Down	9.11253	7.96575
ENSMUSG00000030329	-1.1372	0.0319	Pianp	6F2	protein_coding	Down	5.62857	4.56461
ENSMUSG00000003378	-1.1377	0.0196	Grik5	7A3	protein_coding	Down	6.31339	5.23538
ENSMUSG00000091575	-1.13896	0.0131	2010016I18Rik	3F2.3	processed_transcript	Down	5.78576	4.75115
ENSMUSG00000039787	-1.14042	8.72e-05	Cercam	2B	protein_coding	Down	7.86332	6.73382
ENSMUSG00000032750	-1.1416	2.22e-05	Gab3	XA7.3	protein_coding	Down	7.30677	6.20101
ENSMUSG00000005611	-1.14196	0.00143	Mrvi1	7000	protein_coding	Down	5.80941	4.71024
ENSMUSG00000044199	-1.14411	0.00124	S1pr4	10C1	protein_coding	Down	5.98698	4.9407
ENSMUSG00000095930	-1.14414	0.0281	Nim1k	13D2.3	protein_coding	Down	5.63672	4.75036
ENSMUSG00000106019	-1.14452	0.000527	Gm43672	3A3	lincRNA	Down	6.90771	5.78765
ENSMUSG00000004187	-1.14571	0.000371	Kifc2	15D3	protein_coding	Down	7.81328	6.66688
ENSMUSG00000024065	-1.14665	0.00507	Ehd3	1700	protein_coding	Down	5.71287	4.69486
ENSMUSG00000020644	-1.14866	2.32e-13	Id2	12A1.3	protein_coding	Down	12.2173	11.081
ENSMUSG00000032698	-1.14867	2.83e-10	Lmo2	200	protein_coding	Down	11.2462	10.0691
ENSMUSG00000032202	-1.15017	1.99e-12	Rab27a	9D	protein_coding	Down	8.67891	7.53643
ENSMUSG00000038550	-1.15076	0.00297	Ciart	3F2.1	protein_coding	Down	6.39825	5.29268
ENSMUSG00000041608	-1.1508	0.0098	Entpd3	9F4	protein_coding	Down	6.75729	5.67025
ENSMUSG00000037447	-1.15097	3.1e-09	Arid5a	1B	protein_coding	Down	8.88689	7.73832
ENSMUSG00000023092	-1.1517	0.00827	Fhl1	XA6	protein_coding	Down	5.70255	4.58295
ENSMUSG00000024737	-1.15194	0.000999	Slc15a3	19A	protein_coding	Down	11.348	10.2185
ENSMUSG00000024044	-1.15261	0.00346	Epb41l3	17E1.3	protein_coding	Down	8.10626	6.95806
ENSMUSG00000001588	-1.15393	3.2e-07	Acap1	11B3	protein_coding	Down	8.69847	7.5271
ENSMUSG00000097855	-1.16082	0.00784	A930007I19Rik	19C1	antisense	Down	5.76677	4.71271
ENSMUSG00000026580	-1.16255	0.0079	Selp	1H2.2	protein_coding	Down	5.86152	4.72362
ENSMUSG00000006611	-1.16293	9.46e-09	Hfe	13A3.1	protein_coding	Down	10.5823	9.39829
ENSMUSG00000041012	-1.16424	0.00528	Cmtm8	9F3	protein_coding	Down	7.10341	5.94573
ENSMUSG00000038175	-1.1647	1.67e-11	Mylip	13A5	protein_coding	Down	10.6564	9.48271
ENSMUSG00000022236	-1.1664	0.00151	Ropn1l	15B2	protein_coding	Down	6.53096	5.4289
ENSMUSG00000018339	-1.16722	6.73e-05	Gpx3	11B1.3	protein_coding	Down	8.20774	7.02562
ENSMUSG00000023191	-1.16862	0.000228	P3h3	6F2	protein_coding	Down	8.12402	6.94122
ENSMUSG00000005583	-1.16919	1.07e-20	Mef2c	13C3	protein_coding	Down	10.4946	9.32082
ENSMUSG00000026656	-1.16958	4.79e-10	Fcgr2b	1H3	protein_coding	Down	11.8409	10.6482
ENSMUSG00000030159	-1.17051	0.00011	Clec1b	6F3	protein_coding	Down	6.87775	5.72591
ENSMUSG00000041515	-1.1774	0.000133	Irf8	80	protein_coding	Down	11.3158	10.0918
ENSMUSG00000025330	-1.17838	3.14e-09	Padi4	4D3	protein_coding	Down	8.44482	7.32067
ENSMUSG00000008496	-1.18311	2.27e-06	Pou2f2	7A3	protein_coding	Down	8.25776	7.05952
ENSMUSG00000036526	-1.18457	0.0451	Card11	5G2	protein_coding	Down	6.51419	5.24173
ENSMUSG00000070315	-1.18592	0.00495	4930581F22Rik	9A4	processed_transcript	Down	5.7593	4.68684
ENSMUSG00000024462	-1.18745	0.00607	Gabbr1	17B1	protein_coding	Down	6.50085	5.3808
ENSMUSG00000062980	-1.18832	4.76e-06	Cped1	6A3.1	protein_coding	Down	6.33791	5.23708
ENSMUSG00000049676	-1.18878	0.00132	Catsperg1	7B1	protein_coding	Down	6.59865	5.47546
ENSMUSG00000076435	-1.18879	0.000693	Acsf2	11D	protein_coding	Down	6.95567	5.8045
ENSMUSG00000033446	-1.18917	6.6e-12	Lpar6	14D3	protein_coding	Down	10.6158	9.40589
ENSMUSG00000032718	-1.19067	0.000512	Mansc1	6G1	protein_coding	Down	6.74723	5.60219
ENSMUSG00000021846	-1.19167	0.00578	Peli2	14C1	protein_coding	Down	10.7943	9.5159
ENSMUSG00000030256	-1.19628	2.29e-12	Bhlhe41	6G3	protein_coding	Down	11.343	10.1428
ENSMUSG00000026180	-1.19728	0.000968	Cxcr2	1C3	protein_coding	Down	6.63775	5.62975
ENSMUSG00000030830	-1.19883	6.74e-15	Itgal	7F3	protein_coding	Down	12.1612	10.9576
ENSMUSG00000031714	-1.20314	4.39e-05	Gab1	8C2	protein_coding	Down	8.84654	7.60275
ENSMUSG00000027204	-1.20514	0.00552	Fbn1	2F1	protein_coding	Down	8.08576	6.86236
ENSMUSG00000084964	-1.20616	0.0487	Gm15503	7F3	processed_transcript	Down	5.8131	4.79588
ENSMUSG00000023367	-1.20626	9.22e-06	Tmem176a	6B2.3	protein_coding	Down	10.3989	9.14052
ENSMUSG00000056492	-1.20966	0.0176	Adgrf5	17B3	protein_coding	Down	6.71237	5.53621
ENSMUSG00000036944	-1.21527	1.7e-11	Tmem71	15D2	protein_coding	Down	9.20045	7.98592
ENSMUSG00000054196	-1.21724	0.0306	Cthrc1	15B3.1	protein_coding	Down	5.94525	4.84277
ENSMUSG00000000531	-1.21786	0.0435	Grasp	15F1	protein_coding	Down	4.89926	3.88686
ENSMUSG00000018819	-1.21889	2.59e-34	Lsp1	7F5	protein_coding	Down	12.4586	11.2376
ENSMUSG00000059089	-1.21945	4.39e-10	Fcgr4	1H3	protein_coding	Down	9.37085	8.1846
ENSMUSG00000026809	-1.2198	0.0311	Spaca9	2A3	protein_coding	Down	6.11819	5.03988
ENSMUSG00000020388	-1.22086	1.05e-12	Pdlim4	11B1.3	protein_coding	Down	10.0569	8.85194
ENSMUSG00000021886	-1.2215	2.57e-10	Gpr65	12E	protein_coding	Down	8.88756	7.67129
ENSMUSG00000027435	-1.22388	1.09e-20	Cd93	2G3	protein_coding	Down	13.8245	12.6106
ENSMUSG00000036905	-1.22612	2.57e-14	C1qb	4D3	protein_coding	Down	13.0374	11.8163
ENSMUSG00000040247	-1.22692	0.016	Tbc1d10c	19A	protein_coding	Down	5.29258	4.2671
ENSMUSG00000030365	-1.22918	1.11e-06	Clec2i	6F3	protein_coding	Down	8.18142	6.93055
ENSMUSG00000074743	-1.23011	1.23e-17	Thbd	2G3	protein_coding	Down	9.04833	7.83197
ENSMUSG00000053101	-1.23028	1.02e-11	Gpr141	13A2	protein_coding	Down	11.0428	9.79406
ENSMUSG00000103174	-1.23498	0.00545	Gm37168	1H6	lincRNA	Down	5.75825	4.56142
ENSMUSG00000019320	-1.23558	0.00478	Noxo1	17A3.3	protein_coding	Down	6.2894	5.14797
ENSMUSG00000056145	-1.23964	4.44e-16	AI504432	3F2.3	lincRNA	Down	8.42577	7.20297
ENSMUSG00000027514	-1.23965	0.00628	Zbp1	2H3	protein_coding	Down	7.83543	6.51358
ENSMUSG00000035246	-1.24127	0.00746	Pcyt1b	XC3	protein_coding	Down	5.27685	4.13961
ENSMUSG00000037649	-1.24561	6.87e-07	H2-DMa	17B1	protein_coding	Down	10.2961	8.99747
ENSMUSG00000021579	-1.24671	0.0142	Lrrc14b	13C1	protein_coding	Down	6.9391	5.66773
ENSMUSG00000109243	-1.24896	0.0278	Gm45867	7D3	TEC	Down	4.97561	3.96036
ENSMUSG00000051177	-1.25152	0.000803	Plcb1	2F3	protein_coding	Down	5.93166	4.80293
ENSMUSG00000024206	-1.25217	0.0212	Rfx2	17D	protein_coding	Down	5.55511	4.48004
ENSMUSG00000042607	-1.25657	0.00357	Asb4	6A1	protein_coding	Down	5.89661	4.7571
ENSMUSG00000074342	-1.2582	2.32e-20	I830077J02Rik	3F2.2	protein_coding	Down	9.1685	7.92775
ENSMUSG00000024247	-1.25932	0.00011	Pkdcc	170000	protein_coding	Down	7.38275	6.17647
ENSMUSG00000042351	-1.26109	0.00369	Grap2	150	protein_coding	Down	6.07778	4.87847
ENSMUSG00000002985	-1.2621	0.00907	Apoe	7A3	protein_coding	Down	13.5881	12.2383
ENSMUSG00000036896	-1.26451	4.25e-16	C1qc	4D3	protein_coding	Down	12.1476	10.8943
ENSMUSG00000024663	-1.27205	1.38e-20	Rab3il1	19A	protein_coding	Down	10.7156	9.45481
ENSMUSG00000050382	-1.27432	0.00401	Kif7	7D2	protein_coding	Down	6.04686	4.83276
ENSMUSG00000006362	-1.27469	7.8e-05	Cbfa2t3	80	protein_coding	Down	7.29102	6.03409
ENSMUSG00000001741	-1.27543	7.62e-12	Il16	7D3	protein_coding	Down	9.57668	8.29453
ENSMUSG00000031443	-1.27763	3.29e-08	F7	8A1.1	protein_coding	Down	8.34293	7.08631
ENSMUSG00000062488	-1.27907	0.00227	Ifit3b	19C1	protein_coding	Down	6.71633	5.50328
ENSMUSG00000028909	-1.28341	0.0436	Ptpru	4D2.3	protein_coding	Down	4.71863	3.69019
ENSMUSG00000073678	-1.2857	1.39e-15	Pgap1	1C1.2	protein_coding	Down	10.8194	9.52291
ENSMUSG00000029923	-1.28614	7.08e-05	Rab19	6B1	protein_coding	Down	6.76489	5.52807
ENSMUSG00000022037	-1.28755	0.00028	Clu	14D1	protein_coding	Down	6.27091	5.07014
ENSMUSG00000045502	-1.28987	0.00016	Hcar2	5F	protein_coding	Down	6.84242	5.59374
ENSMUSG00000025997	-1.2923	0.00644	Ikzf2	1C3	protein_coding	Down	5.95697	4.7796
ENSMUSG00000045394	-1.29258	0.00336	Epcam	170000	protein_coding	Down	8.05332	6.7266
ENSMUSG00000072115	-1.29889	0.00464	Ang	14C1	protein_coding	Down	5.17153	4.09674
ENSMUSG00000037493	-1.29907	0.000241	Cib2	9A5.3	protein_coding	Down	6.97857	5.71112
ENSMUSG00000104000	-1.29975	0.0127	Gm38335	3A1	lincRNA	Down	5.09885	4.00767
ENSMUSG00000050994	-1.2999	1.79e-05	Adgb	10A1	protein_coding	Down	7.11028	5.88881
ENSMUSG00000039217	-1.29994	8.85e-10	Il18	9A5.3	protein_coding	Down	7.80593	6.55073
ENSMUSG00000031112	-1.30074	7.25e-25	Stk26	XA5	protein_coding	Down	8.70597	7.42572
ENSMUSG00000093765	-1.30075	3.82e-07	Gm20658	12F2	antisense	Down	8.75039	7.44807
ENSMUSG00000066677	-1.30569	0.048	Ifi208;Pydc3	1H3	protein_coding	Down	6.10857	4.85062
ENSMUSG00000023349	-1.31026	4.86e-05	Clec4n	6F2	protein_coding	Down	13.2156	11.9025
ENSMUSG00000027803	-1.31199	0.0248	Wwtr1	3D	protein_coding	Down	6.16928	4.9354
ENSMUSG00000039542	-1.31431	0.00539	Ncam1	9A5.3	protein_coding	Down	5.89128	4.79426
ENSMUSG00000029373	-1.31888	0.000491	Pf4	50	protein_coding	Down	10.0664	8.79439
ENSMUSG00000038179	-1.32164	0.00158	Slamf7	1H3	protein_coding	Down	11.5799	10.1943
ENSMUSG00000054555	-1.3219	0.0167	Adam12	7F3	protein_coding	Down	5.91671	4.72412
ENSMUSG00000033213	-1.32367	0.0124	AA467197;Nmes1	200000	protein_coding	Down	4.79109	3.7832
ENSMUSG00000021365	-1.32442	2.65e-14	Nedd9	13A4	protein_coding	Down	8.75533	7.46022
ENSMUSG00000000486	-1.32444	0.00707	Septin1;Sept1	7F3	protein_coding	Down	5.51417	4.35337
ENSMUSG00000032691	-1.3255	2.61e-22	Nlrp3	11B1.3	protein_coding	Down	10.4673	9.14544
ENSMUSG00000005338	-1.32697	0.00308	Cadm3	1H3	protein_coding	Down	7.51113	6.21476
ENSMUSG00000026141	-1.32704	0.00259	Col19a1	1A5	protein_coding	Down	7.00444	5.72602
ENSMUSG00000087484	-1.32709	0.000241	2900089D17Rik	5G2	antisense	Down	7.22999	5.94322
ENSMUSG00000062082	-1.328	2.82e-16	Cd200r4	16B4	protein_coding	Down	10.4485	9.11268
ENSMUSG00000013974	-1.32945	2.85e-08	Mcemp1	8A1.1	protein_coding	Down	8.14663	6.82502
ENSMUSG00000053310	-1.33095	0.000253	Nrgn	9A4	protein_coding	Down	6.53727	5.20044
ENSMUSG00000020044	-1.33125	0.0461	Timp3	10C1	protein_coding	Down	9.54007	8.09716
ENSMUSG00000034107	-1.33171	0.00873	Ano7	1D	protein_coding	Down	6.40867	5.17634
ENSMUSG00000008193	-1.33226	0.0163	Spib	7B3	protein_coding	Down	7.91581	6.52723
ENSMUSG00000078122	-1.3328	5.56e-21	F630028O10Rik	XC3	antisense	Down	9.95697	8.6364
ENSMUSG00000074874	-1.33598	1.78e-10	Ctla2b	13B2	protein_coding	Down	6.86203	5.61045
ENSMUSG00000005800	-1.34589	0.000216	Mmp8	9A1	protein_coding	Down	12.3994	10.9842
ENSMUSG00000039783	-1.34686	0.00957	Kmo	1H3	protein_coding	Down	7.68372	6.19464
ENSMUSG00000011256	-1.34829	5.18e-07	Adam19	11B1.1	protein_coding	Down	8.86174	7.47845
ENSMUSG00000052749	-1.34831	0.000199	Trim30b	7000	protein_coding	Down	6.12802	4.90325
ENSMUSG00000061353	-1.34957	0.0054	Cxcl12	6F1	protein_coding	Down	7.15334	5.74099
ENSMUSG00000053007	-1.34977	7.52e-26	Creb5	6B3	protein_coding	Down	10.752	9.41418
ENSMUSG00000030054	-1.35308	0.0022	Gp9	6D1	protein_coding	Down	5.29458	4.03011
ENSMUSG00000005672	-1.35359	9.25e-08	Kit	5C3.3	protein_coding	Down	8.00314	6.65114
ENSMUSG00000003420	-1.35866	1.29e-18	Fcgrt	7B3	protein_coding	Down	10.4075	9.0557
ENSMUSG00000074896	-1.35956	0.0021	Ifit3	19C1	protein_coding	Down	8.79755	7.29441
ENSMUSG00000036853	-1.36171	0.000998	Mcoln3	3H2	protein_coding	Down	7.76934	6.4006
ENSMUSG00000026748	-1.36451	0.019	Plxdc2	2A2	protein_coding	Down	7.0204	5.59362
ENSMUSG00000050232	-1.36571	3.59e-07	Cxcr3	XD	protein_coding	Down	6.81868	5.54371
ENSMUSG00000041741	-1.36658	0.000233	Pde3a	6G2	protein_coding	Down	5.85357	4.60019
ENSMUSG00000015947	-1.3742	0.00013	Fcgr1	3F2.1	protein_coding	Down	7.85461	6.48687
ENSMUSG00000026822	-1.37644	0.0019	Lcn2	2B	protein_coding	Down	10.178	8.79879
ENSMUSG00000017607	-1.37722	2.76e-05	Tns4	11D	protein_coding	Down	6.46711	5.14295
ENSMUSG00000006411	-1.37955	0.000148	Nectin4	1H3	protein_coding	Down	8.05656	6.6356
ENSMUSG00000021423	-1.3821	0.000159	Ly86	13A3.3	protein_coding	Down	9.77381	8.35728
ENSMUSG00000000861	-1.38672	0.00315	Bcl11a	11A3.2	protein_coding	Down	6.88392	5.4883
ENSMUSG00000044468	-1.38703	9.8e-08	Tent5c	3F2.2	protein_coding	Down	9.68946	8.33759
ENSMUSG00000021186	-1.38925	0.0169	Fbln5	12E	protein_coding	Down	6.00459	4.7451
ENSMUSG00000020709	-1.39067	2.87e-16	Adap2	11B5	protein_coding	Down	10.4446	9.0604
ENSMUSG00000052396	-1.39729	1.09e-05	Mogat2	70	protein_coding	Down	6.38384	5.09412
ENSMUSG00000079481	-1.39754	1.7e-18	Nhsl2	XD	protein_coding	Down	8.73283	7.36399
ENSMUSG00000009292	-1.39872	1.38e-07	Trpm2	10C1	protein_coding	Down	7.8996	6.49404
ENSMUSG00000061751	-1.40036	0.000127	Kalrn	16B3	protein_coding	Down	6.34109	5.04922
ENSMUSG00000056498	-1.40343	1.06e-23	Tmem154	3F1	protein_coding	Down	10.599	9.20705
ENSMUSG00000023885	-1.40718	0.0038	Thbs2	17A2	protein_coding	Down	8.51156	7.07023
ENSMUSG00000038418	-1.40772	6.84e-07	Egr1	18B1	protein_coding	Down	7.66406	6.30808
ENSMUSG00000004633	-1.40798	1.37e-07	Chn2	6B3	protein_coding	Down	7.36537	6.02867
ENSMUSG00000016255	-1.40994	0.00202	Tubb1	2H4	protein_coding	Down	5.28339	4.08055
ENSMUSG00000049744	-1.41574	7.15e-17	Arhgap15	2B	protein_coding	Down	10.5209	9.08581
ENSMUSG00000022218	-1.42006	0.0187	Tgm1	14C3	protein_coding	Down	5.69937	4.47843
ENSMUSG00000092528	-1.42019	1.94e-06	Nlrp1c-ps	11B4	transcribed_unprocessed_pseudogene	Down	6.87279	5.53234
ENSMUSG00000001739	-1.42105	0.00166	Cldn15	5G2	protein_coding	Down	4.95984	3.81707
ENSMUSG00000020264	-1.42914	0.00653	Slc36a2	11B1.3	protein_coding	Down	6.91462	5.38231
ENSMUSG00000031444	-1.43366	5.97e-08	F10	8A1.1	protein_coding	Down	9.56987	8.08169
ENSMUSG00000057137	-1.44136	3.82e-08	Tmem140	6B1	protein_coding	Down	10.0404	8.56786
ENSMUSG00000040229	-1.44413	0.00426	Gpr34	XA1.1	protein_coding	Down	6.59133	5.27094
ENSMUSG00000045349	-1.44553	0.0152	Sh2d5	4D3	protein_coding	Down	6.09078	4.6578
ENSMUSG00000052013	-1.44662	0.00177	Btla	16B5	protein_coding	Down	7.11545	5.6066
ENSMUSG00000037185	-1.44954	2.23e-05	Krt80	15F2	protein_coding	Down	6.521	5.18019
ENSMUSG00000070390	-1.45034	1.68e-18	Nlrp1b	11B4	protein_coding	Down	8.95965	7.52702
ENSMUSG00000056476	-1.45422	0.00066	Med12l	3D	protein_coding	Down	6.25022	4.89579
ENSMUSG00000074622	-1.4544	1.74e-22	Mafb	2H2	protein_coding	Down	11.5844	10.1434
ENSMUSG00000036390	-1.45617	1.34e-10	Gadd45a	6C1	protein_coding	Down	9.34749	7.87878
ENSMUSG00000048534	-1.46027	0.00373	Jaml	9A5.2	protein_coding	Down	7.0485	5.50214
ENSMUSG00000051504	-1.46725	0.0303	Siglech	7B5	protein_coding	Down	7.65603	5.96513
ENSMUSG00000056596	-1.46915	0.016	Trnp1	4D2.3	protein_coding	Down	5.02661	3.9104
ENSMUSG00000068747	-1.47118	1.5e-14	Sort1	3F2.3	protein_coding	Down	11.5768	10.0887
ENSMUSG00000014158	-1.47635	2.68e-14	Trpv4	5F	protein_coding	Down	8.30064	6.84223
ENSMUSG00000026458	-1.47727	6.44e-16	Ppfia4	10000	protein_coding	Down	8.91099	7.43766
ENSMUSG00000033470	-1.48571	0.038	Cysltr2	14D3	protein_coding	Down	4.59706	3.42327
ENSMUSG00000040016	-1.48922	0.000541	Ptger3	3H4	protein_coding	Down	7.21708	5.69067
ENSMUSG00000036452	-1.48973	3.42e-11	Arhgap26	18B3	protein_coding	Down	9.66353	8.15372
ENSMUSG00000035513	-1.49051	8.04e-05	Ntng2	2B	protein_coding	Down	6.66308	5.21845
ENSMUSG00000028019	-1.49213	0.00129	Pdgfc	3000	protein_coding	Down	7.23769	5.77341
ENSMUSG00000030577	-1.4925	4.82e-05	Cd22	7B1	protein_coding	Down	7.5325	6.1236
ENSMUSG00000069792	-1.49523	1.24e-05	Wfdc17	11C	protein_coding	Down	10.4313	8.94446
ENSMUSG00000040522	-1.49684	7.26e-06	Tlr8	XF5	protein_coding	Down	11.5308	9.98357
ENSMUSG00000051748	-1.49796	0.013	Wfdc21	11C	protein_coding	Down	7.05563	5.54114
ENSMUSG00000032554	-1.49806	0.000156	Trf;Tf	9F1	protein_coding	Down	6.34332	4.97354
ENSMUSG00000029287	-1.50193	0.0028	Tgfbr3	500000	protein_coding	Down	6.82609	5.29383
ENSMUSG00000022309	-1.5032	0.000219	Angpt1	15B3.1	protein_coding	Down	5.36687	4.08612
ENSMUSG00000015316	-1.50543	0.0098	Slamf1	1H3	protein_coding	Down	4.6906	3.50129
ENSMUSG00000029086	-1.50911	1.72e-07	Prom1	5B3	protein_coding	Down	6.34192	4.94589
ENSMUSG00000021356	-1.50926	4.23e-05	Irf4	13A3.2	protein_coding	Down	7.3851	5.89629
ENSMUSG00000032280	-1.50965	3.01e-20	Tle3	9B	protein_coding	Down	10.267	8.76272
ENSMUSG00000047181	-1.51275	4.69e-05	Samd14	11D	protein_coding	Down	5.94006	4.58809
ENSMUSG00000027962	-1.51395	4.44e-11	Vcam1	3G1	protein_coding	Down	7.90503	6.42472
ENSMUSG00000006344	-1.51912	0.000372	Ggt5	10C1	protein_coding	Down	6.17548	4.78915
ENSMUSG00000026866	-1.52022	0.00459	Kynu	2B	protein_coding	Down	7.09196	5.51124
ENSMUSG00000020846	-1.52151	1.03e-13	Rflnb	11B5	protein_coding	Down	7.78213	6.31021
ENSMUSG00000025491	-1.5265	4.44e-06	Ifitm1	7F5	protein_coding	Down	9.56334	7.95816
ENSMUSG00000079445	-1.53071	0.00181	B3gnt7	1C5	protein_coding	Down	5.53402	4.22528
ENSMUSG00000021123	-1.5327	0.000294	Rdh12	12C3	protein_coding	Down	5.63678	4.33567
ENSMUSG00000043953	-1.53585	0.000262	Ccrl2	9F2	protein_coding	Down	7.88125	6.31198
ENSMUSG00000023963	-1.53758	0.00172	Cyp39a1	17B3	protein_coding	Down	5.96627	4.54572
ENSMUSG00000040809	-1.53892	1.03e-06	Chil3	3F2.2	protein_coding	Down	13.0572	11.5144
ENSMUSG00000000732	-1.53951	1.22e-15	Icosl;Icoslg	10C1	protein_coding	Down	7.47118	5.98846
ENSMUSG00000079339	-1.54254	0.00775	Ifit1bl1	19C1	protein_coding	Down	7.78081	6.1125
ENSMUSG00000044674	-1.54397	1.68e-06	Fzd1	5A1	protein_coding	Down	7.46305	5.93645
ENSMUSG00000030165	-1.54611	0.0248	Klrd1	6F3	protein_coding	Down	6.05587	4.56951
ENSMUSG00000076617	-1.5478	1.06e-05	Ighm	12F1	IG_C_gene	Down	10.1159	8.55422
ENSMUSG00000022861	-1.54949	2.18e-12	Dgkg	16B1	protein_coding	Down	7.20992	5.72228
ENSMUSG00000023993	-1.55607	6.68e-08	Treml1	17C	protein_coding	Down	6.52227	5.03248
ENSMUSG00000037944	-1.56244	0.0122	Ccr7	11D	protein_coding	Down	7.17844	5.48501
ENSMUSG00000033032	-1.56299	0.000124	Afap1l1	180	protein_coding	Down	6.0808	4.71697
ENSMUSG00000045954	-1.56545	4.97e-08	Cavin2	1C1.1	protein_coding	Down	6.72542	5.19139
ENSMUSG00000050777	-1.56717	1.15e-15	Tmem37	1E2.3	protein_coding	Down	9.20688	7.64948
ENSMUSG00000036356	-1.56814	0.00693	Csgalnact1	8B3.3	protein_coding	Down	4.91884	3.62693
ENSMUSG00000026712	-1.57447	1.14e-26	Mrc1	2A2	protein_coding	Down	12.6729	11.112
ENSMUSG00000031778	-1.57847	0.00791	Cx3cl1	8C5	protein_coding	Down	5.93333	4.53485
ENSMUSG00000052477	-1.58323	0.00061	C130026I21Rik	1C5	protein_coding	Down	5.93683	4.53221
ENSMUSG00000024672	-1.58568	4.56e-19	Ms4a7	19A	protein_coding	Down	12.8831	11.3085
ENSMUSG00000060470	-1.58641	8.39e-12	Adgrg3	8C5	protein_coding	Down	7.48282	5.94034
ENSMUSG00000032514	-1.58663	0.0165	Ttc21a	9F3	protein_coding	Down	4.77482	3.5619
ENSMUSG00000050966	-1.58756	0.0277	Lin28a	4D3	protein_coding	Down	3.96504	2.93838
ENSMUSG00000046916	-1.58967	0.0131	Myct1	10A1	protein_coding	Down	4.23842	3.02205
ENSMUSG00000067878	-1.59121	0.00336	Map7d3	XA6	protein_coding	Down	5.07346	3.77124
ENSMUSG00000053279	-1.59126	0.00344	Aldh1a1	19B	protein_coding	Down	5.00197	3.60241
ENSMUSG00000040152	-1.59145	0.000103	Thbs1	200000	protein_coding	Down	13.1144	11.4695
ENSMUSG00000028773	-1.595	7.75e-07	Fabp3	4D2.2	protein_coding	Down	6.57109	5.07939
ENSMUSG00000040693	-1.59734	0.032	Slco4c1	1D	protein_coding	Down	3.79636	2.85305
ENSMUSG00000030303	-1.59897	0.00354	Far2	6G3	protein_coding	Down	4.94305	3.65826
ENSMUSG00000062939	-1.60059	5.51e-05	Stat4	1C1.1	protein_coding	Down	5.90438	4.522
ENSMUSG00000038352	-1.60174	2.29e-12	Arl5c	11D	protein_coding	Down	10.012	8.38993
ENSMUSG00000048924	-1.60309	3.62e-09	Ccdc125	13D1	protein_coding	Down	8.10505	6.46996
ENSMUSG00000079164	-1.60344	4.28e-07	Tlr5	1H5	protein_coding	Down	7.27518	5.70622
ENSMUSG00000050675	-1.60629	1.08e-05	Gp1ba	11B3	protein_coding	Down	5.77866	4.25564
ENSMUSG00000000320	-1.60933	1.2e-07	Alox12	11B3	protein_coding	Down	6.69169	5.12883
ENSMUSG00000044749	-1.61456	0.00175	Abca6	110	protein_coding	Down	6.66224	5.11882
ENSMUSG00000054065	-1.61501	0.0022	Pkp3	7F5	protein_coding	Down	5.21731	3.85775
ENSMUSG00000023039	-1.61518	1.68e-19	Krt7	15F2	protein_coding	Down	9.97852	8.37176
ENSMUSG00000019846	-1.61623	0.00974	Lama4	10B1	protein_coding	Down	6.01516	4.48476
ENSMUSG00000035000	-1.6173	0.000162	Dpp4	2C1.3	protein_coding	Down	6.38832	4.8957
ENSMUSG00000044708	-1.6178	0.000812	Kcnj10	1H3	protein_coding	Down	7.8921	6.20026
ENSMUSG00000025780	-1.61807	0.0219	Itih5	2A1	protein_coding	Down	4.44244	3.3298
ENSMUSG00000030413	-1.62151	6.01e-08	Pglyrp1	7A3	protein_coding	Down	7.20829	5.62242
ENSMUSG00000032496	-1.62387	6.59e-05	Ltf	9F2	protein_coding	Down	10.8336	9.25171
ENSMUSG00000055538	-1.62442	1.59e-23	Zcchc24	14A3	protein_coding	Down	8.97503	7.38447
ENSMUSG00000004864	-1.63649	0.000478	Mapk13	17A3.3	protein_coding	Down	5.18746	3.85472
ENSMUSG00000059498	-1.64382	2.62e-37	Fcgr3	1H3	protein_coding	Down	13.128	11.4902
ENSMUSG00000034959	-1.64603	1.25e-07	Rubcnl	14D3	protein_coding	Down	7.12804	5.53932
ENSMUSG00000036469	-1.64663	2.85e-11	Marchf1;March1	8B3.1	protein_coding	Down	10.8003	9.09414
ENSMUSG00000020175	-1.64924	0.00341	Rab36	10C1	protein_coding	Down	5.36144	3.97773
ENSMUSG00000046006	-1.65172	2.4e-13	Gapt	13D2.1	protein_coding	Down	8.09384	6.44858
ENSMUSG00000033965	-1.65869	0.000243	Slc16a2	XD	protein_coding	Down	6.96654	5.39608
ENSMUSG00000025375	-1.66409	8.63e-17	Aatk	1100	protein_coding	Down	8.94094	7.34067
ENSMUSG00000075010	-1.66698	1e-06	AW112010	19A	lincRNA	Down	7.27405	5.65361
ENSMUSG00000022026	-1.6675	4.63e-06	Olfm4	14D3	protein_coding	Down	6.8018	5.20184
ENSMUSG00000062515	-1.6785	5.41e-09	Fabp4	3A1	protein_coding	Down	9.76186	8.02548
ENSMUSG00000036353	-1.6861	6.78e-16	P2ry12	3D	protein_coding	Down	8.51031	6.86197
ENSMUSG00000038357	-1.68637	3.2e-06	Camp	9F2	protein_coding	Down	8.4209	6.78194
ENSMUSG00000047953	-1.68643	1.13e-05	Gp5	16B2	protein_coding	Down	5.91994	4.37192
ENSMUSG00000099398	-1.68836	5.38e-23	Ms4a14	19A	protein_coding	Down	9.2582	7.59126
ENSMUSG00000000157	-1.69044	2.07e-10	Itgb2l	16C4	protein_coding	Down	7.11949	5.52289
ENSMUSG00000000386	-1.69138	2.18e-05	Mx1	16C4	polymorphic_pseudogene	Down	8.38923	6.62029
ENSMUSG00000039899	-1.69247	5.64e-07	Fgl2	5A3	protein_coding	Down	9.38556	7.59431
ENSMUSG00000055435	-1.69777	5.82e-38	Maf	80	protein_coding	Down	12.2392	10.5523
ENSMUSG00000031098	-1.6997	0.00162	Syt8	7F5	protein_coding	Down	5.49247	4.02894
ENSMUSG00000059900	-1.70127	5.67e-05	Tmem40	6000	protein_coding	Down	5.50137	4.07868
ENSMUSG00000034614	-1.70221	0.000404	Pik3ip1	11A1	protein_coding	Down	6.40071	4.81037
ENSMUSG00000034570	-1.70453	0.0015	Inpp5j	11A1	protein_coding	Down	5.58666	4.16299
ENSMUSG00000070323	-1.70637	1.09e-08	Mmp27	9A1	protein_coding	Down	7.91244	6.29377
ENSMUSG00000072663	-1.70701	0.000332	Spef2	15A1	protein_coding	Down	5.88917	4.3917
ENSMUSG00000046314	-1.70906	0.00181	Stxbp6	12B3	protein_coding	Down	6.13623	4.45444
ENSMUSG00000036006	-1.71104	1.03e-13	Ripor2	13A3.1	protein_coding	Down	8.10182	6.40078
ENSMUSG00000009633	-1.7147	0.000146	G0s2	1H6	protein_coding	Down	5.94609	4.47269
ENSMUSG00000027220	-1.71707	0.0021	Syt13	20	protein_coding	Down	5.58401	4.06676
ENSMUSG00000035121	-1.71728	0.00614	Neil2	14D1	protein_coding	Down	5.44604	3.97788
ENSMUSG00000038508	-1.71889	5.28e-13	Gdf15	8B3.3	protein_coding	Down	8.1792	6.49432
ENSMUSG00000037370	-1.72125	5.49e-11	Enpp1	10A4	protein_coding	Down	8.02792	6.39667
ENSMUSG00000033191	-1.72304	0.0486	Tie1	4D2.1	protein_coding	Down	3.89634	2.78571
ENSMUSG00000005237	-1.72347	3.38e-05	Dnah2	11B3	protein_coding	Down	6.66308	5.06748
ENSMUSG00000021675	-1.72596	3.91e-07	F2rl2	13D1	protein_coding	Down	6.39943	4.70846
ENSMUSG00000027858	-1.72647	1.07e-09	Tspan2	3F2.2	protein_coding	Down	6.76587	5.14053
ENSMUSG00000056025	-1.72747	0.0143	Clca3a1	3H2	protein_coding	Down	3.99156	2.86541
ENSMUSG00000029204	-1.73352	6.56e-06	Rhoh	5C3.1	protein_coding	Down	6.77132	5.10625
ENSMUSG00000027200	-1.74092	0.000131	Sema6d	2F1	protein_coding	Down	7.30583	5.54474
ENSMUSG00000008540	-1.7412	9.66e-19	Mgst1	6G1	protein_coding	Down	11.195	9.44247
ENSMUSG00000032484	-1.74172	6.84e-06	Ngp	9F2	protein_coding	Down	12.3057	10.5674
ENSMUSG00000034028	-1.74236	4.23e-05	Cd226	180000	protein_coding	Down	5.32878	3.88904
ENSMUSG00000056054	-1.74326	1.09e-05	S100a8	3F1	protein_coding	Down	12.6189	10.8865
ENSMUSG00000027398	-1.74343	0.00224	Il1b	2F1	protein_coding	Down	5.3213	3.84961
ENSMUSG00000027360	-1.74481	0.034	Hdc	2F1	protein_coding	Down	5.82645	4.33809
ENSMUSG00000021125	-1.74542	9.39e-05	Arg2	12C3	protein_coding	Down	5.67758	4.1634
ENSMUSG00000041797	-1.75189	1.26e-13	Abca9	110	protein_coding	Down	8.95892	7.21263
ENSMUSG00000079419	-1.75212	1.97e-26	Ms4a6c	19A	protein_coding	Down	12.4353	10.6613
ENSMUSG00000074785	-1.75353	8.76e-22	Plxnc1	10C2	protein_coding	Down	12.1052	10.3389
ENSMUSG00000025993	-1.7562	6.31e-09	Slc40a1	1C1.1	protein_coding	Down	12.3681	10.6303
ENSMUSG00000046908	-1.76893	4.16e-08	Ltb4r1	14C3	protein_coding	Down	6.82737	5.09858
ENSMUSG00000021676	-1.77113	1.23e-31	Iqgap2	13D1	protein_coding	Down	10.8277	9.06534
ENSMUSG00000022901	-1.77172	5.28e-33	Cd86	16B3	protein_coding	Down	9.7911	8.03805
ENSMUSG00000056071	-1.77783	7.93e-06	S100a9	3F1	protein_coding	Down	13.2308	11.4656
ENSMUSG00000046031	-1.78335	0.000348	Calhm6	10B1	protein_coding	Down	6.74419	5.00534
ENSMUSG00000020323	-1.78622	0.00123	Prss57	10C1	protein_coding	Down	4.89278	3.43106
ENSMUSG00000044629	-1.78879	3.12e-06	Cnrip1	11A2	protein_coding	Down	6.90746	5.24334
ENSMUSG00000020717	-1.78912	1.27e-09	Pecam1	110	protein_coding	Down	7.48082	5.71206
ENSMUSG00000064246	-1.7961	0.000843	Chil1	10000	protein_coding	Down	7.20405	5.46511
ENSMUSG00000097636	-1.79935	6.58e-05	Mirt1	19D2	processed_transcript	Down	5.83009	4.30537
ENSMUSG00000028005	-1.79943	1.57e-06	Gucy1b1	3000	protein_coding	Down	5.59511	3.95611
ENSMUSG00000042817	-1.80478	1.95e-05	Flt3	5G3	protein_coding	Down	7.93852	6.09033
ENSMUSG00000049313	-1.80539	3.57e-09	Sorl1	9A5.1	protein_coding	Down	11.3651	9.51787
ENSMUSG00000086425	-1.81152	7.68e-07	F730016J06Rik	2A3	lincRNA	Down	6.41542	4.79839
ENSMUSG00000050075	-1.81323	0.000344	Gpr171	3D	protein_coding	Down	6.26015	4.59684
ENSMUSG00000031586	-1.81385	7.62e-12	Rbpms	8A4	protein_coding	Down	7.44211	5.69485
ENSMUSG00000024011	-1.81615	1.35e-06	Pi16	17A3.3	protein_coding	Down	6.86088	5.13115
ENSMUSG00000045065	-1.81644	0.0374	9930022D16Rik	110	protein_coding	Down	4.24252	3.07868
ENSMUSG00000034634	-1.81727	0.0337	Ly6d	15D3	protein_coding	Down	5.27702	3.61553
ENSMUSG00000067591	-1.82226	2.42e-05	Klra3	6F3	protein_coding	Down	6.38916	4.71491
ENSMUSG00000069873	-1.83681	6.69e-07	4930438A08Rik	11B1.3	protein_coding	Down	5.86306	4.29627
ENSMUSG00000037759	-1.83759	2.73e-15	Ptger2	14C1	protein_coding	Down	8.01711	6.19638
ENSMUSG00000037095	-1.85259	1.31e-05	Lrg1	17D	protein_coding	Down	5.45138	3.87553
ENSMUSG00000045322	-1.85285	1.46e-14	Tlr9	9F1	protein_coding	Down	9.16478	7.29465
ENSMUSG00000052270	-1.85376	3.67e-10	Fpr2	17A3.2	protein_coding	Down	7.86445	6.04953
ENSMUSG00000027188	-1.85476	0.00343	Pamr1	200	protein_coding	Down	7.01878	5.1405
ENSMUSG00000020017	-1.85748	3.59e-09	Hal	10C2	protein_coding	Down	5.95541	4.31312
ENSMUSG00000024677	-1.86498	5.48e-21	Ms4a6b	19A	protein_coding	Down	10.8508	8.95922
ENSMUSG00000059336	-1.87168	4.45e-06	Slc14a1	18000	protein_coding	Down	5.84798	4.16593
ENSMUSG00000031825	-1.87269	0.00035	Crispld2	80	protein_coding	Down	5.64806	4.13526
ENSMUSG00000044258	-1.87728	1.82e-15	Ctla2a	13B2	protein_coding	Down	6.87427	5.0865
ENSMUSG00000032066	-1.87833	1.07e-05	Bco2	9A5.3	protein_coding	Down	5.94006	4.30061
ENSMUSG00000029372	-1.88313	5.5e-05	Ppbp	50	protein_coding	Down	9.19278	7.22364
ENSMUSG00000067767	-1.88342	7.56e-05	Clec4b2	6F2	protein_coding	Down	6.06463	4.28011
ENSMUSG00000016494	-1.88463	7.33e-10	Cd34	1H6	protein_coding	Down	9.09265	7.2432
ENSMUSG00000035273	-1.88847	1.17e-19	Hpse	50000	protein_coding	Down	11.7668	9.83862
ENSMUSG00000044485	-1.89023	0.000181	Klk1b11	7B3	protein_coding	Down	6.27929	4.55966
ENSMUSG00000086109	-1.89148	0.00212	Gm13391	2A1	lincRNA	Down	5.71415	4.09041
ENSMUSG00000024511	-1.89289	3.08e-10	Rab27b	1800	protein_coding	Down	6.64932	4.79886
ENSMUSG00000021876	-1.89534	3.8e-23	Rnase4	14C1	protein_coding	Down	9.11836	7.24384
ENSMUSG00000071068	-1.89735	6.2e-13	Treml2	17C	protein_coding	Down	8.31228	6.4359
ENSMUSG00000032946	-1.89985	5.26e-14	Rasgrp2	19A	protein_coding	Down	7.19137	5.33664
ENSMUSG00000025150	-1.90876	1.37e-06	Cbr2	1100	protein_coding	Down	7.14548	5.35998
ENSMUSG00000049281	-1.91085	0.00994	Scn3b	9A5.1	protein_coding	Down	4.36759	3.08791
ENSMUSG00000050761	-1.91229	0.000707	Gp1bb	16A3	protein_coding	Down	4.77375	3.14255
ENSMUSG00000036362	-1.91418	2.57e-13	P2ry13;P2yr13	3D	protein_coding	Down	8.84439	6.91574
ENSMUSG00000016194	-1.91879	4.6e-10	Hsd11b1	1H6	protein_coding	Down	6.60227	4.85072
ENSMUSG00000026073	-1.92056	4.56e-06	Il1r2	1B	protein_coding	Down	6.55263	4.73231
ENSMUSG00000045551	-1.92788	5.37e-07	Fpr1	17A3.2	protein_coding	Down	6.58231	4.7896
ENSMUSG00000030214	-1.92852	0.000769	Plbd1	6G1	protein_coding	Down	8.56955	6.53193
ENSMUSG00000040592	-1.93254	3.75e-06	Cd79b	110	protein_coding	Down	6.71744	4.91639
ENSMUSG00000039196	-1.94404	0.00122	Orm1	4B3	protein_coding	Down	4.93348	3.35672
ENSMUSG00000014361	-1.95149	3.75e-29	Mertk	2F1	protein_coding	Down	10.3811	8.45681
ENSMUSG00000034041	-1.9522	8.98e-21	Lyl1	8C2	protein_coding	Down	9.27045	7.30757
ENSMUSG00000024774	-1.95358	0.00162	Ankrd22	19C1	protein_coding	Down	4.54661	3.23091
ENSMUSG00000020732	-1.95521	0.00142	Rab37	1100	protein_coding	Down	4.695	3.16968
ENSMUSG00000037661	-1.95901	2.33e-16	Gpr160	3A3	protein_coding	Down	7.66482	5.78264
ENSMUSG00000073902	-1.98242	2.34e-33	Gm1966	7000	unprocessed_pseudogene	Down	8.64935	6.70065
ENSMUSG00000001986	-1.9844	9.08e-15	Gria3	XA4	protein_coding	Down	8.75602	6.77755
ENSMUSG00000075269	-1.98652	3.02e-05	Bex6	16B2	protein_coding	Down	6.15943	4.37384
ENSMUSG00000048142	-1.9963	2.49e-11	Nat8l	5B2	protein_coding	Down	7.43831	5.53536
ENSMUSG00000052212	-1.99668	5.88e-15	Cd177	7A3	protein_coding	Down	7.5277	5.62286
ENSMUSG00000051314	-2.0001	9.42e-06	Ffar2	7B1	protein_coding	Down	6.10304	4.25592
ENSMUSG00000051727	-2.00187	0.00252	Kctd14	70	protein_coding	Down	6.41014	4.4789
ENSMUSG00000058794	-2.00934	1.07e-20	Nfe2	15F3	protein_coding	Down	7.86673	5.90171
ENSMUSG00000055782	-2.01209	1.45e-11	Abcd2	15000	protein_coding	Down	8.94465	6.86185
ENSMUSG00000050345	-2.01729	0.0348	4930486L24Rik	13B2	protein_coding	Down	3.5758	2.57788
ENSMUSG00000047747	-2.02375	2.59e-34	Rnf150	8C2	protein_coding	Down	10.0387	8.04492
ENSMUSG00000026170	-2.02759	1.04e-15	Cyp27a1	1C4	protein_coding	Down	8.70404	6.6758
ENSMUSG00000017309	-2.02866	1.13e-08	Cd300lg	11D	protein_coding	Down	7.1941	5.18627
ENSMUSG00000034664	-2.04576	9.71e-06	Itga2b	11D	protein_coding	Down	8.58077	6.47389
ENSMUSG00000041538	-2.04982	3.21e-07	H2-Ob	17B1	protein_coding	Down	6.0232	4.19789
ENSMUSG00000052920	-2.05483	0.00426	Prkg1	19C1	protein_coding	Down	5.07342	3.4528
ENSMUSG00000048120	-2.05704	9.32e-21	Entpd1	19C3	protein_coding	Down	11.0674	9.01505
ENSMUSG00000028362	-2.06096	3.52e-05	Tnfsf8	4C1	protein_coding	Down	5.96872	4.16299
ENSMUSG00000031129	-2.0717	4.45e-36	Slc9a9	9E3.3	protein_coding	Down	10.2873	8.22112
ENSMUSG00000023328	-2.07398	3.74e-07	Ache	5G2	protein_coding	Down	5.67241	3.81783
ENSMUSG00000033826	-2.0833	0.000208	Dnah8	17A3.3	protein_coding	Down	5.02933	3.44033
ENSMUSG00000049103	-2.08498	2.5e-08	Ccr2	9F4	protein_coding	Down	12.342	10.1888
ENSMUSG00000026835	-2.09861	2.1e-14	Fcnb;Fcn2	2A3	protein_coding	Down	8.06908	5.9982
ENSMUSG00000070868	-2.10194	4.7e-06	Skint3	4D1	protein_coding	Down	5.90944	4.0924
ENSMUSG00000022469	-2.10835	0.000328	Rapgef3	15F1	protein_coding	Down	6.29793	4.43069
ENSMUSG00000019982	-2.1091	2e-18	Myb	10A3	protein_coding	Down	7.42234	5.38777
ENSMUSG00000042345	-2.11294	0.00328	Ubash3a	17A3.3	protein_coding	Down	4.34595	2.98077
ENSMUSG00000034472	-2.12766	3.13e-05	Rasd2	8C1	protein_coding	Down	6.42546	4.49946
ENSMUSG00000004552	-2.13817	1.84e-09	Ctse	10000	protein_coding	Down	6.73698	4.74448
ENSMUSG00000022840	-2.13856	0.00308	Adcy5	16B3	protein_coding	Down	4.31258	2.82345
ENSMUSG00000047798	-2.14617	1.6e-26	Cd300lf	1100	protein_coding	Down	8.28256	6.21896
ENSMUSG00000038390	-2.15696	3.98e-17	Gpr162	6F2	protein_coding	Down	10.4549	8.30455
ENSMUSG00000064147	-2.16312	5.42e-21	Rab44	17A3.3	protein_coding	Down	8.3736	6.27259
ENSMUSG00000025094	-2.16925	0.00383	Slc18a2	19D3	protein_coding	Down	4.42616	2.93678
ENSMUSG00000064373	-2.19077	5.4e-16	Selenop	15A1	protein_coding	Down	14.3333	12.1171
ENSMUSG00000024681	-2.19087	1.53e-13	Ms4a3	19A	protein_coding	Down	7.48661	5.37403
ENSMUSG00000029275	-2.20473	7.23e-06	Gfi1	5F	protein_coding	Down	5.93196	3.90952
ENSMUSG00000020787	-2.21092	8.97e-07	P2rx1	11B4	protein_coding	Down	6.15222	4.00144
ENSMUSG00000022122	-2.22826	8.74e-30	Ednrb	14E2.3	protein_coding	Down	10.4028	8.1912
ENSMUSG00000090164	-2.24224	3.21e-16	BC035044	6F3	protein_coding	Down	7.61691	5.4809
ENSMUSG00000031722	-2.24288	1.38e-26	Hp	8D3	protein_coding	Down	9.40715	7.1728
ENSMUSG00000078783	-2.24428	0.000915	Gm9733	3A1	protein_coding	Down	5.41562	3.64097
ENSMUSG00000050473	-2.24579	0.00656	Slc35d3	10A3	protein_coding	Down	4.10915	2.7629
ENSMUSG00000044229	-2.26357	1.44e-13	Nxpe4	9A5.3	protein_coding	Down	7.76996	5.60151
ENSMUSG00000003617	-2.26666	0.000435	Cp	3A2	protein_coding	Down	6.34802	4.27799
ENSMUSG00000026581	-2.26753	2.4e-34	Sell	1H2.2	protein_coding	Down	9.6719	7.41197
ENSMUSG00000047592	-2.27293	2.53e-31	Nxpe5	5G2	protein_coding	Down	10.0722	7.83563
ENSMUSG00000035085	-2.29166	3.19e-06	1700020L24Rik	11C	protein_coding	Down	5.23771	3.4313
ENSMUSG00000087150	-2.31048	9.69e-10	BC064078	6F3	transcribed_unprocessed_pseudogene	Down	6.2107	4.16653
ENSMUSG00000016024	-2.31837	7.46e-12	Lbp	2H1	protein_coding	Down	6.36725	4.31252
ENSMUSG00000031494	-2.3336	0.00181	Cd209a	8A1.1	protein_coding	Down	4.65256	3.01281
ENSMUSG00000040732	-2.33382	4.37e-05	Erg	16C4	protein_coding	Down	4.9925	3.14878
ENSMUSG00000035835	-2.37712	5.2e-08	Plppr3	10C1	protein_coding	Down	6.37495	4.2124
ENSMUSG00000028859	-2.37888	3.98e-10	Csf3r	4D2.2	protein_coding	Down	10.2311	7.80031
ENSMUSG00000087362	-2.38356	3.78e-05	Gm13710	2D	lincRNA	Down	6.91134	4.74442
ENSMUSG00000048489	-2.40107	0.00028	Depp1	6000	protein_coding	Down	5.95008	3.90351
ENSMUSG00000029322	-2.4145	1.01e-10	Plac8	50000	protein_coding	Down	10.994	8.52381
ENSMUSG00000004609	-2.42811	6.67e-83	Cd33	7B3	protein_coding	Down	11.143	8.73303
ENSMUSG00000026579	-2.4344	6.13e-28	F5	1H2.2	protein_coding	Down	7.48837	5.1673
ENSMUSG00000009350	-2.43708	1.82e-36	Mpo	11C	protein_coding	Down	10.949	8.51874
ENSMUSG00000102051	-2.44723	8.23e-26	Ly6a2	15D3	transcribed_unprocessed_pseudogene	Down	9.07229	6.68912
ENSMUSG00000015970	-2.4492	3.48e-08	Chdh	14B	protein_coding	Down	5.60213	3.57293
ENSMUSG00000034353	-2.45458	5.96e-09	Ramp1	1D	protein_coding	Down	8.43852	5.87207
ENSMUSG00000078763	-2.46356	7.92e-08	Slfn1;OTTMUSCASG00059412	11C	protein_coding	Down	6.06591	3.91285
ENSMUSG00000004612	-2.46454	0.000168	Nkg7	7B3	protein_coding	Down	4.66416	2.96226
ENSMUSG00000000673	-2.47461	7.1e-09	Haao	170000	protein_coding	Down	6.38148	4.16751
ENSMUSG00000022824	-2.47941	5.82e-07	Muc13	16B3	protein_coding	Down	5.67528	3.58138
ENSMUSG00000078810	-2.48492	5.57e-09	Gp6	7A1	protein_coding	Down	5.53103	3.52305
ENSMUSG00000057729	-2.48866	2.56e-53	Prtn3	10C1	protein_coding	Down	9.35043	6.90303
ENSMUSG00000022091	-2.5102	6.04e-09	Sorbs3	14D2	protein_coding	Down	7.80949	5.31867
ENSMUSG00000030468	-2.52955	2.68e-06	Siglecg;Siglec10	7B3	protein_coding	Down	5.64459	3.54
ENSMUSG00000003484	-2.55446	4.07e-20	Cyp4f18;Cyp4f3	8B3.3	protein_coding	Down	6.92352	4.58627
ENSMUSG00000032915	-2.56083	3.54e-12	Adgre4	17C	protein_coding	Down	9.8031	7.16646
ENSMUSG00000031870	-2.57674	2.28e-09	Pgr	9A1	protein_coding	Down	6.83268	4.46489
ENSMUSG00000015852	-2.5789	2.19e-13	Fcrls	3F1	protein_coding	Down	7.55463	5.07374
ENSMUSG00000031162	-2.63194	6.59e-05	Gata1	XA1.1	protein_coding	Down	4.59889	2.782
ENSMUSG00000022584	-2.65821	5.28e-95	Ly6c2	15D3	protein_coding	Down	11.0175	8.37402
ENSMUSG00000030711	-2.71069	9.3e-06	Sult1a1	7F3	protein_coding	Down	7.40682	4.73722
ENSMUSG00000020125	-2.73211	2.04e-45	Elane	10C1	protein_coding	Down	9.32045	6.61539
ENSMUSG00000031377	-2.73306	1.12e-07	Bmx	XF5	protein_coding	Down	5.32272	3.21641
ENSMUSG00000033910	-2.74446	2.21e-07	Gucy1a1	3000	protein_coding	Down	5.367	3.11517
ENSMUSG00000022659	-2.75483	4.6e-06	Gcsam	16B5	protein_coding	Down	4.84668	2.98524
ENSMUSG00000000318	-2.78214	3.42e-59	Clec10a	11B3	protein_coding	Down	9.55966	6.82666
ENSMUSG00000030154	-2.80679	4.31e-08	Klrb1f	6F3	protein_coding	Down	6.20517	3.77574
ENSMUSG00000002104	-2.83985	1.3e-07	Rapsn	20	protein_coding	Down	6.31285	3.80899
ENSMUSG00000023274	-2.8406	3.36e-16	Cd4	6F2	protein_coding	Down	8.0351	5.29477
ENSMUSG00000073414	-2.93812	0.00532	Mpig6b	17B1	protein_coding	Down	3.70968	2.32685
ENSMUSG00000039109	-2.97036	4.35e-66	F13a1	13A3.3	protein_coding	Down	12.2795	9.30279
ENSMUSG00000040314	-3.02255	2.88e-57	Ctsg	14C3	protein_coding	Down	8.7415	5.76226
ENSMUSG00000024675	-3.03384	2.68e-14	Ms4a4c	19A	protein_coding	Down	9.38596	6.26807
ENSMUSG00000100147	-3.05737	0.00257	1700047M11Rik	1H5	lincRNA	Down	3.88562	2.36454
ENSMUSG00000005474	-3.11008	8.92e-08	Myl10	5G2	protein_coding	Down	5.9746	3.41195
ENSMUSG00000018168	-3.18113	0.0307	Ikzf3	11D	protein_coding	Down	3.31682	2.21675
ENSMUSG00000045094	-3.2139	2.09e-10	Arhgef37	180	protein_coding	Down	6.37322	3.62215
ENSMUSG00000026778	-3.25457	1.25e-07	Prkcq	2A1	protein_coding	Down	5.13878	2.8509
ENSMUSG00000056399	-3.29563	0.0313	Prss34	17A3.3	protein_coding	Down	3.37534	2.20281
ENSMUSG00000040950	-3.30696	4.11e-14	Mgl2	11B3	protein_coding	Down	7.66865	4.57866
ENSMUSG00000027072	-3.33756	0.0463	Prg3	2D	protein_coding	Down	3.17227	2.19067
ENSMUSG00000022651	-3.39894	1.88e-06	Retnlg	16B5	protein_coding	Down	6.64686	3.64767
ENSMUSG00000101389	-3.43654	4.73e-07	Ms4a4a	19A	protein_coding	Down	9.32423	5.72789
ENSMUSG00000026678	-3.51754	0.00212	Rgs5	1H2.3	protein_coding	Down	4.17664	2.52966
ENSMUSG00000050600	-3.68074	0.00892	Zfp831	2H4	protein_coding	Down	3.63758	2.20281
ENSMUSG00000028332	-3.70209	0.0127	Hemgn	4B1	protein_coding	Down	3.54571	2.21675
ENSMUSG00000034881	-3.72558	0.000949	Tbxa2r	10C1	protein_coding	Down	4.04314	2.31772
ENSMUSG00000020427	-5.13462	0.00398	Igfbp3	11A1	protein_coding	Down	3.2945	2
*FDR	False Discovery Rate
**CPM	Counts Per Million
