# Supplementary material for: Comprehensive Transcriptomic Profiling of Murine Osteoclast Differentiation Reveals Novel Differentially Expressed Genes and LncRNAs
Source: Front Genet. 2021 Nov 15;12:781272. doi: 10.3389/fgene.2021.781272 (PMC8634834; doi:10.3389/fgene.2021.781272)
Supplement: Supplementary file 2 [file Table3.XLSX]

## Sheet: All DEGs_Day4 vs D0
Ensembl ID	log2 Fold Change	FDR*	Symbol	Chr	Type	Regulation	Avg CPM** - D0	Avg CPM** - D4
ENSMUSG00000032099	11.5518	1.6e-21	Pate4	9A4	protein_coding	Up	2	9.09924
ENSMUSG00000102095	10.5987	3.24e-18	C730036E19Rik	1G1	lincRNA	Up	2	8.16458
ENSMUSG00000050854	9.93222	1.51e-15	Tmem125	4D2.1	protein_coding	Up	2	7.46476
ENSMUSG00000021750	9.81922	8.96e-16	Fam107a	14A1	protein_coding	Up	2	7.40305
ENSMUSG00000023964	9.81154	1.23e-277	Calcr	6A1	protein_coding	Up	3.78374	13.1596
ENSMUSG00000063011	9.78694	3.64e-101	Msln	17A3.3	protein_coding	Up	2.88705	11.6339
ENSMUSG00000097651	9.66905	5.14e-15	4930461G14Rik	9B	lincRNA	Up	2	7.22674
ENSMUSG00000022766	9.59702	5.76e-86	Serpind1	16A3	protein_coding	Up	2.86722	11.2974
ENSMUSG00000054976	9.43179	1.89e-91	Nyap2	1C5	protein_coding	Up	3.6553	12.6106
ENSMUSG00000054594	9.39033	<4.5E-308	Oscar	7A1	protein_coding	Up	4.98754	14.2405
ENSMUSG00000000308	9.32184	1.99e-26	Ckmt1	200000	protein_coding	Up	2.27981	9.27374
ENSMUSG00000025658	9.14464	2.51e-13	Cnksr2	XF4	protein_coding	Up	2	6.73628
ENSMUSG00000027762	9.12039	9.43e-14	Sucnr1	3D	protein_coding	Up	2.12238	7.65303
ENSMUSG00000031760	9.04795	5.15e-161	Mt3	8C5	protein_coding	Up	5.23093	14.1928
ENSMUSG00000032584	8.99064	<4.5E-308	Mst1r	9F1	protein_coding	Up	4.29212	13.0506
ENSMUSG00000037681	8.93212	6.28e-17	Esyt3	9E3.3	protein_coding	Up	2.19943	8.3221
ENSMUSG00000021874	8.91039	3.15e-13	4933413J09Rik	14A3	lincRNA	Up	2.10288	7.44715
ENSMUSG00000067642	8.77628	1.22e-12	Adgrf3	5B1	protein_coding	Up	2.12238	7.30726
ENSMUSG00000095834	8.77493	6.91e-12	Tdgf1-ps1	16A1	processed_pseudogene	Up	2	6.31448
ENSMUSG00000001348	8.69006	<4.5E-308	Acp5	9A3	protein_coding	Up	10.5618	19.2523
ENSMUSG00000026535	8.57693	2.91e-27	Ifi202b;Ifi202	1H3	protein_coding	Up	2.3974	8.90487
ENSMUSG00000084128	8.54303	7.67e-37	Esrp2	8D3	protein_coding	Up	2.48689	9.26044
ENSMUSG00000035456	8.51375	1.35e-15	Prdm8	5000	protein_coding	Up	2.21984	7.92487
ENSMUSG00000078591	8.50727	8.96e-12	Hs3st4	7F3	protein_coding	Up	2.12238	7.02985
ENSMUSG00000042216	8.46773	5.21e-47	Sgsm1	5F	protein_coding	Up	2.55449	9.6418
ENSMUSG00000051747	8.39912	1.23e-10	Ttn	2C3	protein_coding	Up	2	5.9769
ENSMUSG00000062077	8.38124	6.1e-35	Trim54	5B1	protein_coding	Up	2.42837	9.09207
ENSMUSG00000012428	8.28194	7.04e-159	Steap4	5A1	protein_coding	Up	4.86551	12.9107
ENSMUSG00000022490	8.12141	7.61e-20	Ppp1r1a	15F3	protein_coding	Up	2.3164	8.09241
ENSMUSG00000058420	8.08111	7.24e-10	Syt17	7F1	protein_coding	Up	2	5.68272
ENSMUSG00000027562	8.05939	<4.5E-308	Car2	3A1	protein_coding	Up	6.48596	14.5084
ENSMUSG00000028111	8.03615	<4.5E-308	Ctsk	3F2.1	protein_coding	Up	11.266	19.3084
ENSMUSG00000021214	8.0235	4.99e-203	Akr1c18	13A1	protein_coding	Up	5.73842	13.6675
ENSMUSG00000091055	8.02202	8.04e-110	Siglec15	18000	protein_coding	Up	3.32908	10.6573
ENSMUSG00000027670	8.00244	<4.5E-308	Ocstamp	2H3	protein_coding	Up	5.72725	13.672
ENSMUSG00000005220	7.99815	1.58e-69	Corin	5C3.2	protein_coding	Up	2.89595	9.96429
ENSMUSG00000030244	7.95543	4.34e-10	Gys2	6G2	protein_coding	Up	2	5.6175
ENSMUSG00000086515	7.8938	4.56e-10	Erich2os	2C2	antisense	Up	2.10288	6.46845
ENSMUSG00000067276	7.77793	9e-47	Capn6	XF2	protein_coding	Up	2.67841	9.17724
ENSMUSG00000097426	7.73884	1.25e-24	Gm8941	1G1	processed_pseudogene	Up	2.40219	8.15183
ENSMUSG00000020080	7.68689	2.68e-12	Hkdc1	10B4	protein_coding	Up	2.19943	7.07015
ENSMUSG00000042279	7.68055	1.27e-12	H1f8;H1foo	6000	protein_coding	Up	2.19943	7.0989
ENSMUSG00000052922	7.64808	1.48e-18	Bpi	2H1	protein_coding	Up	2.32181	7.66024
ENSMUSG00000017737	7.62842	<4.5E-308	Mmp9	2H3	protein_coding	Up	12.2929	19.943
ENSMUSG00000061815	7.50804	<4.5E-308	Rufy4	1C3	protein_coding	Up	5.43052	12.8069
ENSMUSG00000041202	7.50767	3.3e-12	Pla2g2d	4D3	protein_coding	Up	2.18758	6.94465
ENSMUSG00000030310	7.49813	3.47e-12	Slc6a1	6000	protein_coding	Up	2.21984	6.94028
ENSMUSG00000095493	7.49542	4.92e-09	A630023A22Rik	14B	protein_coding	Up	2.09656	6.04547
ENSMUSG00000105651	7.49269	4.17e-17	1700017M07Rik	3A3	lincRNA	Up	2.3164	7.49599
ENSMUSG00000024749	7.44706	3.97e-09	Tmc1	19B	protein_coding	Up	2.12238	6.04604
ENSMUSG00000058656	7.4342	2.4e-22	Samd12	15D1	protein_coding	Up	2.32217	7.84522
ENSMUSG00000086233	7.43031	3.34e-11	Gm11816	4A1	antisense	Up	2.18758	6.79434
ENSMUSG00000097924	7.41735	6.78e-12	A730020E08Rik	6B3	bidirectional_promoter_lncRNA	Up	2.19943	6.85921
ENSMUSG00000022303	7.36032	8.2e-184	Dcstamp	15B3.1	protein_coding	Up	8.27141	15.6352
ENSMUSG00000041293	7.35373	4.57e-22	Adgrf1	17B3	protein_coding	Up	2.40219	7.77005
ENSMUSG00000001333	7.35299	3.43e-31	Sync	4D2.2	protein_coding	Up	2.55888	8.33903
ENSMUSG00000069581	7.33376	2.43e-11	Tspear	10C1	protein_coding	Up	2.17693	6.76579
ENSMUSG00000040447	7.28108	<4.5E-308	Spns2	11B4	protein_coding	Up	5.97565	13.1615
ENSMUSG00000044393	7.27062	1.72e-08	Dsg2	18A2	protein_coding	Up	2.12238	5.86354
ENSMUSG00000026489	7.2692	1.22e-203	Coq8a	1H4	protein_coding	Up	7.07408	14.2585
ENSMUSG00000061603	7.25066	3.69e-166	Akap6	12C1	protein_coding	Up	6.93985	14.1843
ENSMUSG00000032401	7.2357	5.65e-41	Lctl	9C	protein_coding	Up	2.64615	8.6475
ENSMUSG00000034730	7.17855	1e-15	Adgrb1	15D3	protein_coding	Up	2.24578	7.18366
ENSMUSG00000037813	7.15965	9.27e-16	D630003M21Rik	2H1	protein_coding	Up	2.28414	7.16057
ENSMUSG00000037994	7.15592	<4.5E-308	Slc9b2	3G3	protein_coding	Up	8.01439	15.149
ENSMUSG00000028965	7.15159	3.61e-213	Tnfrsf9	400	protein_coding	Up	4.3053	11.1608
ENSMUSG00000002565	7.0942	<4.5E-308	Scin	12B1	protein_coding	Up	7.20021	14.2384
ENSMUSG00000041261	7.08783	1.04e-10	Car8;Ca8	4A1	protein_coding	Up	2.17693	6.54241
ENSMUSG00000013483	7.05511	1.14e-245	Card14	1100	protein_coding	Up	4.61806	11.4309
ENSMUSG00000023959	7.0502	2.59e-120	Clic5	17B3	protein_coding	Up	3.60079	10.2555
ENSMUSG00000022040	7.03738	7.64e-217	Ephx2	14D1	protein_coding	Up	4.45103	11.1943
ENSMUSG00000040606	7.01965	2.15e-231	Kazn	40	protein_coding	Up	4.57524	11.3463
ENSMUSG00000108362	7.00601	6.64e-15	Gm18561	7F3	processed_pseudogene	Up	2.32272	7.00928
ENSMUSG00000041923	6.95276	6.28e-24	Nol4	18A2	protein_coding	Up	2.54111	7.88776
ENSMUSG00000031549	6.88908	4.37e-23	Ido2	8A2	protein_coding	Up	2.48689	7.63188
ENSMUSG00000003418	6.72428	9.18e-175	St8sia6	2A1	protein_coding	Up	4.68445	11.1442
ENSMUSG00000037386	6.71337	4.85e-38	Rims2	15B3.1	protein_coding	Up	2.77434	8.2931
ENSMUSG00000051359	6.71151	1.72e-125	Ncald	15B3.1	protein_coding	Up	3.85862	10.1113
ENSMUSG00000027386	6.69905	1.44e-32	Fbln7	2F1	protein_coding	Up	2.71485	8.10701
ENSMUSG00000092131	6.6902	7.39e-09	BC050972	9C	antisense	Up	2.18758	6.09053
ENSMUSG00000087505	6.68993	2.5e-09	Gm15241	XF4	antisense	Up	2.21893	6.13096
ENSMUSG00000034488	6.68989	<4.5E-308	Edil3	13C3	protein_coding	Up	7.95395	14.6253
ENSMUSG00000055675	6.68916	<4.5E-308	Kbtbd11	8A1.1	protein_coding	Up	6.26324	12.8711
ENSMUSG00000040703	6.64325	<4.5E-308	Cyp2s1	7A3	protein_coding	Up	6.18847	12.7577
ENSMUSG00000085881	6.62365	2.86e-07	Gm15912	13C1	processed_transcript	Up	2.12238	5.26619
ENSMUSG00000042532	6.55993	1.11e-07	Golga7b	19C3	protein_coding	Up	2.18758	5.81271
ENSMUSG00000097960	6.53246	6.51e-55	A330074K22Rik	80	lincRNA	Up	3.00155	8.74557
ENSMUSG00000052981	6.52768	5.21e-09	Ube2ql1	13C1	protein_coding	Up	2.21893	6.01885
ENSMUSG00000023039	6.50569	2.28e-44	Krt7	15F2	protein_coding	Up	2.85559	8.37176
ENSMUSG00000035441	6.50457	<4.5E-308	Myo1d	11B5	protein_coding	Up	8.86659	15.3628
ENSMUSG00000029228	6.4955	5.13e-09	Lnx1	5C3.3	protein_coding	Up	2.21984	5.98481
ENSMUSG00000044405	6.49221	9.46e-09	Adig	2H1	protein_coding	Up	2.21893	5.9257
ENSMUSG00000032702	6.48605	1.54e-141	Kank1	19B	protein_coding	Up	4.21786	10.3399
ENSMUSG00000025738	6.36517	3.58e-168	Fbxl16	17A3.3	protein_coding	Up	4.37597	10.4357
ENSMUSG00000038665	6.36128	1.93e-83	Dgki	6B1	protein_coding	Up	3.5449	9.34623
ENSMUSG00000049511	6.28914	1.55e-139	Htr1b	90	protein_coding	Up	4.26055	10.3151
ENSMUSG00000005950	6.2565	1.35e-183	P2rx5	11B4	protein_coding	Up	4.50599	10.5132
ENSMUSG00000025172	6.24608	7.55e-35	Ankrd2	19C3	protein_coding	Up	2.73232	7.98285
ENSMUSG00000058254	6.20965	2.54e-54	Tspan7	XA1.1	protein_coding	Up	6.56252	12.8517
ENSMUSG00000075012	6.19885	4.78e-31	Fjx1	200	protein_coding	Up	2.74571	7.77855
ENSMUSG00000038781	6.19361	7.01e-146	Stap2	17D	protein_coding	Up	4.37267	10.2895
ENSMUSG00000041608	6.15577	2.46e-08	Entpd3	9F4	protein_coding	Up	2.18758	5.67025
ENSMUSG00000001663	6.05788	2.4e-136	Gstt1	10C1	protein_coding	Up	4.67325	10.509
ENSMUSG00000049608	6.05745	6.92e-80	Gpr55	1C5	protein_coding	Up	3.6936	9.22402
ENSMUSG00000029206	6.03772	8.88e-33	Nsun7	5C3.1	protein_coding	Up	2.83334	7.89094
ENSMUSG00000030559	6.03418	<4.5E-308	Rab38	7D3	protein_coding	Up	6.85986	12.8534
ENSMUSG00000032826	6.03317	7.53e-44	Ank2	3G2	protein_coding	Up	4.68672	10.5313
ENSMUSG00000039578	5.98575	2.58e-71	Ccser1	6B3	protein_coding	Up	3.5407	8.92056
ENSMUSG00000037032	5.98316	<4.5E-308	Apbb1	7000	protein_coding	Up	6.31879	12.222
ENSMUSG00000029576	5.97581	5.78e-34	Radil	5G2	protein_coding	Up	2.93606	7.85279
ENSMUSG00000026435	5.96916	<4.5E-308	Slc45a3	10000	protein_coding	Up	6.15875	12.0384
ENSMUSG00000042988	5.92942	2.17e-10	Notum	1100	protein_coding	Up	2.27981	5.97306
ENSMUSG00000028883	5.92422	5.34e-25	Sema3a	5A1	protein_coding	Up	2.69033	7.33272
ENSMUSG00000026726	5.86913	1.22e-51	Cubn	2A1	protein_coding	Up	3.44343	8.66822
ENSMUSG00000099950	5.86275	3.57e-13	9130227L01Rik	1C1.2	lincRNA	Up	2.36451	6.32709
ENSMUSG00000031927	5.85834	2.77e-40	1700012B09Rik	9A2	protein_coding	Up	2.99526	8.07404
ENSMUSG00000050150	5.84601	3.71e-23	Slc9b1	3G3	protein_coding	Up	2.67649	7.27121
ENSMUSG00000103845	5.78948	4.8e-40	Gm19026	1A1	processed_pseudogene	Up	3.1658	8.26889
ENSMUSG00000045672	5.74345	7.28e-232	Col27a1	4B3	protein_coding	Up	5.42222	11.0268
ENSMUSG00000024552	5.74268	2.59e-98	Slc14a2	18000	protein_coding	Up	4.11428	9.49509
ENSMUSG00000046634	5.70662	5.46e-24	Pkd1l1	11A1	protein_coding	Up	2.7367	7.29795
ENSMUSG00000026875	5.65648	<4.5E-308	Traf1	2B	protein_coding	Up	8.13342	13.7912
ENSMUSG00000027347	5.64835	1.85e-129	Rasgrp1	200000	protein_coding	Up	4.93982	10.3687
ENSMUSG00000028654	5.60003	2.99e-194	Mycl	4D2.2	protein_coding	Up	5.43339	10.8991
ENSMUSG00000023232	5.58557	3.74e-57	Serinc2	4D2.2	protein_coding	Up	3.99341	9.10874
ENSMUSG00000015085	5.57547	9.01e-12	Entpd2	2A3	protein_coding	Up	2.40651	6.02547
ENSMUSG00000030470	5.56576	1.26e-08	Csrp3	7B4	protein_coding	Up	2.27981	5.6071
ENSMUSG00000031024	5.52393	<4.5E-308	Denn2b;St5	7000	protein_coding	Up	6.51545	11.9658
ENSMUSG00000032495	5.44135	2.68e-12	Lrrc2	9F2	protein_coding	Up	2.46562	6.18936
ENSMUSG00000059639	5.41596	1.8e-84	Clec4a4	6F2	protein_coding	Up	4.04122	9.13596
ENSMUSG00000018417	5.41057	<4.5E-308	Myo1b	1C1.1	protein_coding	Up	8.90431	14.3017
ENSMUSG00000025085	5.38005	<4.5E-308	Ablim1	19D2	protein_coding	Up	6.5193	11.8547
ENSMUSG00000034394	5.3592	1.13e-150	Lif	11A1	protein_coding	Up	5.43529	10.7504
ENSMUSG00000019590	5.34123	3.75e-159	Cyb561	110	protein_coding	Up	5.54968	10.8918
ENSMUSG00000027646	5.33987	<4.5E-308	Src	2H1	protein_coding	Up	9.09711	14.4367
ENSMUSG00000022661	5.32404	4.82e-61	Cd200	16B5	protein_coding	Up	8.85533	14.2342
ENSMUSG00000034271	5.28981	<4.5E-308	Jdp2	12D2	protein_coding	Up	10.184	15.4669
ENSMUSG00000047415	5.28786	<4.5E-308	Gpr68	12E	protein_coding	Up	7.71604	12.9807
ENSMUSG00000057914	5.2729	2.91e-50	Cacnb2	2A2	protein_coding	Up	3.72308	8.49311
ENSMUSG00000014543	5.26409	4.34e-213	Klra17	6F3	protein_coding	Up	5.2489	10.3656
ENSMUSG00000021118	5.25121	2.49e-26	Plek2	12C3	protein_coding	Up	2.98921	7.2616
ENSMUSG00000031520	5.22115	1.68e-164	Vegfc	8B1.3	protein_coding	Up	6.0274	11.1996
ENSMUSG00000033948	5.21371	1.72e-85	Zswim5	4D1	protein_coding	Up	4.26808	9.37588
ENSMUSG00000037579	5.20863	2.5e-13	Kcnh3	15F1	protein_coding	Up	2.55888	6.21403
ENSMUSG00000027894	5.20607	1.01e-24	Slc6a17	3F2.3	protein_coding	Up	4.76798	9.88057
ENSMUSG00000020173	5.20477	1.3e-09	Cobl	11A1	protein_coding	Up	2.49965	5.89023
ENSMUSG00000024168	5.17663	2.04e-77	Tmem204	17A3.3	protein_coding	Up	4.12933	8.9444
ENSMUSG00000028238	5.16234	3.95e-87	Atp6v0d2	4A3	protein_coding	Up	11.5605	16.7731
ENSMUSG00000058743	5.14646	2.28e-22	Kcnj14	7B3	protein_coding	Up	2.84792	6.91081
ENSMUSG00000044860	5.12863	2.07e-26	Gm1123	9E3.3	protein_coding	Up	3.0537	7.24396
ENSMUSG00000071064	5.12205	2.17e-117	Zfp827;Znf827	8C1	protein_coding	Up	5.16469	10.1514
ENSMUSG00000004791	5.11265	3.15e-136	Pgf	12D1	protein_coding	Up	4.93199	9.84273
ENSMUSG00000046598	5.10892	2.38e-304	Bdh1	16B2	protein_coding	Up	8.25561	13.3524
ENSMUSG00000037852	5.0975	1.4e-269	Cpe	8B3.1	protein_coding	Up	7.72149	12.8086
ENSMUSG00000058966	5.09287	1.36e-86	Fam57b;Tlcd3b	7F3	protein_coding	Up	4.30558	9.08812
ENSMUSG00000024669	5.08692	2.31e-99	Cd5	19A	protein_coding	Up	4.41202	9.23134
ENSMUSG00000024617	5.04051	4.1e-260	Camk2a	180	protein_coding	Up	5.71763	10.6668
ENSMUSG00000043670	5.03162	3.42e-20	Diras1	10C1	protein_coding	Up	2.92464	6.90978
ENSMUSG00000048217	5.02841	1.79e-09	Nags	11D	protein_coding	Up	2.4785	5.78274
ENSMUSG00000019851	4.95516	1.01e-19	Perp	10A3	protein_coding	Up	2.89393	6.82564
ENSMUSG00000053886	4.90816	1.68e-11	Sh2d4a	8B3.3	protein_coding	Up	2.54111	5.95686
ENSMUSG00000041957	4.8783	1.64e-155	Pkp2	16A2	protein_coding	Up	5.54418	10.3535
ENSMUSG00000035279	4.85456	5.22e-123	Ssc5d	7A1	protein_coding	Up	4.94048	9.61165
ENSMUSG00000073802	4.85443	8.01e-61	Cdkn2b	4C4	protein_coding	Up	4.9541	9.61735
ENSMUSG00000030109	4.84432	1.78e-12	Slc6a12	6F1	protein_coding	Up	7.24189	11.7733
ENSMUSG00000097649	4.82848	3.87e-21	Gm10561	1C1.2	antisense	Up	2.99867	6.86931
ENSMUSG00000039157	4.79301	<4.5E-308	Fam102a	2B	protein_coding	Up	10.2172	15.0108
ENSMUSG00000060206	4.78432	2.89e-53	Zfp462	4B2	protein_coding	Up	6.95774	11.7689
ENSMUSG00000024395	4.75778	4.4e-139	Lims2	18B1	protein_coding	Up	5.69277	10.383
ENSMUSG00000055737	4.7308	3.35e-141	Ghr	15A1	protein_coding	Up	6.43101	11.1064
ENSMUSG00000027849	4.70664	2.32e-12	Syt6	3F2.2	protein_coding	Up	2.65697	6.01439
ENSMUSG00000002228	4.6764	3.6e-128	Ppm1j	3F2.2	protein_coding	Up	5.46724	10.0093
ENSMUSG00000061878	4.67085	2.44e-198	Sphk1	1100	protein_coding	Up	6.19973	10.8068
ENSMUSG00000063296	4.66687	8.52e-23	Tmem117	15000	protein_coding	Up	3.04978	6.81292
ENSMUSG00000026479	4.66391	5.06e-108	Lamc2	1G3	protein_coding	Up	4.95119	9.48248
ENSMUSG00000016283	4.65205	1.69e-73	H2-M2	17B1	protein_coding	Up	4.38883	8.75546
ENSMUSG00000036330	4.62684	9.29e-234	Slc18a1	8B3.3	protein_coding	Up	8.00502	12.5923
ENSMUSG00000039691	4.62242	3.42e-18	Tspan10	1100	protein_coding	Up	2.98921	6.62088
ENSMUSG00000059412	4.61801	8.05e-07	Fxyd2	9A5.2	protein_coding	Up	4.95776	8.80556
ENSMUSG00000076928	4.60844	1.07e-34	Trac	14C2	TR_C_gene	Up	3.45159	7.4338
ENSMUSG00000074170	4.60746	1.21e-241	Plekhf1	7B3	protein_coding	Up	6.76752	11.3123
ENSMUSG00000007989	4.58576	9.44e-30	Fzd3	14D1	protein_coding	Up	3.43942	7.41187
ENSMUSG00000042377	4.58574	3.51e-101	Fam83g	11B2	protein_coding	Up	4.79922	9.18691
ENSMUSG00000039629	4.56726	1.71e-89	Strip2	6A3.3	protein_coding	Up	5.27787	9.70363
ENSMUSG00000034282	4.55885	3.09e-25	Evpl	1100	protein_coding	Up	3.34275	7.25947
ENSMUSG00000059901	4.54421	1.38e-56	Adamts14	10B4	protein_coding	Up	4.84948	9.28436
ENSMUSG00000042810	4.54179	1.07e-193	Krba1	6B2.3	protein_coding	Up	5.98505	10.4616
ENSMUSG00000042082	4.54148	<4.5E-308	Arsb	13C3	protein_coding	Up	11.9798	16.5133
ENSMUSG00000045394	4.53782	2.97e-18	Epcam	170000	protein_coding	Up	3.08816	6.7266
ENSMUSG00000004933	4.52496	<4.5E-308	Matk	10C1	protein_coding	Up	7.7878	12.287
ENSMUSG00000084883	4.52409	6.63e-55	Ccdc85c	12F1	protein_coding	Up	4.06683	8.29785
ENSMUSG00000070720	4.51476	2.19e-09	Tmem200b	4D2.3	protein_coding	Up	2.5685	5.56998
ENSMUSG00000001300	4.51358	2.89e-158	Efnb2	8A1.1	protein_coding	Up	6.63473	11.1169
ENSMUSG00000025867	4.50676	1.5e-160	Cplx2	13B1	protein_coding	Up	5.72851	10.1585
ENSMUSG00000003070	4.49632	1.78e-71	Efna2	10C1	protein_coding	Up	5.21166	9.53614
ENSMUSG00000028071	4.48643	9.16e-23	Sh2d2a	3F1	protein_coding	Up	3.16777	6.83898
ENSMUSG00000024210	4.47813	5.25e-11	Ip6k3	17A3.3	protein_coding	Up	2.98009	6.36079
ENSMUSG00000026825	4.47434	6.62e-68	Dnm1	2B	protein_coding	Up	4.33455	8.5229
ENSMUSG00000034171	4.46536	6.47e-48	Faah	4D1	protein_coding	Up	3.98739	8.0528
ENSMUSG00000017740	4.45265	1.95e-71	Slc12a5	2H3	protein_coding	Up	5.06042	9.3872
ENSMUSG00000054889	4.44905	4.71e-19	Dsp	13A3.3	protein_coding	Up	3.2697	6.95946
ENSMUSG00000029765	4.44701	5.04e-159	Plxna4	6A3.3	protein_coding	Up	8.22244	12.6388
ENSMUSG00000042249	4.42285	<4.5E-308	Grk3	5F	protein_coding	Up	9.33873	13.7634
ENSMUSG00000022687	4.42039	1.45e-125	Boc	16B4	protein_coding	Up	5.40602	9.7156
ENSMUSG00000102037	4.39722	1.13e-81	Bcl2a1a;Bcl2a1	9E3.1	protein_coding	Up	4.76512	8.94117
ENSMUSG00000009378	4.39213	7.29e-10	Slc16a12	19C1	protein_coding	Up	2.71759	5.98069
ENSMUSG00000081058	4.38132	2.3e-75	H3c15;Hist2h3b	3F2.1	protein_coding	Up	5.14552	9.34526
ENSMUSG00000045664	4.35797	3.2e-191	Cdc42ep2	19A	protein_coding	Up	7.39316	11.7494
ENSMUSG00000000957	4.34377	<4.5E-308	Mmp14	14C2	protein_coding	Up	10.4632	14.8102
ENSMUSG00000089774	4.33972	8.94e-38	Slc5a3	16C4	protein_coding	Up	8.71366	12.9822
ENSMUSG00000068699	4.33728	1.22e-37	Flnc	6A3.3	protein_coding	Up	5.13408	9.22009
ENSMUSG00000006403	4.33333	1.95e-44	Adamts4	1H3	protein_coding	Up	4.53704	8.5796
ENSMUSG00000044134	4.32398	<4.5E-308	Pheta1	5F	protein_coding	Up	8.87455	13.1837
ENSMUSG00000045326	4.30556	3.21e-34	Fndc7	3F3	protein_coding	Up	3.68517	7.48498
ENSMUSG00000038402	4.30258	6.03e-43	Foxf2	13A3.2	protein_coding	Up	4.28429	8.35383
ENSMUSG00000024521	4.28926	<4.5E-308	Pmaip1	180	protein_coding	Up	8.99593	13.2979
ENSMUSG00000025170	4.28468	5.22e-13	Rab40b	1100	protein_coding	Up	2.87285	6.37968
ENSMUSG00000019945	4.27125	3.31e-16	Cabcoco1	10B5.2	protein_coding	Up	3.18096	6.74827
ENSMUSG00000021950	4.26596	1.11e-14	Anxa8	14B	protein_coding	Up	2.95305	6.29546
ENSMUSG00000085586	4.2473	3e-195	Gm11613	11D	processed_transcript	Up	6.46678	10.6749
ENSMUSG00000104554	4.2383	2.19e-39	Gm4610	3G1	antisense	Up	5.27403	9.25737
ENSMUSG00000024600	4.2237	5.55e-33	Slc27a6	18D3	protein_coding	Up	3.91788	7.70851
ENSMUSG00000027224	4.20888	6.76e-09	Duoxa1	200000	protein_coding	Up	2.58498	5.34397
ENSMUSG00000054423	4.19349	8.91e-20	Cadps	14A1	protein_coding	Up	3.45121	7.20192
ENSMUSG00000033871	4.19095	<4.5E-308	Ppargc1b	180	protein_coding	Up	7.33091	11.4857
ENSMUSG00000063954	4.16455	4.89e-20	H2ac19;Hist2h2aa1	3F2.1	protein_coding	Up	3.61885	7.38673
ENSMUSG00000020042	4.15196	4.43e-23	Btbd11	10C1	protein_coding	Up	5.99452	10.2006
ENSMUSG00000050315	4.14729	1.25e-49	Synpo2	3G1	protein_coding	Up	5.10702	9.03955
ENSMUSG00000103847	4.14387	2.14e-207	Gm20056	16B3	processed_pseudogene	Up	8.97011	13.091
ENSMUSG00000069769	4.14065	<4.5E-308	Msi2	11C	protein_coding	Up	9.48177	13.6132
ENSMUSG00000038264	4.09763	1.81e-171	Sema7a	9B	protein_coding	Up	7.58762	11.6827
ENSMUSG00000055865	4.09572	1.74e-36	Tafa3	3F2.2	protein_coding	Up	4.03984	7.79647
ENSMUSG00000038523	4.0942	5.84e-13	1700003F12Rik	2H1	protein_coding	Up	2.89284	6.03147
ENSMUSG00000024558	4.08391	4.99e-44	Mapk4	1800	protein_coding	Up	4.98139	8.95091
ENSMUSG00000079625	4.07581	4.99e-210	Tm4sf19	16B3	protein_coding	Up	9.33139	13.3947
ENSMUSG00000001270	4.0702	<4.5E-308	Ckb	12F1	protein_coding	Up	14.3564	18.4301
ENSMUSG00000027412	4.04277	5.77e-26	Lpin3	2H2	protein_coding	Up	4.51048	8.34199
ENSMUSG00000030246	4.04049	1.68e-277	Ldhb	6G2	protein_coding	Up	8.96171	12.9922
ENSMUSG00000018648	4.02256	6.63e-35	Dusp14	11C	protein_coding	Up	4.472	8.31769
ENSMUSG00000028167	4.00778	1.58e-202	Bdh2	3G3	protein_coding	Up	7.73808	11.7109
ENSMUSG00000074227	3.99555	5.87e-140	Spint2	7B1	protein_coding	Up	6.9673	10.9088
ENSMUSG00000031750	3.97629	6.49e-27	Il34	80	protein_coding	Up	3.75524	7.3581
ENSMUSG00000006216	3.96488	1.33e-07	Clcnkb	4D3	protein_coding	Up	2.62871	5.23223
ENSMUSG00000021662	3.96071	1.43e-34	Arhgef28	13D1	protein_coding	Up	4.46774	8.24272
ENSMUSG00000070565	3.9498	5.78e-246	Rasal2	1H1	protein_coding	Up	8.51463	12.4468
ENSMUSG00000025129	3.94511	1.6e-22	Ppp1r27	1100	protein_coding	Up	3.55629	7.00901
ENSMUSG00000005338	3.93194	6.72e-14	Cadm3	1H3	protein_coding	Up	2.98201	6.21476
ENSMUSG00000027188	3.90724	1.96e-07	Pamr1	200	protein_coding	Up	2.6495	5.1405
ENSMUSG00000038168	3.89743	4.56e-57	P3h2	16B1	protein_coding	Up	4.9944	8.73003
ENSMUSG00000032363	3.89452	1.99e-30	Adamts7	9E3.1	protein_coding	Up	4.30481	7.85526
ENSMUSG00000043155	3.89069	6.73e-26	Hpdl	4D1	protein_coding	Up	3.68462	7.0953
ENSMUSG00000047867	3.86695	1.27e-166	Gimap6	6B2.3	protein_coding	Up	6.79461	10.6134
ENSMUSG00000029664	3.86489	3.21e-65	Tfpi2	6A1	protein_coding	Up	5.06933	8.77003
ENSMUSG00000030257	3.86428	1.67e-234	Srgap3	6000	protein_coding	Up	9.21428	13.0698
ENSMUSG00000032997	3.85608	1.96e-222	Chpf	1C4	protein_coding	Up	6.83257	10.6374
ENSMUSG00000050395	3.84683	1.9e-09	Tnfsf15	4C1	protein_coding	Up	2.92901	5.7167
ENSMUSG00000027460	3.83271	5.47e-13	Angpt4	2G3	protein_coding	Up	3.3453	6.59943
ENSMUSG00000066607	3.8275	1.76e-14	Insyn1	9B	protein_coding	Up	3.16617	6.21084
ENSMUSG00000045725	3.82555	6.57e-93	Prr15	6B3	protein_coding	Up	5.39063	9.07944
ENSMUSG00000039601	3.78914	4.7e-25	Rcan2	17B3	protein_coding	Up	3.85999	7.27199
ENSMUSG00000026072	3.7783	1.48e-58	Il1r1	1B	protein_coding	Up	6.08237	9.77806
ENSMUSG00000042515	3.74191	4.12e-29	Pwwp3b	XF1	protein_coding	Up	4.23881	7.63874
ENSMUSG00000099470	3.73901	1.89e-22	Gm29340	200000	lincRNA	Up	3.92454	7.3638
ENSMUSG00000024486	3.7266	4.28e-32	Hbegf	18B2	protein_coding	Up	6.05287	9.59282
ENSMUSG00000042734	3.71605	1.26e-31	Ttc9	12D1	protein_coding	Up	5.16589	8.77133
ENSMUSG00000038151	3.70875	<4.5E-308	Prdm1	10B2	protein_coding	Up	9.51591	13.2265
ENSMUSG00000029135	3.7044	<4.5E-308	Fosl2	5B1	protein_coding	Up	11.6544	15.3553
ENSMUSG00000036381	3.66045	4.17e-113	P2ry14	3D	protein_coding	Up	7.43367	11.0643
ENSMUSG00000042485	3.65811	8.03e-25	Mustn1	14B	protein_coding	Up	4.09832	7.40667
ENSMUSG00000022244	3.65632	3.41e-213	Amacr	15A1	protein_coding	Up	7.61993	11.2482
ENSMUSG00000028339	3.65394	9.3e-82	Col15a1	4B1	protein_coding	Up	6.47994	10.1078
ENSMUSG00000034059	3.6461	5.22e-10	Ypel4	2D	protein_coding	Up	3.16991	5.99622
ENSMUSG00000040254	3.64258	1.2e-25	Sema3d	5A1	protein_coding	Up	3.75606	7.06603
ENSMUSG00000055137	3.63899	2.11e-12	Sugct	13A2	protein_coding	Up	3.11645	6.1696
ENSMUSG00000024867	3.63414	3.45e-189	Pip5k1b	19B	protein_coding	Up	8.12555	11.7376
ENSMUSG00000038119	3.62199	4.31e-126	Cdon	9A4	protein_coding	Up	6.55912	10.1214
ENSMUSG00000087574	3.61851	1.42e-27	C030037D09Rik	11C	lincRNA	Up	4.11561	7.38549
ENSMUSG00000014852	3.61614	4.52e-10	Adamts13	2A3	protein_coding	Up	3.04978	5.80791
ENSMUSG00000087006	3.61332	2.46e-13	Gm13889	20	protein_coding	Up	3.35588	6.39018
ENSMUSG00000038764	3.60809	3.2e-182	Ptpn3	4B3	protein_coding	Up	7.27341	10.8681
ENSMUSG00000039713	3.60353	2.5e-99	Plekhg5	400	protein_coding	Up	7.12961	10.7043
ENSMUSG00000061731	3.60018	<4.5E-308	Ext1	15C	protein_coding	Up	10.6255	14.2253
ENSMUSG00000046727	3.59934	9.55e-89	Cystm1	18B2	protein_coding	Up	5.9424	9.46103
ENSMUSG00000029161	3.5889	1.75e-47	Cgref1	5B1	protein_coding	Up	5.22282	8.75023
ENSMUSG00000044641	3.5865	7.78e-21	Pard6b	2H3	protein_coding	Up	3.79634	6.99938
ENSMUSG00000080917	3.57607	1.69e-13	Gm15925	7A1	unprocessed_pseudogene	Up	3.36201	6.2988
ENSMUSG00000020654	3.57174	1.15e-188	Adcy3	12A1.1	protein_coding	Up	9.53288	13.0895
ENSMUSG00000001021	3.55096	1.25e-09	S100a3	3F1	protein_coding	Up	3.1357	5.89504
ENSMUSG00000005947	3.53581	8.35e-21	Itgae	11B4	protein_coding	Up	3.65663	6.68572
ENSMUSG00000039943	3.52655	<4.5E-308	Plcb4	2F3	protein_coding	Up	7.96681	11.4697
ENSMUSG00000023032	3.52273	1.09e-64	Slc4a8	15F1	protein_coding	Up	5.36509	8.75658
ENSMUSG00000021594	3.51345	6.64e-102	Srd5a1	13C1	protein_coding	Up	7.64855	11.1526
ENSMUSG00000097099	3.49831	2.09e-33	Gm9917	9F1	antisense	Up	4.94349	8.25054
ENSMUSG00000028417	3.49547	5.07e-18	Tal2	4B2	protein_coding	Up	4.25909	7.38453
ENSMUSG00000034903	3.49424	1.5e-50	Cobll1	2C1.3	protein_coding	Up	6.25967	9.66465
ENSMUSG00000068854	3.4885	5.32e-191	H2bc21;Hist2h2be	3F2.1	protein_coding	Up	8.50039	11.9747
ENSMUSG00000020122	3.48657	9.85e-75	Egfr	11A2	protein_coding	Up	6.64389	10.1043
ENSMUSG00000026589	3.48523	2.44e-48	Sec16b	1H1	protein_coding	Up	5.28813	8.62956
ENSMUSG00000060716	3.48193	9.16e-19	Plekhh1	12C3	protein_coding	Up	3.60997	6.59067
ENSMUSG00000074141	3.47639	7.73e-56	Il4i1	7B3	protein_coding	Up	6.4517	9.82179
ENSMUSG00000059022	3.47119	3.83e-18	Kcp	6A3.3	protein_coding	Up	3.59945	6.56298
ENSMUSG00000053297	3.46614	2.46e-15	AI854703	6B2.3	protein_coding	Up	3.61495	6.61118
ENSMUSG00000001036	3.46127	6.51e-147	Epn2	11B2	protein_coding	Up	7.90417	11.357
ENSMUSG00000045231	3.45572	9.86e-23	BC106179	16B1	processed_transcript	Up	3.92008	6.9803
ENSMUSG00000095440	3.44689	2.14e-116	Fignl2	15F1	protein_coding	Up	6.57497	9.99093
ENSMUSG00000084932	3.44331	1.33e-19	Gm15156	XF3	antisense	Up	4.06297	7.14809
ENSMUSG00000006205	3.44222	1.23e-131	Htra1	7F3	protein_coding	Up	6.95349	10.3535
ENSMUSG00000030587	3.41775	1.18e-15	2200002D01Rik	7B1	protein_coding	Up	3.68278	6.62829
ENSMUSG00000015533	3.41138	4.31e-112	Itga2	13D2.2	protein_coding	Up	7.04398	10.4054
ENSMUSG00000056486	3.40841	3.84e-31	Chn1	2C3	protein_coding	Up	4.64795	7.84853
ENSMUSG00000047786	3.40198	1.05e-10	Lix1	17A3.1	protein_coding	Up	3.19546	5.8769
ENSMUSG00000023960	3.40188	1.03e-65	Enpp5	17B3	protein_coding	Up	6.20148	9.53473
ENSMUSG00000026249	3.40069	3.65e-159	Serpine2	1C4	protein_coding	Up	9.94607	13.3498
ENSMUSG00000100215	3.39556	1.79e-11	Gm8292	1C1.2	processed_pseudogene	Up	3.30696	6.12201
ENSMUSG00000049422	3.39296	1.44e-118	Chchd10	10C1	protein_coding	Up	8.76689	12.1669
ENSMUSG00000029090	3.39163	1.41e-232	Adgra3	5B3	protein_coding	Up	8.31895	11.6997
ENSMUSG00000038170	3.39023	5.28e-199	Pde4dip	3F2.2	protein_coding	Up	10.7993	14.1747
ENSMUSG00000031078	3.38701	1.26e-87	Cttn	7F5	protein_coding	Up	8.93196	12.3146
ENSMUSG00000039328	3.37595	3.21e-34	Rnf122	8A3	protein_coding	Up	5.14413	8.34611
ENSMUSG00000032470	3.3685	6.27e-142	Mras	9E3.3	protein_coding	Up	7.22311	10.5563
ENSMUSG00000002980	3.35487	5.76e-66	Bcam	7A3	protein_coding	Up	5.56816	8.79899
ENSMUSG00000036564	3.35204	5.98e-127	Ndrg4	8D1	protein_coding	Up	8.41336	11.763
ENSMUSG00000049881	3.35009	6.63e-273	2810025M15Rik	1H1	transcribed_processed_pseudogene	Up	8.67737	12.0158
ENSMUSG00000021298	3.34796	7.69e-118	Gpr132	12F1	protein_coding	Up	8.61989	11.9599
ENSMUSG00000050751	3.33155	1.05e-29	Pgbd5	800	protein_coding	Up	4.71922	7.82716
ENSMUSG00000031626	3.32906	1.4e-44	Sorbs2	8B1.1	protein_coding	Up	5.53064	8.81465
ENSMUSG00000026455	3.32233	4.95e-239	Klhl12	10000	protein_coding	Up	9.40999	12.7228
ENSMUSG00000029449	3.32139	3.98e-263	Rhof	5F	protein_coding	Up	8.66107	11.9672
ENSMUSG00000027171	3.32039	2.69e-135	Prrg4	200	protein_coding	Up	7.89563	11.1917
ENSMUSG00000016028	3.3157	7.23e-62	Celsr1	1500	protein_coding	Up	6.04818	9.31308
ENSMUSG00000029456	3.31075	1.17e-141	Acad10	5F	protein_coding	Up	8.12034	11.4179
ENSMUSG00000032024	3.30662	2.49e-102	Clmp	9A5.1	protein_coding	Up	7.0801	10.3351
ENSMUSG00000032591	3.30656	1.67e-30	Mst1	9F1	protein_coding	Up	4.70108	7.8204
ENSMUSG00000081778	3.2923	2.26e-22	Gm6325	XD	unprocessed_pseudogene	Up	4.92874	8.22662
ENSMUSG00000027961	3.29092	5.04e-47	Lrrc39	3G1	protein_coding	Up	6.64167	9.88135
ENSMUSG00000037349	3.27079	1.54e-231	Nudt22	19A	protein_coding	Up	8.74903	12.0061
ENSMUSG00000033016	3.27066	<4.5E-308	Nfatc1	18000	protein_coding	Up	11.6645	14.9329
ENSMUSG00000038301	3.26841	<4.5E-308	Snx10	6B3	protein_coding	Up	12.9934	16.261
ENSMUSG00000108350	3.26665	5.96e-80	Gm44950	7D2	TEC	Up	6.0429	9.24135
ENSMUSG00000051703	3.26357	1.56e-11	Tmem198	1C4	protein_coding	Up	3.31578	5.98368
ENSMUSG00000035045	3.25404	1.83e-21	Zc3h12b	XC3	protein_coding	Up	4.10109	7.13108
ENSMUSG00000044927	3.24828	8.08e-20	H1f10	6D1	protein_coding	Up	4.22724	7.16899
ENSMUSG00000025265	3.23673	2.69e-28	Fgd1	XF3	protein_coding	Up	5.01056	8.19303
ENSMUSG00000039137	3.23407	2.16e-97	Whrn	4C1	protein_coding	Up	6.16847	9.32887
ENSMUSG00000087575	3.23263	3.62e-17	Gm12976	4D2.2	lincRNA	Up	3.79136	6.71049
ENSMUSG00000032014	3.22262	8.78e-173	Oaf	9A5.1	protein_coding	Up	8.58512	11.7911
ENSMUSG00000044447	3.21754	<4.5E-308	Dock5	14D1	protein_coding	Up	11.7713	14.9885
ENSMUSG00000055313	3.21644	2.92e-12	Pgbd1	13A3.1	protein_coding	Up	3.50699	6.20602
ENSMUSG00000022304	3.21567	1.03e-14	Dpys	15B3.1	protein_coding	Up	3.98703	6.88892
ENSMUSG00000027223	3.20699	6.81e-26	Mapk8ip1	20	protein_coding	Up	4.45254	7.39131
ENSMUSG00000004359	3.20563	6.9e-94	Spic	10C1	protein_coding	Up	6.48063	9.65151
ENSMUSG00000033577	3.20202	1.98e-135	Myo6	90	protein_coding	Up	7.67815	10.8705
ENSMUSG00000032827	3.20073	2.32e-39	Ppp1r9a	6A1	protein_coding	Up	5.80252	9.00422
ENSMUSG00000027380	3.18913	5.67e-19	Acoxl	2F1	protein_coding	Up	4.17364	7.08808
ENSMUSG00000054855	3.18758	5.79e-130	Rnd1	15F1	protein_coding	Up	7.25837	10.426
ENSMUSG00000034612	3.18098	5.2e-154	Chst11	10C1	protein_coding	Up	9.96585	13.1301
ENSMUSG00000097081	3.16644	6.54e-23	Gm10425	12F1	antisense	Up	4.43012	7.45192
ENSMUSG00000020592	3.16549	2.55e-178	Sdc1	12A1.1	protein_coding	Up	11.5172	14.6978
ENSMUSG00000021759	3.16193	4.41e-110	Plpp1	13D2.2	protein_coding	Up	7.47787	10.6061
ENSMUSG00000043154	3.15763	1.03e-156	Ppp2r3a	90000	protein_coding	Up	9.24238	12.3994
ENSMUSG00000028033	3.15381	1.2e-22	Kcnq5	1A4	protein_coding	Up	4.59696	7.52777
ENSMUSG00000052560	3.15026	7.25e-36	Cpne8	15000	protein_coding	Up	6.52183	9.69078
ENSMUSG00000017412	3.15004	2.05e-08	Cacnb4	2C1.1	protein_coding	Up	3.1658	5.71779
ENSMUSG00000053617	3.14037	2.21e-169	Sh3pxd2a	19C3	protein_coding	Up	10.6294	13.7562
ENSMUSG00000027257	3.13996	2.96e-34	Pacsin3	20	protein_coding	Up	5.06496	8.01969
ENSMUSG00000016520	3.12541	2.48e-265	Lnx2	5G3	protein_coding	Up	9.67102	12.7864
ENSMUSG00000052565	3.11608	1.95e-19	H1f3	13A3.1	protein_coding	Up	4.16729	7.00337
ENSMUSG00000019889	3.09836	1.04e-25	Ptprk	10A4	protein_coding	Up	4.43144	7.26822
ENSMUSG00000045095	3.0881	1.73e-18	Magi1	6D1	protein_coding	Up	4.50409	7.44569
ENSMUSG00000020121	3.08462	2.74e-52	Srgap1	10D2	protein_coding	Up	5.39925	8.3582
ENSMUSG00000020689	3.0774	2.38e-36	Itgb3	110	protein_coding	Up	12.0313	15.1058
ENSMUSG00000081984	3.07174	1.47e-05	Dnajb3	1D	protein_coding	Up	2.71759	4.81345
ENSMUSG00000034127	3.06793	9.51e-14	Tspan8	10D2	protein_coding	Up	3.85932	6.5274
ENSMUSG00000026409	3.06777	3.32e-221	Pfkfb2	10000	protein_coding	Up	9.29902	12.3575
ENSMUSG00000040093	3.04554	2.65e-27	Bmf	200000	protein_coding	Up	8.61002	11.6083
ENSMUSG00000100075	3.04172	1.3e-08	1700018L02Rik	19C1	antisense	Up	3.27624	5.67429
ENSMUSG00000043811	3.03681	8.68e-26	Rtn4r	16A3	protein_coding	Up	5.64789	8.7057
ENSMUSG00000057176	3.02881	3.18e-61	Ccdc189	7F3	protein_coding	Up	5.80905	8.75979
ENSMUSG00000022790	3.02605	4.5e-84	Igsf11	16B4	protein_coding	Up	6.98964	9.9666
ENSMUSG00000044916	3.0247	1.96e-25	1700029I15Rik	20	protein_coding	Up	4.58622	7.41355
ENSMUSG00000061578	3.02225	4.84e-07	Ksr2	5F	protein_coding	Up	3.44603	5.78613
ENSMUSG00000022144	3.01229	2.34e-07	Gdnf	15A1	protein_coding	Up	3.89577	6.34412
ENSMUSG00000026532	3.00295	3.24e-18	Spta1	1H3	protein_coding	Up	4.88186	7.71321
ENSMUSG00000024158	3.00128	8.14e-272	Hagh	17A3.3	protein_coding	Up	10.2672	13.2635
ENSMUSG00000103588	2.99319	2.36e-06	Gm18445	1H3	unprocessed_pseudogene	Up	3.39772	5.87881
ENSMUSG00000039200	2.98244	8.13e-113	Atf7ip2	16A1	protein_coding	Up	6.81952	9.76771
ENSMUSG00000041552	2.9705	1.03e-85	Ptchd1	XF3	protein_coding	Up	7.2474	10.177
ENSMUSG00000028962	2.9668	3.47e-287	Slc4a2	5A3	protein_coding	Up	12.5387	15.4995
ENSMUSG00000039195	2.9535	<4.5E-308	1110008P14Rik	2B	protein_coding	Up	10.2088	13.1586
ENSMUSG00000085396	2.94976	<4.5E-308	Firre	XA5	processed_transcript	Up	9.95951	12.9066
ENSMUSG00000019779	2.94747	1.28e-37	Frk	10B1	protein_coding	Up	5.77867	8.63028
ENSMUSG00000051335	2.94304	4.09e-74	Gfod1	13A4	protein_coding	Up	8.88538	11.8039
ENSMUSG00000038963	2.93206	1.78e-24	Slco4a1	2H4	protein_coding	Up	9.98243	12.8731
ENSMUSG00000028927	2.92831	4.25e-104	Padi2	4D3	protein_coding	Up	9.90795	12.8483
ENSMUSG00000000489	2.92524	<4.5E-308	Pdgfb	150	protein_coding	Up	11.2199	14.1471
ENSMUSG00000095457	2.9113	5.03e-07	Gm8989	7000	unprocessed_pseudogene	Up	3.4356	5.75419
ENSMUSG00000074973	2.91031	1.88e-08	Gm11382	13A3.2	unprocessed_pseudogene	Up	4.15048	6.61185
ENSMUSG00000026546	2.89426	9.09e-36	Cfap45	1H3	protein_coding	Up	5.6359	8.42429
ENSMUSG00000050390	2.88238	6.58e-28	C77080;Kiaa1522	4D2.2	protein_coding	Up	11.5673	14.4976
ENSMUSG00000046743	2.88203	3.61e-14	Fat4	3B	protein_coding	Up	4.29956	6.88395
ENSMUSG00000024209	2.87996	1.91e-12	Acsbg3	17D	protein_coding	Up	3.82663	6.37016
ENSMUSG00000069114	2.87535	2.62e-78	Zbtb10	3A1	protein_coding	Up	7.07127	9.93169
ENSMUSG00000022103	2.87192	4.05e-11	Gfra2	14D2	protein_coding	Up	4.22797	6.81655
ENSMUSG00000038007	2.86644	4.47e-49	Acer2	4C4	protein_coding	Up	6.18355	9.03065
ENSMUSG00000029047	2.86627	8.89e-124	Pex10	400	protein_coding	Up	8.29555	11.1629
ENSMUSG00000045316	2.86529	5.59e-104	Fahd1	17A3.3	protein_coding	Up	7.9752	10.8186
ENSMUSG00000026785	2.86112	2.75e-140	Pkn3	2B	protein_coding	Up	8.8485	11.7025
ENSMUSG00000022483	2.85831	0.00119	Col2a1	15F1	protein_coding	Up	3.37501	5.70842
ENSMUSG00000057457	2.85034	2.66e-08	Phex	XF4	protein_coding	Up	3.64173	6.07177
ENSMUSG00000022272	2.84941	3.75e-280	Myo10	15B1	protein_coding	Up	10.8582	13.702
ENSMUSG00000030433	2.84052	2.37e-21	Sbk2	7A1	protein_coding	Up	5.05699	7.81439
ENSMUSG00000030103	2.83938	4.71e-87	Bhlhe40	600	protein_coding	Up	11.7418	14.6095
ENSMUSG00000031955	2.82631	3.91e-53	Bcar1	80	protein_coding	Up	6.69774	9.50317
ENSMUSG00000038668	2.82089	3.23e-111	Lpar1	4B3	protein_coding	Up	7.06842	9.85275
ENSMUSG00000021303	2.81662	4.2e-32	Gng4	13A1	protein_coding	Up	5.47979	8.21225
ENSMUSG00000038437	2.80571	1.44e-188	Mllt6	11D	protein_coding	Up	10.7749	13.5751
ENSMUSG00000021608	2.80018	5.22e-116	Lpcat1	13C1	protein_coding	Up	11.5036	14.2866
ENSMUSG00000087263	2.79559	0.00347	Gm15726	XF5	antisense	Up	2.95449	4.76522
ENSMUSG00000066894	2.79499	9e-36	Vsig10	5F	protein_coding	Up	6.80663	9.55451
ENSMUSG00000035413	2.79278	8.82e-26	Tmem98	11B5	protein_coding	Up	4.91049	7.52369
ENSMUSG00000039611	2.79245	1.84e-33	Tmem246	4B1	protein_coding	Up	5.61894	8.29212
ENSMUSG00000049119	2.79161	1.94e-118	Fam110b	4A1	protein_coding	Up	8.57366	11.3481
ENSMUSG00000022265	2.78859	1.29e-210	Ank;Ankh	15B1	protein_coding	Up	12.8854	15.6671
ENSMUSG00000033565	2.77384	3.46e-125	Rbfox2	15D3	protein_coding	Up	8.01571	10.767
ENSMUSG00000006576	2.7709	4.43e-57	Slc4a3	1C4	protein_coding	Up	6.35364	9.08382
ENSMUSG00000041351	2.76703	1.06e-28	Rap1gap	4D3	protein_coding	Up	5.39713	8.11139
ENSMUSG00000025804	2.76564	2.66e-171	Ccr1	9F4	protein_coding	Up	12.7036	15.4669
ENSMUSG00000090394	2.76192	8.66e-128	4930523C07Rik	1H1	protein_coding	Up	9.21391	11.9655
ENSMUSG00000059027	2.7605	1.06e-09	9630013D21Rik	4C7	processed_transcript	Up	3.66355	6.0035
ENSMUSG00000040253	2.75932	2.6e-159	Gbp7	3H1	protein_coding	Up	8.12357	10.8629
ENSMUSG00000026469	2.75532	1.39e-304	Xpr1	1G3	protein_coding	Up	12.666	15.4182
ENSMUSG00000001948	2.75096	3.22e-27	Spa17	9A4	protein_coding	Up	5.98882	8.68625
ENSMUSG00000037060	2.75066	1.85e-50	Cavin3	7000	protein_coding	Up	5.99764	8.67418
ENSMUSG00000036862	2.74842	6.95e-23	Dchs1	7000	protein_coding	Up	5.65809	8.41375
ENSMUSG00000046056	2.74781	1.32e-24	Sbsn	7B1	protein_coding	Up	5.00082	7.61035
ENSMUSG00000030554	2.74528	1.13e-09	Synm	7C	protein_coding	Up	3.77786	6.1463
ENSMUSG00000049038	2.74386	7.2e-32	Mterf2	10C1	protein_coding	Up	5.49759	8.12749
ENSMUSG00000037049	2.74084	1.25e-247	Smpd1	7000	protein_coding	Up	10.8114	13.5462
ENSMUSG00000030742	2.73866	8.96e-60	Lat	7F3	protein_coding	Up	7.72487	10.4817
ENSMUSG00000026640	2.73287	2.09e-22	Plxna2	1H6	protein_coding	Up	9.12434	11.8652
ENSMUSG00000038390	2.7294	9.28e-28	Gpr162	6F2	protein_coding	Up	5.67254	8.30455
ENSMUSG00000028179	2.72812	4.69e-12	Cth	3H4	protein_coding	Up	4.4927	6.98704
ENSMUSG00000037211	2.72333	4.16e-47	Spry1	3B	protein_coding	Up	6.48737	9.16027
ENSMUSG00000017400	2.71436	6.62e-53	Stac2	11D	protein_coding	Up	7.7907	10.4797
ENSMUSG00000037907	2.71211	1.26e-149	Ankrd13b	11B5	protein_coding	Up	10.04	12.7556
ENSMUSG00000039529	2.70939	1.08e-37	Atp8b1	180	protein_coding	Up	6.38589	9.04313
ENSMUSG00000020661	2.70827	<4.5E-308	Dnmt3a	12A1.1	protein_coding	Up	12.2465	14.9549
ENSMUSG00000102759	2.7037	1e-08	Gm10463	5B1	TEC	Up	3.5449	5.78538
ENSMUSG00000078670	2.69794	1.99e-48	Fam174b	7D1	protein_coding	Up	6.15881	8.77808
ENSMUSG00000035448	2.69773	1.42e-42	Ccr3	9F4	protein_coding	Up	8.87565	11.5581
ENSMUSG00000033416	2.69311	1.5e-266	Gucd1	10C1	protein_coding	Up	10.4524	13.1384
ENSMUSG00000009376	2.6923	5.44e-99	Met	6A2	protein_coding	Up	10.3467	13.0391
ENSMUSG00000021306	2.69146	2.58e-132	Gpr137b	13A1	protein_coding	Up	12.5875	15.2921
ENSMUSG00000048911	2.67771	2.94e-152	Rnf24	2F1	protein_coding	Up	9.33059	11.999
ENSMUSG00000034783	2.67768	2.34e-45	Cd207	6C3	protein_coding	Up	7.60389	10.2504
ENSMUSG00000039741	2.6766	1.34e-123	Bahcc1	1100	protein_coding	Up	8.37669	11.0423
ENSMUSG00000053411	2.67595	3.32e-49	Cbx7	150	protein_coding	Up	7.94257	10.5669
ENSMUSG00000024074	2.67108	4.99e-155	Crim1	1700	protein_coding	Up	8.84409	11.502
ENSMUSG00000068686	2.66967	9.9e-16	Cd59b	200	protein_coding	Up	4.52864	6.96387
ENSMUSG00000096917	2.66557	9.65e-47	2500002B13Rik	8B2	processed_transcript	Up	7.00355	9.68949
ENSMUSG00000024238	2.65588	7.01e-137	Zeb1	18A1	protein_coding	Up	8.10441	10.7398
ENSMUSG00000074738	2.65419	8.59e-87	Fndc10	400	protein_coding	Up	6.81728	9.4277
ENSMUSG00000061393	2.65352	2.69e-24	Acvr2b	9F3	protein_coding	Up	5.05891	7.57355
ENSMUSG00000056004	2.64917	9.88e-85	9330182L06Rik	5A1	protein_coding	Up	7.36407	9.9848
ENSMUSG00000021411	2.64341	8.32e-14	Pxdc1	13A3.3	protein_coding	Up	5.57709	8.16914
ENSMUSG00000042476	2.64234	1.01e-153	Abcb4	5A1	protein_coding	Up	10.3449	12.9807
ENSMUSG00000021903	2.63778	3.69e-06	Galnt15	14B	protein_coding	Up	3.69028	5.86663
ENSMUSG00000049929	2.63526	9.46e-12	Lpar4	XD	protein_coding	Up	4.35662	6.82207
ENSMUSG00000022186	2.62929	<4.5E-308	Oxct1	15A1	protein_coding	Up	13.4973	16.1251
ENSMUSG00000022818	2.62474	2.28e-14	Cyp2ab1	16A3	protein_coding	Up	4.60483	7.02217
ENSMUSG00000030691	2.61942	3.58e-106	Fchsd2	700	protein_coding	Up	10.6877	13.2929
ENSMUSG00000024529	2.61487	6.77e-72	Lox	18D1	protein_coding	Up	10.2847	12.9157
ENSMUSG00000041936	2.6105	4.59e-163	Agrn	400	protein_coding	Up	9.31736	11.9169
ENSMUSG00000039680	2.61025	5.2e-67	Mrps6	16C4	protein_coding	Up	9.64867	12.2336
ENSMUSG00000029781	2.60842	1.1e-201	Fkbp9	6B3	protein_coding	Up	10.2989	12.9026
ENSMUSG00000031880	2.60211	5.87e-70	Rrad	8D3	protein_coding	Up	7.46546	10.0324
ENSMUSG00000021114	2.60182	<4.5E-308	Atp6v1d	12C3	protein_coding	Up	12.6062	15.2082
ENSMUSG00000020407	2.60126	3.42e-39	Upp1	11A1	protein_coding	Up	6.37941	8.93042
ENSMUSG00000028793	2.59644	<4.5E-308	Rnf19b	4D2.2	protein_coding	Up	12.2171	14.8136
ENSMUSG00000030123	2.59597	2.12e-255	Plxnd1	6000	protein_coding	Up	13.5754	16.1667
ENSMUSG00000032000	2.59133	4.02e-276	Birc3	9A1	protein_coding	Up	11.0226	13.612
ENSMUSG00000024030	2.59032	6.58e-11	Abcg1	17A3.3	protein_coding	Up	10.6499	13.2541
ENSMUSG00000060981	2.58552	2.61e-11	H4c8;Hist2h4	13A3.1	protein_coding	Up	4.31544	6.64259
ENSMUSG00000027784	2.58128	5.35e-62	Ppm1l	30	protein_coding	Up	7.47458	10.0398
ENSMUSG00000020847	2.57965	6.26e-11	Rph3al	11B5	protein_coding	Up	4.01271	6.26674
ENSMUSG00000019996	2.57157	2.65e-68	Map7	10A3	protein_coding	Up	6.83535	9.37113
ENSMUSG00000000791	2.57029	6.05e-15	Il12rb1	8B3.3	protein_coding	Up	5.45106	7.88812
ENSMUSG00000070524	2.56445	4.26e-09	Fcrlb	1H3	protein_coding	Up	3.83563	5.99232
ENSMUSG00000023150	2.56138	5.36e-274	Ivns1abp	1G1	protein_coding	Up	13.1946	15.7573
ENSMUSG00000027583	2.55707	1.81e-25	Zbtb46	2H4	protein_coding	Up	5.95693	8.47621
ENSMUSG00000079845	2.55431	2.22e-38	Xlr4a	XA7.3	protein_coding	Up	6.2205	8.70642
ENSMUSG00000018102	2.55273	3.83e-175	H2bc4	13A3.1	protein_coding	Up	9.65144	12.1946
ENSMUSG00000021215	2.55212	6.1e-141	Net1	13A1	protein_coding	Up	10.0208	12.5608
ENSMUSG00000051367	2.55205	1.6e-13	Six1	12C3	protein_coding	Up	4.42542	6.70937
ENSMUSG00000097077	2.54626	4.52e-16	Gm16712	17D	antisense	Up	4.51329	6.86635
ENSMUSG00000102752	2.54463	8.25e-106	Gm7694	1H3	protein_coding	Up	7.98169	10.5049
ENSMUSG00000040183	2.52685	6.21e-15	Ankrd6	4A5	protein_coding	Up	5.25175	7.60496
ENSMUSG00000027602	2.52322	1.23e-144	Map1lc3a	2H1	protein_coding	Up	9.04932	11.5585
ENSMUSG00000025225	2.52277	3.92e-251	Nfkb2	19C3	protein_coding	Up	11.0499	13.5675
ENSMUSG00000026885	2.52031	2.17e-12	Ttll11	2B	protein_coding	Up	4.88563	7.20454
ENSMUSG00000042035	2.50805	2.13e-83	Igsf3	3F2.2	protein_coding	Up	7.51218	9.99008
ENSMUSG00000039043	2.50794	8.54e-182	Arpin	7D2	protein_coding	Up	8.69096	11.1888
ENSMUSG00000007613	2.49958	1.61e-84	Tgfbr1	4B1	protein_coding	Up	13.5289	16.0152
ENSMUSG00000028737	2.49858	2.39e-145	Aldh4a1	4D3	protein_coding	Up	9.24666	11.7335
ENSMUSG00000017754	2.49613	7.21e-60	Pltp	2H3	protein_coding	Up	9.82352	12.2993
ENSMUSG00000039831	2.49026	1.31e-76	Arhgap29	3G1	protein_coding	Up	7.52181	9.98245
ENSMUSG00000034795	2.48572	2.71e-104	Ccdc122	14D3	protein_coding	Up	7.56138	10.024
ENSMUSG00000002105	2.48127	<4.5E-308	Slc39a13	20	protein_coding	Up	10.4952	12.9728
ENSMUSG00000022629	2.47809	6.21e-09	Kif21a	15000	protein_coding	Up	4.00748	6.25503
ENSMUSG00000027669	2.47543	7.54e-95	Gnb4	3A3	protein_coding	Up	9.4631	11.9231
ENSMUSG00000085772	2.4754	4.53e-14	D630024D03Rik	11A4	lincRNA	Up	4.47277	6.72086
ENSMUSG00000038349	2.46704	5.91e-25	Plcl1	1C1.2	protein_coding	Up	5.55268	7.95895
ENSMUSG00000039735	2.46301	1.68e-111	Fnbp1l	3G1	protein_coding	Up	11.9862	14.4576
ENSMUSG00000033740	2.45741	9.26e-161	St18	1A1	protein_coding	Up	9.43309	11.8838
ENSMUSG00000021703	2.45064	3.22e-111	Serinc5	13C3	protein_coding	Up	10.1122	12.5501
ENSMUSG00000036636	2.44966	<4.5E-308	Clcn7	17A3.3	protein_coding	Up	13.5378	15.9884
ENSMUSG00000002346	2.44438	1.07e-40	Slc25a42	8B3.3	protein_coding	Up	7.06294	9.44752
ENSMUSG00000030259	2.44198	2.7e-58	Rassf8	6G3	protein_coding	Up	11.5639	13.9885
ENSMUSG00000008090	2.44074	3.12e-94	Fgfrl1	5F	protein_coding	Up	7.75258	10.1729
ENSMUSG00000053749	2.43919	3.35e-26	Gm9920	15D1	processed_transcript	Up	5.75587	8.09438
ENSMUSG00000073557	2.43807	<4.5E-308	Ppp1r12b	10000	protein_coding	Up	11.3534	13.7905
ENSMUSG00000020072	2.43407	4.33e-08	Pbld2	10B4	protein_coding	Up	3.88891	6.04981
ENSMUSG00000085315	2.43197	2.27e-11	A430018G15Rik	2C1.1	processed_transcript	Up	4.31303	6.46891
ENSMUSG00000023868	2.42074	9.26e-43	Pde10a	17A1	protein_coding	Up	7.01902	9.42884
ENSMUSG00000039982	2.41848	2.92e-136	Dtx4	19A	protein_coding	Up	12.2449	14.6654
ENSMUSG00000022246	2.41694	5.43e-87	Rai14	15A1	protein_coding	Up	11.5024	13.9097
ENSMUSG00000038473	2.41592	1.15e-34	Nos1ap	1H3	protein_coding	Up	6.11414	8.48575
ENSMUSG00000030110	2.41575	5.01e-16	Ret	6F1	protein_coding	Up	4.93593	7.21036
ENSMUSG00000028630	2.41353	2.46e-140	Dyrk2	10D2	protein_coding	Up	9.26545	11.672
ENSMUSG00000004383	2.41109	1.57e-60	Large1	8B3.3	protein_coding	Up	9.60327	12.0335
ENSMUSG00000024538	2.40149	1.8e-58	Ppic	18D1	protein_coding	Up	8.7458	11.1261
ENSMUSG00000020256	2.40063	5.98e-21	Aldh1l2	10C1	protein_coding	Up	5.72422	8.02723
ENSMUSG00000097113	2.3989	1.04e-29	Gm19705	10000	lincRNA	Up	5.88699	8.21782
ENSMUSG00000031958	2.39771	3.73e-24	Ldhd	80	protein_coding	Up	5.71243	8.04806
ENSMUSG00000045790	2.39511	3.67e-10	Ccdc149	5C1	protein_coding	Up	4.37841	6.53031
ENSMUSG00000064289	2.38087	7.4e-167	Tank	2C1.3	protein_coding	Up	11.9663	14.3443
ENSMUSG00000046186	2.37216	1.71e-63	Cd109	90	protein_coding	Up	11.2033	13.5733
ENSMUSG00000032679	2.37208	9.66e-74	Cd59a	200	protein_coding	Up	8.79118	11.1536
ENSMUSG00000079049	2.3692	9.49e-10	Serpinb1c	13A3.2	protein_coding	Up	6.28117	8.53678
ENSMUSG00000022797	2.3667	2.54e-23	Tfrc	16B3	protein_coding	Up	14.9657	17.2921
ENSMUSG00000062901	2.36075	1.63e-63	Klhl24	16A3	protein_coding	Up	10.9533	13.2969
ENSMUSG00000038456	2.3594	2.22e-105	Dennd2a	6B1	protein_coding	Up	8.65117	11.005
ENSMUSG00000020027	2.35389	3.77e-22	Socs2	10C2	protein_coding	Up	6.07486	8.39412
ENSMUSG00000054008	2.35251	1.33e-132	Ndst1	18D3	protein_coding	Up	12.172	14.5218
ENSMUSG00000000266	2.3514	5.59e-11	Mid2	XF1	protein_coding	Up	4.90847	7.09865
ENSMUSG00000054843	2.35002	9.22e-226	Atrnl1	19D2	protein_coding	Up	10.0948	12.4398
ENSMUSG00000032403	2.34427	9.82e-85	2300009A05Rik	9C	protein_coding	Up	7.9873	10.3235
ENSMUSG00000031273	2.33836	1.34e-05	Col4a6	XF2	protein_coding	Up	3.98302	6.02494
ENSMUSG00000085316	2.33643	2.92e-13	D330050G23Rik	200000	lincRNA	Up	4.79325	6.942
ENSMUSG00000029392	2.33524	1.15e-77	Rilpl1	5F	protein_coding	Up	8.25743	10.5741
ENSMUSG00000026380	2.33226	1.09e-06	Tfcp2l1	1E2.3	protein_coding	Up	3.82438	5.77158
ENSMUSG00000078350	2.32197	3.67e-13	Smim1	400	protein_coding	Up	4.96513	7.17712
ENSMUSG00000062300	2.31942	1.82e-43	Nectin2	7A3	protein_coding	Up	8.07873	10.3569
ENSMUSG00000029810	2.30918	1.87e-39	Tmem176b	6B2.3	protein_coding	Up	8.39083	10.6484
ENSMUSG00000048376	2.30737	9.09e-14	F2r	13D1	protein_coding	Up	9.02257	11.3622
ENSMUSG00000027215	2.30254	<4.5E-308	Cd82	20	protein_coding	Up	10.9958	13.2947
ENSMUSG00000041688	2.29878	1.59e-46	Amot	XF2	protein_coding	Up	8.51157	10.8077
ENSMUSG00000022885	2.297	1.01e-106	St6gal1	16B1	protein_coding	Up	10.4385	12.7298
ENSMUSG00000050132	2.29551	7.14e-11	Sarm1	11B5	protein_coding	Up	4.38396	6.51701
ENSMUSG00000036880	2.29508	2.19e-178	Acaa2	1800	protein_coding	Up	11.1856	13.476
ENSMUSG00000024268	2.2914	5.32e-07	Celf4	18A2	protein_coding	Up	4.35019	6.38119
ENSMUSG00000026235	2.29074	7.42e-05	Epha4	1C4	protein_coding	Up	3.69237	5.58916
ENSMUSG00000037410	2.28917	1.84e-258	Tbc1d2b	9E3.1	protein_coding	Up	12.1377	14.425
ENSMUSG00000039960	2.2873	3.44e-86	Rhou	80	protein_coding	Up	9.24138	11.5156
ENSMUSG00000028128	2.28448	1.76e-14	F3	3G1	protein_coding	Up	4.94968	7.07052
ENSMUSG00000034295	2.28385	3.41e-19	Fhod3	18A2	protein_coding	Up	7.00877	9.24693
ENSMUSG00000010051	2.28343	1.77e-95	Hyal1	9F1	protein_coding	Up	9.34447	11.6109
ENSMUSG00000042743	2.26829	5.82e-70	Sgtb	13D1	protein_coding	Up	7.49991	9.74484
ENSMUSG00000043126	2.26451	1.54e-10	D830039M14Rik	10B4	antisense	Up	4.28264	6.29214
ENSMUSG00000021575	2.26223	7.25e-56	Ahrr	13C1	protein_coding	Up	8.79209	11.032
ENSMUSG00000018470	2.26031	1.25e-07	Kcnab3	11B3	protein_coding	Up	4.23546	6.17812
ENSMUSG00000020034	2.25742	9.98e-76	Tcp11l2	10C1	protein_coding	Up	10.2945	12.5583
ENSMUSG00000020282	2.24917	2.75e-43	Rhbdf1	11A4	protein_coding	Up	6.88235	9.0886
ENSMUSG00000026986	2.2436	4.6e-57	Hnmt	2A3	protein_coding	Up	10.1705	12.3966
ENSMUSG00000006273	2.24136	9.53e-226	Atp6v1b2	8B3.3	protein_coding	Up	15.5425	17.7838
ENSMUSG00000040146	2.23953	3.75e-18	Rgl3	9A3	protein_coding	Up	5.65116	7.87245
ENSMUSG00000021908	2.23515	5.99e-14	Ncoa4-ps	12F2	processed_pseudogene	Up	5.00319	7.09867
ENSMUSG00000054196	2.23339	7.74e-05	Cthrc1	15B3.1	protein_coding	Up	3.21591	4.84277
ENSMUSG00000085658	2.2333	9.04e-11	Gm15704	6G3	lincRNA	Up	4.49108	6.55509
ENSMUSG00000002983	2.23227	1.5e-52	Relb	7A3	protein_coding	Up	9.65305	11.8606
ENSMUSG00000032915	2.23219	1.42e-10	Adgre4	17C	protein_coding	Up	5.13612	7.16646
ENSMUSG00000023262	2.22864	2.06e-87	Acy1	9F1	protein_coding	Up	8.61031	10.8354
ENSMUSG00000096188	2.22652	1.54e-94	Cmtm4	8D3	protein_coding	Up	11.2165	13.4298
ENSMUSG00000035671	2.22402	8.78e-200	Zswim4	8C2	protein_coding	Up	10.4905	12.713
ENSMUSG00000050957	2.22242	4.56e-65	Insl6	19C1	protein_coding	Up	8.21475	10.418
ENSMUSG00000013419	2.21823	7.66e-19	Zfp651	9F4	protein_coding	Up	6.00395	8.17762
ENSMUSG00000023800	2.2176	5.64e-33	Tiam2	17A1	protein_coding	Up	8.70637	10.8762
ENSMUSG00000021779	2.21726	5.48e-09	Thrb	14A2	protein_coding	Up	4.77994	6.83051
ENSMUSG00000052302	2.2103	4.45e-22	Tbc1d30	10D2	protein_coding	Up	5.93602	8.0753
ENSMUSG00000097715	2.20937	3.26e-124	Gpr137b-ps	13A1	transcribed_unprocessed_pseudogene	Up	11.5417	13.7567
ENSMUSG00000021573	2.2088	8.84e-10	Tppp	13C1	protein_coding	Up	4.59355	6.64728
ENSMUSG00000037989	2.20509	3.16e-06	Wnk2	13A5	protein_coding	Up	3.68219	5.48519
ENSMUSG00000028414	2.20144	1.3e-146	Fktn	4B2	protein_coding	Up	10.3086	12.5058
ENSMUSG00000074634	2.19944	6.52e-06	Tmem267	13D2.3	protein_coding	Up	5.70066	7.84048
ENSMUSG00000038967	2.19488	1.17e-27	Pdk2	11D	protein_coding	Up	8.22625	10.3659
ENSMUSG00000049791	2.19341	2.8e-32	Fzd4	7D3	protein_coding	Up	6.41317	8.54812
ENSMUSG00000020658	2.18679	1.13e-41	Efr3b	12A1.1	protein_coding	Up	9.17733	11.339
ENSMUSG00000023036	2.18606	3.03e-05	Pcdhgc4	18B3	protein_coding	Up	3.74559	5.49977
ENSMUSG00000049598	2.18526	6.9e-09	Vsig8	1H3	protein_coding	Up	4.55652	6.6023
ENSMUSG00000026730	2.18481	1.63e-115	Pter	2A1	protein_coding	Up	9.79638	11.9704
ENSMUSG00000106981	2.17929	3.48e-12	Gm45495	5C1	lincRNA	Up	4.74441	6.75897
ENSMUSG00000000325	2.17817	7.46e-21	Arvcf	16A3	protein_coding	Up	6.13409	8.23195
ENSMUSG00000013539	2.17414	6.75e-151	Tango2	16A3	protein_coding	Up	9.5193	11.6868
ENSMUSG00000020712	2.17324	2.38e-12	Tcam1	110	protein_coding	Up	4.83877	6.84666
ENSMUSG00000080242	2.1713	2.62e-69	Atp6v0c-ps2	6B1	processed_pseudogene	Up	7.32726	9.47489
ENSMUSG00000078532	2.16037	2.33e-43	Nkain1	4D2.2	protein_coding	Up	8.80898	10.9789
ENSMUSG00000056204	2.15826	2.69e-173	Pgpep1	8B3.3	protein_coding	Up	10.9637	13.1186
ENSMUSG00000060380	2.15722	8.68e-05	C030014I23Rik	9A5.2	lincRNA	Up	3.57566	5.26156
ENSMUSG00000078137	2.14177	4.4e-05	Ankrd63	200000	protein_coding	Up	3.93199	5.77298
ENSMUSG00000024827	2.13731	1.28e-07	Gldc	19C1	protein_coding	Up	4.39597	6.36502
ENSMUSG00000038495	2.13632	1.01e-157	Otud7b	3F2.1	protein_coding	Up	10.7113	12.845
ENSMUSG00000001918	2.13593	4.8e-144	Slc1a5	7A2	protein_coding	Up	12.182	14.3214
ENSMUSG00000014686	2.1294	1.54e-24	Ceacam16	7A3	protein_coding	Up	6.00835	8.05776
ENSMUSG00000034438	2.12837	5.85e-08	Gbp8	500000	protein_coding	Up	4.10703	5.98586
ENSMUSG00000105504	2.12758	2.73e-09	Gbp5	3H1	protein_coding	Up	4.99811	6.91613
ENSMUSG00000039934	2.12512	1.57e-110	Gsap	5A3	protein_coding	Up	11.3726	13.4938
ENSMUSG00000024098	2.12231	1.42e-08	Twsg1	17E1.1	protein_coding	Up	11.2784	13.3935
ENSMUSG00000032012	2.1207	5.19e-63	Nectin1	9A5.1	protein_coding	Up	7.68676	9.78726
ENSMUSG00000022421	2.11938	1.76e-36	Nptxr	150	protein_coding	Up	7.40286	9.49791
ENSMUSG00000038884	2.11344	1.14e-49	Shfl	9A3	protein_coding	Up	7.94171	10.0513
ENSMUSG00000022477	2.11334	3.75e-278	Aco2	150	protein_coding	Up	13.8732	15.985
ENSMUSG00000030852	2.11021	2.87e-97	Tacc2	7F3	protein_coding	Up	8.98987	11.094
ENSMUSG00000074071	2.10838	3.33e-06	Fam169b	7C	protein_coding	Up	4.45513	6.47193
ENSMUSG00000004748	2.10398	4.06e-36	Mtfp1	11A1	protein_coding	Up	6.48605	8.53996
ENSMUSG00000023826	2.10345	1.13e-13	Prkn	17A1	protein_coding	Up	5.03404	6.97985
ENSMUSG00000042807	2.10143	1.84e-06	Hecw2	1C1.1	protein_coding	Up	4.45226	6.25534
ENSMUSG00000025969	2.10063	4.46e-294	Nrp2	1C2	protein_coding	Up	14.837	16.9372
ENSMUSG00000022419	2.0873	3.28e-153	Deptor	15D1	protein_coding	Up	10.1212	12.2032
ENSMUSG00000026637	2.08551	1.12e-130	Traf5	1H6	protein_coding	Up	8.55328	10.6259
ENSMUSG00000036333	2.08223	1.19e-95	Kidins220	12A1.3	protein_coding	Up	13.2636	15.3354
ENSMUSG00000079363	2.08074	4.49e-07	Gbp4	500000	protein_coding	Up	4.61387	6.46609
ENSMUSG00000025260	2.07901	2.94e-187	Hsd17b10	XF3	protein_coding	Up	11.1811	13.2576
ENSMUSG00000021843	2.07732	3.57e-202	Ktn1	14C1	protein_coding	Up	11.2897	13.3665
ENSMUSG00000019179	2.07727	1.78e-221	Mdh2	5G2	protein_coding	Up	13.7483	15.8235
ENSMUSG00000036091	2.07527	1.1e-11	Hyal3	9F1	protein_coding	Up	5.05199	7.02686
ENSMUSG00000027002	2.0752	1.52e-45	Nckap1	2C3	protein_coding	Up	9.13592	11.1964
ENSMUSG00000070737	2.07329	7.34e-59	Tmem35b	4D2.2	protein_coding	Up	8.61146	10.6735
ENSMUSG00000039910	2.07181	4.25e-89	Cited2	10A2	protein_coding	Up	11.6234	13.6851
ENSMUSG00000029596	2.07009	1.97e-06	Sdsl	5F	protein_coding	Up	4.07639	5.85953
ENSMUSG00000091764	2.06837	2.23e-14	Zfp964	8B3.3	protein_coding	Up	5.22371	7.1942
ENSMUSG00000048707	2.0667	7.59e-90	Tprn	2A3	protein_coding	Up	9.56266	11.6272
ENSMUSG00000029992	2.06303	3.72e-207	Gfpt1	6D1	protein_coding	Up	12.0453	14.1066
ENSMUSG00000090150	2.06291	6.47e-188	Acad11	9F1	protein_coding	Up	10.1349	12.1925
ENSMUSG00000021748	2.06288	1.37e-214	Pdhb	14A1	protein_coding	Up	12.1187	14.1801
ENSMUSG00000033066	2.0616	1.61e-83	Gas7	11B3	protein_coding	Up	12.248	14.3123
ENSMUSG00000026187	2.05992	6.47e-20	Xrcc5	1C3	protein_coding	Up	6.86784	8.88186
ENSMUSG00000025732	2.05885	3.58e-73	Mcrip2	17A3.3	protein_coding	Up	8.0228	10.0646
ENSMUSG00000040187	2.05769	4.89e-13	Arntl2	6G3	protein_coding	Up	4.89492	6.81836
ENSMUSG00000032122	2.05167	<4.5E-308	Slc37a2	9A4	protein_coding	Up	14.9466	16.9991
ENSMUSG00000028392	2.04907	9.44e-08	Bspry	4B3	protein_coding	Up	4.2626	6.06224
ENSMUSG00000027809	2.04886	1.41e-223	Etfdh	3000	protein_coding	Up	11.4431	13.49
ENSMUSG00000032840	2.04682	3.14e-121	2410131K14Rik	5F	protein_coding	Up	10.4141	12.4542
ENSMUSG00000031257	2.04061	3.37e-08	Nox1	XE3	protein_coding	Up	4.94711	6.84448
ENSMUSG00000029401	2.04011	6.71e-46	Rilpl2	5F	protein_coding	Up	11.0828	13.1217
ENSMUSG00000032883	2.03853	5.43e-58	Acsl3	1C4	protein_coding	Up	10.1762	12.2074
ENSMUSG00000055912	2.03705	3.65e-16	Tmem150a	6C1	protein_coding	Up	6.15008	8.17533
ENSMUSG00000022575	2.03408	8.59e-86	Gsdmd;Gsdmdc1	15D3	protein_coding	Up	11.614	13.638
ENSMUSG00000020321	2.03258	4.79e-142	Mdh1	11A3.1	protein_coding	Up	13.4939	15.5238
ENSMUSG00000020827	2.03209	3.29e-112	Mink1	11B3	protein_coding	Up	11.6333	13.6627
ENSMUSG00000100291	2.03014	1.94e-08	2310069B03Rik	6C3	lincRNA	Up	5.38241	7.46905
ENSMUSG00000001666	2.02857	3.61e-78	Ddt	10C1	protein_coding	Up	9.14078	11.1557
ENSMUSG00000020102	2.02378	5.55e-116	Slc16a7	10D3	protein_coding	Up	10.1087	12.1267
ENSMUSG00000025978	2.02246	1.13e-35	Rftn2	1C1.2	protein_coding	Up	6.93152	8.91174
ENSMUSG00000058997	2.02086	8.81e-104	Vwa8	14D3	protein_coding	Up	11.4992	13.5205
ENSMUSG00000030156	2.01947	2.56e-17	Cd69	6F3	protein_coding	Up	7.01155	8.93717
ENSMUSG00000038780	2.01804	2.11e-227	Smurf1	5G2	protein_coding	Up	10.9599	12.9742
ENSMUSG00000036181	2.01344	5.36e-77	H1f2;H1-2	13A3.1	protein_coding	Up	11.0096	13.0139
ENSMUSG00000106978	2.01171	3.96e-11	N4bp2os	5C3.1	processed_transcript	Up	4.96663	6.81471
ENSMUSG00000033220	2.01069	3.31e-193	Rac2	150	protein_coding	Up	13.8319	15.8406
ENSMUSG00000031023	2.00945	7.19e-113	Akip1	7000	protein_coding	Up	10.4648	12.4705
ENSMUSG00000052534	2.00824	1.53e-103	Pbx1	1H2.3	protein_coding	Up	9.83258	11.8385
ENSMUSG00000022586	2.0077	1.55e-05	Ly6i	15D3	protein_coding	Up	4.48097	6.15147
ENSMUSG00000030643	2.00713	4.88e-08	Rab30	70	protein_coding	Up	4.46657	6.26939
ENSMUSG00000005089	2.00369	2.64e-06	Slc1a2	200	protein_coding	Up	3.89205	5.59655
ENSMUSG00000030884	2.00205	2.11e-156	Uqcrc2	7F2	protein_coding	Up	13.0915	15.0927
ENSMUSG00000085705	2.00175	3.67e-05	Gm16046	17A1	lincRNA	Up	4.0855	5.78566
ENSMUSG00000056234	2.00087	1.26e-178	Ncoa4	14B	protein_coding	Up	12.0549	14.0523
ENSMUSG00000025757	2.00085	4.77e-109	Hspa4l	3B	protein_coding	Up	11.1383	13.1414
ENSMUSG00000024940	2.00084	9.02e-109	Ltbp3	19A	protein_coding	Up	9.30516	11.298
ENSMUSG00000033542	2.00042	2.2e-11	Arhgef5	6B2.1	protein_coding	Up	5.77446	7.72293
ENSMUSG00000029406	1.99897	3.79e-35	Pitpnm2	5F	protein_coding	Up	8.14837	10.1089
ENSMUSG00000038970	1.99743	7.53e-200	Lmtk2	5G2	protein_coding	Up	10.6283	12.6228
ENSMUSG00000037849	1.99601	7.99e-11	Ifi206	1H3	protein_coding	Up	4.82313	6.66666
ENSMUSG00000028541	1.99404	1.11e-11	B4galt2	4D2.1	protein_coding	Up	4.98015	6.82796
ENSMUSG00000021466	1.99234	1.27e-78	Ptch1	13B3	protein_coding	Up	8.60935	10.5878
ENSMUSG00000032578	1.98916	1.71e-10	Cish	9F1	protein_coding	Up	4.96792	6.83022
ENSMUSG00000007216	1.98202	1.08e-30	Zfp775	6B2.3	protein_coding	Up	7.86219	9.81191
ENSMUSG00000073600	1.98124	3.39e-07	Prob1	18B2	protein_coding	Up	4.60018	6.44484
ENSMUSG00000013846	1.97829	8.95e-293	St3gal1	15D2	protein_coding	Up	12.356	14.3335
ENSMUSG00000024121	1.97633	4.22e-54	Atp6v0c	17A3.3	protein_coding	Up	13.1131	15.0931
ENSMUSG00000037826	1.97369	4.56e-48	Ppm1k	6B3	protein_coding	Up	8.32835	10.2825
ENSMUSG00000026014	1.9704	1e-81	Raph1	1C2	protein_coding	Up	11.938	13.903
ENSMUSG00000044452	1.96539	1.79e-30	Zfp507;Znf507	7B2	protein_coding	Up	6.97122	8.90221
ENSMUSG00000017943	1.95698	9.59e-11	Gdap1l1	2H3	protein_coding	Up	5.01507	6.82249
ENSMUSG00000054951	1.95557	2.61e-21	9130008F23Rik	17B2	protein_coding	Up	6.04796	7.94694
ENSMUSG00000035311	1.95013	7.8e-207	Gnptab	10C1	protein_coding	Up	13.6157	15.5667
ENSMUSG00000019210	1.95002	<4.5E-308	Atp6v1e1	6F1	protein_coding	Up	13.4802	15.4297
ENSMUSG00000022257	1.94977	1.16e-112	Laptm4b	15B3.1	protein_coding	Up	9.01534	10.9599
ENSMUSG00000007867	1.94911	1.6e-73	Ift43	12D2	protein_coding	Up	7.99014	9.91982
ENSMUSG00000038518	1.9482	1.83e-102	Jarid2	13A5	protein_coding	Up	11.5805	13.5321
ENSMUSG00000032322	1.94779	2.86e-212	Pstpip1	9B	protein_coding	Up	12.6462	14.5918
ENSMUSG00000040112	1.9463	2.04e-117	Mrps35	6G3	protein_coding	Up	9.93344	11.8744
ENSMUSG00000096001	1.94507	5.65e-08	2610528A11Rik;Gpr15l	14B	protein_coding	Up	4.88623	6.75625
ENSMUSG00000049076	1.94466	3.06e-180	Acap2	16B2	protein_coding	Up	13.2496	15.1923
ENSMUSG00000025938	1.94367	1.62e-17	Slco5a1	1A3	protein_coding	Up	6.19802	8.15144
ENSMUSG00000078851	1.94349	1.72e-35	H2aw	11B1.3	protein_coding	Up	7.31547	9.22746
ENSMUSG00000028792	1.94277	9.91e-247	Ak2	4D2.2	protein_coding	Up	12.088	14.0301
ENSMUSG00000040848	1.93762	1.68e-176	Sft2d2	1H2.2	protein_coding	Up	12.785	14.7205
ENSMUSG00000023367	1.93746	6.67e-17	Tmem176a	6B2.3	protein_coding	Up	7.28107	9.14052
ENSMUSG00000031861	1.93472	1.36e-48	Lpar2	8B3.3	protein_coding	Up	8.30375	10.2331
ENSMUSG00000075600	1.93181	2.81e-50	Zc3h3	15D3	protein_coding	Up	8.57207	10.4962
ENSMUSG00000050064	1.93161	1.74e-17	Zfp697	3F2.2	protein_coding	Up	6.79799	8.7205
ENSMUSG00000020396	1.93053	3.07e-05	Nefh	11A1	protein_coding	Up	4.1501	5.80531
ENSMUSG00000037788	1.92907	2.49e-117	Vopp1	6B3	protein_coding	Up	11.0754	13.0002
ENSMUSG00000074218	1.92183	3.45e-27	Cox7a1	7B1	protein_coding	Up	6.96435	8.85154
ENSMUSG00000020593	1.91608	1.04e-87	Lpin1	12A1.1	protein_coding	Up	8.70332	10.61
ENSMUSG00000026938	1.91273	1.04e-43	Fcna	2A3	protein_coding	Up	8.22637	10.1125
ENSMUSG00000027351	1.91189	6.05e-136	Spred1	200000	protein_coding	Up	13.5485	15.4615
ENSMUSG00000033707	1.91115	1.1e-68	Lrrc24	15D3	protein_coding	Up	8.28168	10.1822
ENSMUSG00000025545	1.90953	7.91e-94	Clybl	1400000	protein_coding	Up	9.27273	11.1744
ENSMUSG00000034854	1.90923	1.69e-156	Mfsd12	10C1	protein_coding	Up	13.4227	15.3302
ENSMUSG00000021025	1.90756	2.01e-65	Nfkbia	12C1	protein_coding	Up	12.4263	14.3317
ENSMUSG00000033318	1.90572	1.56e-34	Gstt2	10C1	protein_coding	Up	7.4207	9.30769
ENSMUSG00000039747	1.90437	8.77e-186	Orai2	5G2	protein_coding	Up	11.0148	12.9162
ENSMUSG00000032238	1.90417	7.79e-47	Rora	9C	protein_coding	Up	9.30807	11.2175
ENSMUSG00000034413	1.90157	3.27e-27	Neurl1b	17A3.3	protein_coding	Up	7.89256	9.77972
ENSMUSG00000066191	1.90058	7.05e-30	Anks6	4B1	protein_coding	Up	7.03325	8.91311
ENSMUSG00000004952	1.89834	2.11e-77	Rasa4	5G2	protein_coding	Up	12.1309	14.0188
ENSMUSG00000048240	1.89384	1.26e-39	Gng7	10C1	protein_coding	Up	7.04766	8.91827
ENSMUSG00000035919	1.89332	2.78e-49	Bbs9	9A3	protein_coding	Up	9.24986	11.1284
ENSMUSG00000024883	1.89284	2.08e-44	Rin1	19A	protein_coding	Up	7.69286	9.56851
ENSMUSG00000001665	1.89171	2.99e-42	Gstt3	10C1	protein_coding	Up	7.58343	9.4482
ENSMUSG00000002227	1.89161	6.13e-64	Mov10	3F2.2	protein_coding	Up	9.3761	11.2504
ENSMUSG00000064360	1.89144	4.18e-18	mt-Nd3;Mtnd3	MT	protein_coding	Up	5.94734	7.76986
ENSMUSG00000025203	1.88925	4.72e-13	Scd2	19C3	protein_coding	Up	12.5227	14.4161
ENSMUSG00000021906	1.88858	5.63e-85	Oxnad1	14B	protein_coding	Up	9.00019	10.8827
ENSMUSG00000027087	1.88826	4.46e-51	Itgav	2D	protein_coding	Up	13.9793	15.8464
ENSMUSG00000007655	1.88606	3.1e-54	Cav1	6A2	protein_coding	Up	11.0148	12.9063
ENSMUSG00000096971	1.88592	7.82e-17	4930556M19Rik	15A1	processed_transcript	Up	6.01895	7.86958
ENSMUSG00000050199	1.88502	2.28e-18	Lgr4	2000	protein_coding	Up	6.63887	8.50273
ENSMUSG00000015396	1.88497	4.79e-50	Cd83	13A4	protein_coding	Up	8.29708	10.1719
ENSMUSG00000060512	1.881	1.03e-08	0610040J01Rik	5C3.1	protein_coding	Up	5.31378	7.07662
ENSMUSG00000021577	1.87454	4.27e-172	Sdha	13C1	protein_coding	Up	13.9933	15.8665
ENSMUSG00000040370	1.87426	1.49e-85	Etfrf1	6G3	protein_coding	Up	10.6057	12.4793
ENSMUSG00000030157	1.87351	1.88e-44	Clec2d	6F3	protein_coding	Up	10.0504	11.9233
ENSMUSG00000052949	1.87287	2.54e-71	Rnf157	1100	protein_coding	Up	9.80115	11.6615
ENSMUSG00000074829	1.87222	6.12e-26	2010315B03Rik	9F4	protein_coding	Up	6.65631	8.49308
ENSMUSG00000041362	1.86855	1.98e-113	Shtn1	19D3	protein_coding	Up	12.9637	14.8278
ENSMUSG00000029338	1.86842	1.78e-102	Antxr2	5000	protein_coding	Up	12.9218	14.785
ENSMUSG00000024043	1.8665	4.35e-23	Arhgap28	17E1.2	protein_coding	Up	6.90457	8.76554
ENSMUSG00000032666	1.86585	6.39e-115	1700025G04Rik	1G2	protein_coding	Up	10.5115	12.3729
ENSMUSG00000038462	1.86429	4.14e-147	Uqcrfs1	13A3.2	protein_coding	Up	12.4638	14.3277
ENSMUSG00000001750	1.86087	1.76e-158	Tcirg1	19A	protein_coding	Up	15.0074	16.8688
ENSMUSG00000037887	1.85723	7.83e-15	Dusp8	7F5	protein_coding	Up	5.95961	7.77145
ENSMUSG00000038954	1.85461	3.08e-64	Supt3	17B3	protein_coding	Up	9.17881	11.0244
ENSMUSG00000011877	1.85396	2.07e-245	Git1	11B5	protein_coding	Up	12.0015	13.8533
ENSMUSG00000034936	1.8532	2.47e-09	Arl4d	11D	protein_coding	Up	5.15172	6.86376
ENSMUSG00000082884	1.85256	0.00131	Gm13339	2A3	unprocessed_pseudogene	Up	4.11997	5.7173
ENSMUSG00000058385	1.85219	1.15e-05	H2bc8;H2bc4	13A3.1	protein_coding	Up	4.24217	5.84827
ENSMUSG00000095115	1.85186	6.95e-136	Itpripl2	7F1	protein_coding	Up	13.4732	15.321
ENSMUSG00000047193	1.85059	3.56e-37	Dync2h1	9A1	protein_coding	Up	8.61713	10.473
ENSMUSG00000030583	1.84973	1.08e-137	Sipa1l3	7B1	protein_coding	Up	10.628	12.4736
ENSMUSG00000100396	1.84824	2.44e-08	Gm29367	40	lincRNA	Up	5.11919	6.89486
ENSMUSG00000109214	1.84441	1.41e-05	Gm44659	7A3	lincRNA	Up	4.16257	5.75612
ENSMUSG00000073643	1.84414	7.65e-146	Wdfy1	1C4	protein_coding	Up	11.8788	13.7194
ENSMUSG00000023030	1.84342	4.56e-137	Slc11a2	15F1	protein_coding	Up	11.698	13.5382
ENSMUSG00000059534	1.84264	7.74e-132	Uqcr10	11A1	protein_coding	Up	11.9289	13.7677
ENSMUSG00000040128	1.84187	1.58e-63	Pnrc1	4A5	protein_coding	Up	10.5575	12.3875
ENSMUSG00000001473	1.83649	3.71e-10	Tubb6	180	protein_coding	Up	13.1978	14.9575
ENSMUSG00000057440	1.83273	2.3e-121	Mpp7	18A1	protein_coding	Up	9.84795	11.6755
ENSMUSG00000050860	1.83201	1.42e-12	Phospho1	11D	protein_coding	Up	6.11753	7.9008
ENSMUSG00000029223	1.82882	4.65e-56	Uchl1	5C3.1	protein_coding	Up	11.2391	13.0658
ENSMUSG00000075611	1.82811	1.67e-08	Gm11545	11D	unprocessed_pseudogene	Up	5.23743	6.97379
ENSMUSG00000052837	1.82011	1.42e-45	Junb	8C3	protein_coding	Up	11.7242	13.5322
ENSMUSG00000010342	1.8196	1.78e-05	Tex14	11C	protein_coding	Up	4.50964	6.12817
ENSMUSG00000047150	1.81569	0.00194	1700001C19Rik	17C	protein_coding	Up	3.50936	5.02342
ENSMUSG00000038859	1.81559	5.15e-07	Baiap2l1	5G2	protein_coding	Up	4.57002	6.2003
ENSMUSG00000090877	1.8134	1.38e-08	Hspa1b	17B1	protein_coding	Up	5.96433	7.68615
ENSMUSG00000037999	1.81012	2.31e-54	Arap2	5C3.1	protein_coding	Up	10.2992	12.1049
ENSMUSG00000027843	1.80417	2.6e-80	Ptpn22	3F2.2	protein_coding	Up	11.6483	13.4475
ENSMUSG00000032688	1.80412	2.42e-164	Malt1	180	protein_coding	Up	11.1922	12.9929
ENSMUSG00000002885	1.80378	2.05e-53	Adgre5	8C2	protein_coding	Up	12.0911	13.8992
ENSMUSG00000031274	1.80217	6.51e-41	Col4a5	XF2	protein_coding	Up	8.60954	10.3962
ENSMUSG00000055452	1.80166	1.29e-08	Gm7353	7A1	processed_pseudogene	Up	5.26235	6.93639
ENSMUSG00000018381	1.79826	1.25e-42	Abi3	11D	protein_coding	Up	9.16729	10.9496
ENSMUSG00000042842	1.79723	5.66e-07	Serpinb6b	13A3.2	protein_coding	Up	9.55023	11.2994
ENSMUSG00000052310	1.79529	4.56e-228	Slc39a1	3F1	protein_coding	Up	12.8459	14.6398
ENSMUSG00000002910	1.79315	1.47e-26	Arrdc2	8B3.3	protein_coding	Up	8.52505	10.2965
ENSMUSG00000022551	1.7927	1.13e-157	Cyc1	15D3	protein_coding	Up	12.666	14.4572
ENSMUSG00000026944	1.79093	1.03e-93	Abca2	2A3	protein_coding	Up	11.2081	12.9998
ENSMUSG00000074210	1.78528	1.05e-05	E130208F15Rik	7B1	protein_coding	Up	4.21957	5.77711
ENSMUSG00000027222	1.78497	6.18e-60	Pex16	20	protein_coding	Up	9.30852	11.0812
ENSMUSG00000103032	1.78403	9.1e-05	Gm37121	1C2	TEC	Up	4.47273	6.0107
ENSMUSG00000028229	1.78227	1.67e-54	Rmdn1	4A3	protein_coding	Up	8.52099	10.2925
ENSMUSG00000019856	1.77698	0.000352	Fam184a	10B3	protein_coding	Up	4.29085	5.79737
ENSMUSG00000033538	1.77637	7.68e-98	Casp4	9A1	protein_coding	Up	9.54445	11.3185
ENSMUSG00000090093	1.77564	3.88e-18	Gm14399	2H4	protein_coding	Up	6.05458	7.77823
ENSMUSG00000028944	1.77243	2.49e-97	Prkag2	5A3	protein_coding	Up	10.953	12.7201
ENSMUSG00000097321	1.76849	0.00034	1700028E10Rik	5G3	processed_transcript	Up	4.44487	6.14925
ENSMUSG00000032366	1.76542	1.32e-148	Tpm1	9C	protein_coding	Up	12.3866	14.1499
ENSMUSG00000042826	1.76468	7.92e-11	Fgf11	11B3	protein_coding	Up	5.90414	7.5717
ENSMUSG00000025321	1.75972	0.000678	Itgb8	12F2	protein_coding	Up	3.84255	5.29508
ENSMUSG00000042363	1.75854	3.92e-56	Lgalsl	11A3.1	protein_coding	Up	9.38864	11.1439
ENSMUSG00000008035	1.75643	1.94e-154	Mid1ip1	XA1.1	protein_coding	Up	12.133	13.8879
ENSMUSG00000005045	1.7549	4.48e-07	Chd5	400	protein_coding	Up	4.74137	6.34381
ENSMUSG00000031429	1.75435	1.07e-152	Psmd10	XF1	protein_coding	Up	10.939	12.6909
ENSMUSG00000054499	1.75333	1.93e-51	Dedd2	7A3	protein_coding	Up	9.63813	11.3825
ENSMUSG00000046442	1.74984	5.42e-12	Ppm1e	11C	protein_coding	Up	7.38031	9.03263
ENSMUSG00000097083	1.74981	0.000219	D930019O06Rik	1B	antisense	Up	3.84194	5.33976
ENSMUSG00000020541	1.74021	3.18e-30	Tom1l1	11D	protein_coding	Up	8.52926	10.252
ENSMUSG00000020882	1.73903	1.15e-15	Cacnb1	11D	protein_coding	Up	6.09027	7.75941
ENSMUSG00000057234	1.73837	1.58e-36	Mettl15	2000	protein_coding	Up	7.54434	9.26562
ENSMUSG00000019852	1.73795	2e-20	Arfgef3	10A3	protein_coding	Up	8.87372	10.5795
ENSMUSG00000026213	1.73522	7.89e-119	Stk11ip	1C4	protein_coding	Up	11.2996	13.0335
ENSMUSG00000032528	1.73367	2.33e-07	Vipr1	9F4	protein_coding	Up	5.04622	6.61698
ENSMUSG00000030108	1.73073	3.32e-06	Slc6a13	6F1	protein_coding	Up	5.9554	7.52388
ENSMUSG00000046318	1.72812	6.26e-10	Ccbe1	180	protein_coding	Up	6.66243	8.36138
ENSMUSG00000027882	1.72765	3.06e-112	Stxbp3	3F3	protein_coding	Up	11.6548	13.3788
ENSMUSG00000028763	1.72349	5.44e-14	Hspg2	4D3	protein_coding	Up	7.99766	9.75794
ENSMUSG00000041945	1.72089	1.12e-27	Mfsd9	1B	protein_coding	Up	8.66661	10.361
ENSMUSG00000028412	1.71948	1.59e-89	Slc44a1	4B2	protein_coding	Up	12.582	14.3012
ENSMUSG00000021451	1.71842	8.31e-113	Sema4d	13A5	protein_coding	Up	14.2512	15.9697
ENSMUSG00000060594	1.71712	1.49e-87	Layn	9A5.3	protein_coding	Up	10.165	11.8771
ENSMUSG00000079057	1.71558	4.18e-82	Cyp4v3	8B1.1	protein_coding	Up	11.7513	13.4694
ENSMUSG00000022951	1.71497	6.24e-30	Rcan1	16C4	protein_coding	Up	11.2382	12.9256
ENSMUSG00000018770	1.71432	1.38e-173	Atp5g3;Atp5mc3	2C3	protein_coding	Up	13.6615	15.3759
ENSMUSG00000026854	1.71402	3.12e-84	Usp20	2B	protein_coding	Up	9.95421	11.663
ENSMUSG00000049709	1.71327	9.33e-38	Nlrp10	7000	protein_coding	Up	8.49393	10.1854
ENSMUSG00000039774	1.71246	1.72e-64	Galnt12	4B1	protein_coding	Up	8.76984	10.4723
ENSMUSG00000024339	1.7103	3.89e-51	Tap2	17B1	protein_coding	Up	11.3251	13.0197
ENSMUSG00000042010	1.71023	4.7e-06	Acacb	5F	protein_coding	Up	4.7078	6.24352
ENSMUSG00000024750	1.70691	1.21e-136	Zfand5	19B	protein_coding	Up	13.0723	14.78
ENSMUSG00000024975	1.70601	1.22e-30	Pdcd4	19D2	protein_coding	Up	9.51208	11.2153
ENSMUSG00000026207	1.70154	4.51e-107	Speg	1C4	protein_coding	Up	10.805	12.507
ENSMUSG00000034949	1.70117	6.22e-07	Zfr2	10C1	protein_coding	Up	4.72516	6.24573
ENSMUSG00000087368	1.69957	2.03e-06	BC065397	XF1	processed_transcript	Up	4.69444	6.21662
ENSMUSG00000022358	1.69786	7e-17	Fbxo32	15D1	protein_coding	Up	8.12035	9.77032
ENSMUSG00000021112	1.69031	3.18e-94	Mpp5	12C3	protein_coding	Up	10.9768	12.665
ENSMUSG00000020176	1.69001	2.32e-28	Grb10	11A1	protein_coding	Up	7.76279	9.45025
ENSMUSG00000044968	1.68952	1.74e-57	Napepld	5A3	protein_coding	Up	9.26845	10.9452
ENSMUSG00000020400	1.68861	1.11e-104	Tnip1	11B1.3	protein_coding	Up	11.6276	13.3166
ENSMUSG00000032279	1.68725	8.23e-102	Idh3a	9A5.3	protein_coding	Up	12.3926	14.0759
ENSMUSG00000096696	1.68665	0.000116	Zfp960	17A3.1	protein_coding	Up	4.46473	6.05375
ENSMUSG00000005951	1.68653	3.08e-26	Shpk	11B4	protein_coding	Up	7.34221	9.01438
ENSMUSG00000039670	1.68566	2.62e-18	Oxld1	1100	protein_coding	Up	6.90472	8.54129
ENSMUSG00000042851	1.68539	3.42e-22	Zc3h6	2F1	protein_coding	Up	6.79165	8.43664
ENSMUSG00000031015	1.68515	4.36e-195	Swap70	7000	protein_coding	Up	12.2092	13.8922
ENSMUSG00000100954	1.68506	1.28e-08	Gm10138	1G1	antisense	Up	5.00382	6.58865
ENSMUSG00000079334	1.68348	1.57e-94	Naa80	9F1	protein_coding	Up	10.4587	12.1361
ENSMUSG00000033379	1.68322	1.64e-231	Atp6v0b	4D2.1	protein_coding	Up	14.1963	15.8792
ENSMUSG00000041809	1.68206	8.1e-05	Efhc1	1A4	protein_coding	Up	4.38051	5.90715
ENSMUSG00000018459	1.67915	3.75e-26	Slc13a3	2H3	protein_coding	Up	7.25971	8.91605
ENSMUSG00000002059	1.67895	1.14e-50	Rab34	11B5	protein_coding	Up	8.91118	10.575
ENSMUSG00000031342	1.67824	1.2e-15	Gpm6b	XF5	protein_coding	Up	6.19274	7.82143
ENSMUSG00000106194	1.67653	0.000111	Gm43569	3G1	antisense	Up	4.41669	5.98411
ENSMUSG00000028300	1.67443	1.96e-103	C9orf72	4A5	protein_coding	Up	11.7393	13.4115
ENSMUSG00000009863	1.67212	6.2e-110	Sdhb	4D3	protein_coding	Up	12.6749	14.3448
ENSMUSG00000045441	1.6695	0.000259	Gprin3	6B3	protein_coding	Up	5.01005	6.61336
ENSMUSG00000034902	1.66877	3.05e-206	Pip5k1c	10C1	protein_coding	Up	13.3784	15.0469
ENSMUSG00000028278	1.66868	6.9e-09	Rragd	4A5	protein_coding	Up	9.4665	11.1899
ENSMUSG00000053175	1.66591	3.62e-31	Bcl3	7A3	protein_coding	Up	9.58227	11.2258
ENSMUSG00000083282	1.66524	4.77e-32	Ctsf	19A	protein_coding	Up	7.50668	9.14219
ENSMUSG00000024248	1.66337	3.63e-88	Cox7a2l	170000	protein_coding	Up	12.5243	14.1819
ENSMUSG00000038188	1.66269	2.49e-72	Scarf1	11B5	protein_coding	Up	9.77256	11.4341
ENSMUSG00000052459	1.66066	5.44e-159	Atp6v1a	16B4	protein_coding	Up	15.6804	17.3411
ENSMUSG00000028572	1.65998	3.51e-18	Hook1	4C5	protein_coding	Up	7.25044	8.88959
ENSMUSG00000026315	1.65939	7.17e-94	Serpinb8	1E2.1	protein_coding	Up	11.4112	13.0676
ENSMUSG00000020902	1.65743	2.8e-08	Ntn1	11B3	protein_coding	Up	5.21301	6.75921
ENSMUSG00000005683	1.65688	1.05e-140	Cs	10D3	protein_coding	Up	14.0632	15.7197
ENSMUSG00000028954	1.65438	2.3e-70	Nub1	5A3	protein_coding	Up	12.4639	14.1113
ENSMUSG00000021684	1.65348	1.03e-39	Pde8b	13D1	protein_coding	Up	9.03682	10.6714
ENSMUSG00000023911	1.65277	0.00204	Flywch2	17A3.3	protein_coding	Up	4.28745	5.64331
ENSMUSG00000026179	1.65061	9.38e-32	Pnkd	1C3	protein_coding	Up	9.58653	11.2137
ENSMUSG00000067161	1.64928	1.65e-06	Gm5560	5000	processed_pseudogene	Up	4.68903	6.17325
ENSMUSG00000026596	1.64687	2.02e-126	Abl2	1G3	protein_coding	Up	12.0648	13.7088
ENSMUSG00000081137	1.64617	1.34e-11	BC022960	XF5	transcribed_processed_pseudogene	Up	5.71198	7.32046
ENSMUSG00000039063	1.6428	1.83e-07	Echdc3	2A1	protein_coding	Up	5.10328	6.63174
ENSMUSG00000031007	1.63982	1.08e-186	Atp6ap2	XA1.1	protein_coding	Up	14.393	16.032
ENSMUSG00000023947	1.63918	8.03e-34	Nfkbie	17B3	protein_coding	Up	9.63539	11.2649
ENSMUSG00000024187	1.63809	3.95e-79	Fam234a	17A3.3	protein_coding	Up	12.5586	14.1922
ENSMUSG00000031217	1.63772	1.51e-34	Efnb1	XC3	protein_coding	Up	7.87592	9.50084
ENSMUSG00000097134	1.63666	2.35e-26	1110002J07Rik	10B5.1	lincRNA	Up	7.79699	9.42735
ENSMUSG00000031770	1.63142	1.21e-81	Herpud1	8C5	protein_coding	Up	10.631	12.257
ENSMUSG00000026576	1.62971	3.15e-07	Atp1b1	1H2.2	protein_coding	Up	7.12515	8.79967
ENSMUSG00000010047	1.6292	9.75e-96	Hyal2	9F1	protein_coding	Up	10.6836	12.3085
ENSMUSG00000024869	1.62465	4.68e-33	Gm49405;Nudt8	19A	protein_coding	Up	8.13523	9.75616
ENSMUSG00000055013	1.62421	3.6e-71	Agap1	1D	protein_coding	Up	11.4619	13.0795
ENSMUSG00000026278	1.6241	2.18e-08	Bok	1D	protein_coding	Up	5.55792	7.08886
ENSMUSG00000041231	1.6239	4.03e-70	Ublcp1	11B1.1	protein_coding	Up	10.0423	11.6619
ENSMUSG00000021785	1.62234	1.41e-84	Ngly1	14A2	protein_coding	Up	10.4159	12.0369
ENSMUSG00000038648	1.62128	4.08e-67	Creb3l2	6B1	protein_coding	Up	9.97777	11.5936
ENSMUSG00000015647	1.62107	2.17e-05	Lama5	2H4	protein_coding	Up	4.67571	6.10954
ENSMUSG00000039976	1.62082	1.01e-85	Tbc1d16	1100	protein_coding	Up	9.86768	11.4812
ENSMUSG00000039168	1.61903	8.15e-147	Dap	15B2	protein_coding	Up	13.1145	14.7315
ENSMUSG00000064080	1.61843	0.0224	Fbln2	6D1	protein_coding	Up	6.30904	7.72866
ENSMUSG00000057421	1.61633	1.02e-86	Las1l	XC3	protein_coding	Up	10.9839	12.5961
ENSMUSG00000032392	1.6146	3.98e-39	Parp16	9C	protein_coding	Up	7.63224	9.22919
ENSMUSG00000024772	1.61392	1.16e-61	Ehd1	19A	protein_coding	Up	11.1537	12.7627
ENSMUSG00000049288	1.61225	7.2e-74	Lix1l	3F2.1	protein_coding	Up	10.3616	11.9669
ENSMUSG00000013593	1.61179	3.91e-104	Ndufs2	1H3	protein_coding	Up	12.9392	14.5475
ENSMUSG00000037280	1.61028	1.57e-92	Galnt6	15F1	protein_coding	Up	12.8229	14.4294
ENSMUSG00000026074	1.61004	2.88e-129	Map4k4	1B	protein_coding	Up	12.8952	14.5027
ENSMUSG00000056899	1.60832	3.59e-13	Immp2l	12B1	protein_coding	Up	6.06236	7.60472
ENSMUSG00000018821	1.60814	3.35e-46	Avpi1	19C3	protein_coding	Up	8.91973	10.5155
ENSMUSG00000058486	1.60781	2.11e-137	Wdr91	6B1	protein_coding	Up	12.6224	14.228
ENSMUSG00000024962	1.60702	2.23e-57	Vegfb	19A	protein_coding	Up	9.74398	11.3431
ENSMUSG00000054321	1.60379	1.76e-48	Taf4b	18A1	protein_coding	Up	8.94868	10.5428
ENSMUSG00000037257	1.59872	3.57e-81	Aagab	9C	protein_coding	Up	11.6057	13.2021
ENSMUSG00000064181	1.59753	9.02e-42	Rab3ip	10D2	protein_coding	Up	8.40984	9.99439
ENSMUSG00000020937	1.59718	3.73e-11	Plcd3	110	protein_coding	Up	6.00147	7.56318
ENSMUSG00000097216	1.59464	6.18e-06	4932441J04Rik	5C1	processed_transcript	Up	4.7257	6.16487
ENSMUSG00000027406	1.58991	1.22e-140	Idh3b	2F1	protein_coding	Up	12.7211	14.3092
ENSMUSG00000036019	1.58758	3.27e-18	Tmtc2	10D1	protein_coding	Up	7.14746	8.70255
ENSMUSG00000031299	1.58433	3.59e-120	Pdha1	XF4	protein_coding	Up	13.0831	14.6669
ENSMUSG00000044749	1.57884	0.0013	Abca6	110	protein_coding	Up	3.86859	5.11882
ENSMUSG00000029528	1.57765	2.53e-108	Pxn	5F	protein_coding	Up	12.8696	14.4465
ENSMUSG00000025278	1.57534	1.06e-43	Flnb	14A1	protein_coding	Up	10.9457	12.5115
ENSMUSG00000029632	1.57517	4.51e-86	Ndufa4	6A1	protein_coding	Up	12.923	14.4995
ENSMUSG00000062373	1.57429	5.03e-70	Tmem65	15D1	protein_coding	Up	13.0712	14.6476
ENSMUSG00000018861	1.57355	6.73e-61	Fdxr	1100	protein_coding	Up	8.89389	10.4599
ENSMUSG00000022529	1.5711	6.71e-57	Zfp263	16A1	protein_coding	Up	11.7386	13.3032
ENSMUSG00000100691	1.56767	7.59e-26	2010320M18Rik	8B3.3	lincRNA	Up	7.53088	9.0724
ENSMUSG00000044340	1.56731	5.5e-73	Phlpp1	1E2.1	protein_coding	Up	9.48979	11.0557
ENSMUSG00000047656	1.56626	5.36e-11	Trpt1	19A	protein_coding	Up	6.03528	7.54095
ENSMUSG00000062012	1.56621	5.99e-07	Zfp13	17A3.3	protein_coding	Up	5.14461	6.60008
ENSMUSG00000028973	1.56584	3.14e-68	Abcb8	5A3	protein_coding	Up	11.0673	12.6374
ENSMUSG00000015083	1.56557	0.00214	C8g	2A3	protein_coding	Up	4.03902	5.40507
ENSMUSG00000035183	1.56065	3.05e-25	Slc24a5	2F1	protein_coding	Up	7.97816	9.53332
ENSMUSG00000034066	1.55741	1.25e-30	Farp2	1D	protein_coding	Up	7.79628	9.32926
ENSMUSG00000048406	1.55729	2.1e-06	B330016D10Rik	4D3	pseudogene	Up	5.14121	6.58381
ENSMUSG00000046324	1.55649	4.18e-83	Ermp1	19C1	protein_coding	Up	12.2352	13.7918
ENSMUSG00000070305	1.5542	6e-11	Mpzl3	9A5.2	protein_coding	Up	6.37473	7.90051
ENSMUSG00000037260	1.55368	2.97e-35	Hgsnat	8A2	protein_coding	Up	12.9752	14.5457
ENSMUSG00000047246	1.55076	2.71e-05	H2bc6;H2bc4	13A3.1	protein_coding	Up	5.68153	7.09425
ENSMUSG00000037568	1.55061	7.91e-23	Vash2	1H6	protein_coding	Up	7.13405	8.65816
ENSMUSG00000003721	1.54953	1.07e-73	Insig2	1E2.3	protein_coding	Up	10.8313	12.3764
ENSMUSG00000043903	1.54825	3.33e-12	Zfp469	80	protein_coding	Up	6.89345	8.45575
ENSMUSG00000045136	1.54782	7.48e-15	Tubb2b	13A3.3	protein_coding	Up	6.87841	8.37815
ENSMUSG00000063488	1.54699	3.39e-10	Zkscan7	9F4	protein_coding	Up	5.67583	7.16541
ENSMUSG00000021281	1.5465	4.46e-97	Tnfaip2	12F1	protein_coding	Up	13.772	15.3188
ENSMUSG00000037405	1.54607	3.4e-43	Icam1	9A3	protein_coding	Up	11.5688	13.1072
ENSMUSG00000052751	1.54589	2.64e-54	Repin1	6B2.3	protein_coding	Up	9.5659	11.1044
ENSMUSG00000051832	1.54339	0.000231	E230016K23Rik	11C	processed_transcript	Up	4.31181	5.65862
ENSMUSG00000079508	1.5424	2.7e-67	Apoo	XC3	protein_coding	Up	9.55918	11.0983
ENSMUSG00000001630	1.54183	1.29e-59	Stk38l	6G3	protein_coding	Up	9.46304	10.9981
ENSMUSG00000053063	1.54001	1.08e-86	Clec12a	6F3	protein_coding	Up	13.8571	15.3995
ENSMUSG00000025790	1.53843	3.45e-40	Slco3a1	7D1	protein_coding	Up	8.91674	10.4421
ENSMUSG00000043162	1.53763	6.35e-47	Pyurf	6B3	protein_coding	Up	8.43669	9.96107
ENSMUSG00000014786	1.53743	2.83e-28	Slc9a5	8D3	protein_coding	Up	9.1232	10.6519
ENSMUSG00000032526	1.53671	1.65e-31	Ss18l2	9F4	protein_coding	Up	9.17762	10.6943
ENSMUSG00000037916	1.53646	6.24e-100	Ndufv1	19A	protein_coding	Up	11.8615	13.3942
ENSMUSG00000000171	1.53617	2.91e-142	Sdhd	9A5.3	protein_coding	Up	12.9443	14.4789
ENSMUSG00000014782	1.53278	0.00183	Plekhg4	8D3	protein_coding	Up	4.3602	5.7411
ENSMUSG00000028525	1.53077	7.77e-35	Pde4b	4C6	protein_coding	Up	8.4975	10.0162
ENSMUSG00000029312	1.53072	5.15e-29	Klhl8	500000	protein_coding	Up	7.97866	9.49844
ENSMUSG00000015575	1.5305	1.61e-154	Atp6v0e	17A3.3	protein_coding	Up	13.5002	15.0295
ENSMUSG00000020589	1.5302	1.41e-49	Fam49a	12A1.1	protein_coding	Up	11.2704	12.7955
ENSMUSG00000050821	1.53009	1.74e-13	Fam131a	16B1	protein_coding	Up	6.64572	8.11832
ENSMUSG00000004285	1.52979	9.7e-102	Atp6v1f	6A3.3	protein_coding	Up	12.5278	14.0574
ENSMUSG00000106990	1.52928	1e-26	Gm42547	6A3.2	TEC	Up	8.16894	9.67861
ENSMUSG00000028211	1.52922	1.09e-24	Trp53inp1	4A1	protein_coding	Up	11.6811	13.1817
ENSMUSG00000031782	1.52819	1.06e-109	Coq9	8C5	protein_coding	Up	10.6005	12.1273
ENSMUSG00000026568	1.52669	5.92e-81	Mpc2	1H2.2	protein_coding	Up	10.8525	12.3782
ENSMUSG00000026725	1.52612	0.000735	Tnn	1H2.1	protein_coding	Up	4.81558	6.32889
ENSMUSG00000025651	1.52601	1.14e-131	Uqcrc1	9F2	protein_coding	Up	13.0422	14.5666
ENSMUSG00000030872	1.52087	2.97e-171	Gga2	7F2	protein_coding	Up	12.1385	13.66
ENSMUSG00000046761	1.51957	1.89e-12	Fam83h	15D3	protein_coding	Up	6.44716	7.94403
ENSMUSG00000021782	1.51708	1.17e-11	Dlg5	14A3	protein_coding	Up	6.95523	8.45408
ENSMUSG00000025968	1.51667	1.39e-119	Ndufs1	1C2	protein_coding	Up	12.8257	14.3415
ENSMUSG00000021809	1.5164	3.53e-66	Nudt13	14A3	protein_coding	Up	9.65366	11.1643
ENSMUSG00000030681	1.51614	1.2e-166	Mvp	7F3	protein_coding	Up	12.6523	14.1672
ENSMUSG00000013236	1.51559	1.45e-40	Ptprs	17D	protein_coding	Up	10.888	12.3969
ENSMUSG00000100131	1.51446	3.8e-06	Gm28439	1A5	unprocessed_pseudogene	Up	7.62241	9.08792
ENSMUSG00000063694	1.51347	1.47e-92	Cycs	6B2.3	protein_coding	Up	12.1885	13.6979
ENSMUSG00000028538	1.50981	8.69e-82	St3gal3	4D2.1	protein_coding	Up	9.5558	11.0592
ENSMUSG00000097354	1.5088	1.36e-21	2310001H17Rik	6F3	lincRNA	Up	7.50197	8.98263
ENSMUSG00000041164	1.50688	2.44e-109	Zmiz2	11A1	protein_coding	Up	12.4647	13.9702
ENSMUSG00000063882	1.50677	3.39e-71	Uqcrh	4D1	protein_coding	Up	12.635	14.1387
ENSMUSG00000038540	1.50673	0.000975	Tmc3	7D3	protein_coding	Up	4.82401	6.15223
ENSMUSG00000017734	1.50371	6.53e-05	Dbndd2	2H3	protein_coding	Up	4.91852	6.33288
ENSMUSG00000030515	1.50271	3.83e-40	Tarsl2	7C	protein_coding	Up	9.22499	10.7215
ENSMUSG00000020163	1.50232	7.43e-92	Uqcr11	10C1	protein_coding	Up	11.6764	13.1763
ENSMUSG00000015094	1.50205	1.04e-13	Npdc1	2A3	protein_coding	Up	7.58246	9.09935
ENSMUSG00000019842	1.50085	3.12e-39	Traf3ip2	10B1	protein_coding	Up	8.61949	10.1143
ENSMUSG00000093677	1.50071	3.29e-30	Gm20712	15D1	sense_overlapping	Up	7.47562	8.9577
ENSMUSG00000046058	1.4998	2.45e-12	Eid2	7A3	protein_coding	Up	6.13403	7.57031
ENSMUSG00000042303	1.4983	3.28e-20	Sgsm3	150	protein_coding	Up	7.21799	8.70214
ENSMUSG00000066057	1.49722	1.15e-13	Gm1976	1700000	processed_transcript	Up	6.98897	8.47132
ENSMUSG00000022307	1.49657	7.6e-130	Oxr1	15B3.1	protein_coding	Up	12.6795	14.1755
ENSMUSG00000049580	1.49559	2.56e-21	Tsku	70	protein_coding	Up	8.74882	10.2408
ENSMUSG00000034312	1.49524	3.81e-105	Iqsec1	6D1	protein_coding	Up	12.1649	13.6606
ENSMUSG00000020741	1.49297	8.05e-144	Cluh	11B5	protein_coding	Up	12.8697	14.3609
ENSMUSG00000037710	1.488	9.5e-101	Cisd1	10B5.3	protein_coding	Up	10.1024	11.5882
ENSMUSG00000044712	1.48764	4.93e-62	Slc38a6	12C3	protein_coding	Up	10.7738	12.2571
ENSMUSG00000042207	1.48509	6.07e-51	Kdm5b	10000	protein_coding	Up	10.0886	11.5689
ENSMUSG00000021211	1.48394	8.27e-19	Akr1c12	13A1	protein_coding	Up	8.04957	9.5061
ENSMUSG00000041241	1.48249	2.17e-130	Mul1	4D3	protein_coding	Up	10.5255	12.0068
ENSMUSG00000028789	1.48225	7.96e-17	Azin2	4D2.2	protein_coding	Up	6.78355	8.23323
ENSMUSG00000083863	1.48206	1.4e-16	Gm13341	2A3	unprocessed_pseudogene	Up	7.44893	8.91173
ENSMUSG00000028771	1.48165	3.18e-85	Ptpn12	5A3	protein_coding	Up	13.0185	14.4987
ENSMUSG00000100813	1.48071	0.00342	Gm28874	4D2.3	lincRNA	Up	4.18711	5.40954
ENSMUSG00000028121	1.47821	2.87e-31	Bcar3	3G1	protein_coding	Up	11.7495	13.2078
ENSMUSG00000000168	1.4779	7.68e-118	Dlat	9A5.3	protein_coding	Up	11.9753	13.4514
ENSMUSG00000021556	1.47615	1.24e-74	Golm1	13B2	protein_coding	Up	11.1162	12.5869
ENSMUSG00000031762	1.47601	3.07e-05	Mt2	8C5	protein_coding	Up	9.56444	10.9926
ENSMUSG00000040710	1.47464	2.58e-70	St8sia4	1D	protein_coding	Up	12.2321	13.7076
ENSMUSG00000029432	1.47393	5.4e-59	Nipsnap2	5G1.3	protein_coding	Up	11.0294	12.5062
ENSMUSG00000024892	1.4735	5.56e-31	Pcx	19A	protein_coding	Up	8.32177	9.79414
ENSMUSG00000020664	1.47144	8.04e-87	Dld	12A2	protein_coding	Up	12.977	14.4472
ENSMUSG00000032456	1.47025	3.18e-43	Nmnat3	9E3.3	protein_coding	Up	9.10345	10.5676
ENSMUSG00000044345	1.4689	1.77e-35	Marveld1	19C3	protein_coding	Up	10.3472	11.7994
ENSMUSG00000028245	1.46842	7.54e-56	Nsmaf	4A1	protein_coding	Up	11.0229	12.4852
ENSMUSG00000040158	1.46804	5.43e-69	Tax1bp3	11B4	protein_coding	Up	9.83721	11.2982
ENSMUSG00000031995	1.4677	2.06e-24	St14	9A4	protein_coding	Up	8.88699	10.3496
ENSMUSG00000004789	1.46607	4.41e-116	Dlst	12D1	protein_coding	Up	12.9232	14.3863
ENSMUSG00000000126	1.46458	1.35e-05	Wnt9a	11B1.3	protein_coding	Up	5.46986	6.87209
ENSMUSG00000033965	1.46437	0.000745	Slc16a2	XD	protein_coding	Up	4.14754	5.39608
ENSMUSG00000062031	1.46425	1.91e-64	Pgghg	7F5	protein_coding	Up	9.59152	11.0493
ENSMUSG00000025393	1.46021	1.65e-105	Atp5b;Atp5f1b	10D3	protein_coding	Up	15.779	17.2382
ENSMUSG00000028459	1.45874	1.75e-07	Cd72	4A5	protein_coding	Up	11.068	12.505
ENSMUSG00000031362	1.45795	0.00576	Xlr4c	XA7.3	protein_coding	Up	4.36086	5.62132
ENSMUSG00000033420	1.45686	4.54e-06	Antxr1	6D1	protein_coding	Up	7.20766	8.65644
ENSMUSG00000069206	1.45651	7.53e-36	Zfp874a	13B3	protein_coding	Up	9.25599	10.7135
ENSMUSG00000096210	1.4561	2.94e-31	H1f0;H1-0	150	protein_coding	Up	11.0214	12.4719
ENSMUSG00000079941	1.45542	0.000105	Cox5b-ps	13A3.1	protein_coding	Up	5.41602	6.79794
ENSMUSG00000041625	1.45518	1.62e-42	Ggact	1400000	protein_coding	Up	8.34887	9.79039
ENSMUSG00000034714	1.45508	2.78e-59	Ttyh2	1100	protein_coding	Up	11.6391	13.0947
ENSMUSG00000049526	1.45474	2.54e-14	Tmem202	9B	protein_coding	Up	6.47453	7.89037
ENSMUSG00000031490	1.45359	2.05e-91	Eif4ebp1	8A2	protein_coding	Up	11.4606	12.9119
ENSMUSG00000010406	1.45329	2.13e-73	Mrpl52	14C2	protein_coding	Up	10.4854	11.9388
ENSMUSG00000033083	1.45286	8.4e-52	Tbc1d4	14E2.3	protein_coding	Up	9.66045	11.1112
ENSMUSG00000040811	1.4502	3.22e-67	Eml2	7A3	protein_coding	Up	10.7465	12.1953
ENSMUSG00000073096	1.44971	2.68e-33	Lrrc61	6B2.3	protein_coding	Up	9.42418	10.8674
ENSMUSG00000026915	1.44752	3.97e-49	Strbp	2B	protein_coding	Up	9.50893	10.9558
ENSMUSG00000030088	1.44576	3.08e-39	Aldh1l1	6D1	protein_coding	Up	9.08383	10.5214
ENSMUSG00000023827	1.44565	1.08e-38	Agpat4	17A1	protein_coding	Up	11	12.437
ENSMUSG00000016319	1.44379	2.83e-106	Slc25a5	XA3.3	protein_coding	Up	14.6408	16.0831
ENSMUSG00000023266	1.44188	8.04e-06	Frs3	17C	protein_coding	Up	5.06592	6.42586
ENSMUSG00000039648	1.441	1.59e-13	Kyat1	2B	protein_coding	Up	6.81791	8.23739
ENSMUSG00000021733	1.43957	3.47e-107	Slc4a7	14A1	protein_coding	Up	12.3262	13.7669
ENSMUSG00000086938	1.43737	1.12e-05	4930481A15Rik	19A	antisense	Up	5.70283	7.03809
ENSMUSG00000037126	1.43576	0.00701	Psd	19C3	protein_coding	Up	3.96066	5.06736
ENSMUSG00000020232	1.4349	3.41e-37	Hmg20b	10C1	protein_coding	Up	10.4514	11.8805
ENSMUSG00000039844	1.43389	5.24e-130	Rapgef1	2B	protein_coding	Up	13.0793	14.5112
ENSMUSG00000067736	1.43356	0.000215	Gm10222	1A5	unprocessed_pseudogene	Up	5.3094	6.67092
ENSMUSG00000041028	1.43232	9.59e-78	Ghitm	14B	protein_coding	Up	13.8266	15.2585
ENSMUSG00000084910	1.43231	0.00031	C630043F03Rik	4C3	processed_transcript	Up	4.62849	5.92667
ENSMUSG00000023951	1.43144	2.86e-29	Vegfa	17C	protein_coding	Up	9.68007	11.0977
ENSMUSG00000002010	1.42901	2.26e-87	Idh3g	XA7.3	protein_coding	Up	12.1713	13.5968
ENSMUSG00000004233	1.42827	5.7e-51	Wars2	3F2.2	protein_coding	Up	8.89596	10.3175
ENSMUSG00000031385	1.42682	7.8e-09	Plxnb3	XA7.3	protein_coding	Up	5.97005	7.3536
ENSMUSG00000020817	1.42637	7.84e-102	Rabep1	11B4	protein_coding	Up	12.1394	13.5645
ENSMUSG00000025466	1.42628	5.47e-29	Fuom	7F4	protein_coding	Up	7.95763	9.37075
ENSMUSG00000078861	1.426	6.43e-39	Zfp931	2H4	protein_coding	Up	8.02077	9.4333
ENSMUSG00000035828	1.42345	2.42e-44	Pim3	15000	protein_coding	Up	9.04162	10.454
ENSMUSG00000024042	1.42242	7.41e-38	Sik1	17B1	protein_coding	Up	9.52718	10.9451
ENSMUSG00000064345	1.42228	1.28e-73	mt-Nd2	MT	protein_coding	Up	16.1847	17.6013
ENSMUSG00000074420	1.42177	5.77e-05	Gm10693	7A1	transcribed_unprocessed_pseudogene	Up	4.86165	6.18577
ENSMUSG00000058927	1.41875	5.87e-05	Gm10053;Cycs	19B	protein_coding	Up	4.81092	6.09179
ENSMUSG00000083563	1.41515	3.24e-16	Gm13340	2A3	unprocessed_pseudogene	Up	8.29971	9.71443
ENSMUSG00000079442	1.41451	1.19e-82	St6galnac4	2B	protein_coding	Up	11.8399	13.2545
ENSMUSG00000047604	1.41432	3.95e-10	Frat2	19C3	protein_coding	Up	7.15659	8.50901
ENSMUSG00000049307	1.41412	2.34e-33	Fut4	9A2	protein_coding	Up	8.82052	10.2227
ENSMUSG00000033793	1.41327	3.61e-65	Atp6v1h	1A1	protein_coding	Up	13.5193	14.9288
ENSMUSG00000062991	1.41282	4.15e-05	Nrg1	8A3	protein_coding	Up	4.9628	6.23974
ENSMUSG00000045639	1.41062	5.4e-35	Zfp629;Znf629	7F3	protein_coding	Up	9.26252	10.6619
ENSMUSG00000053768	1.40605	9.15e-109	Chchd3	6A3.3	protein_coding	Up	11.8068	13.2107
ENSMUSG00000031642	1.40505	2.24e-36	Sh3rf1	8B3.1	protein_coding	Up	9.05148	10.4443
ENSMUSG00000101111	1.40484	0.000969	Gm28437	1A5	unprocessed_pseudogene	Up	8.7224	10.102
ENSMUSG00000054021	1.40433	6.04e-27	Sirt5	13A4	protein_coding	Up	7.92461	9.32884
ENSMUSG00000026792	1.40372	6.12e-57	Lrsam1	2B	protein_coding	Up	9.72096	11.1189
ENSMUSG00000000942	1.40016	8.58e-06	Hoxa4	6B3	protein_coding	Up	5.09615	6.38815
ENSMUSG00000032047	1.3996	3.59e-56	Acat1	9A5.3	protein_coding	Up	11.9132	13.3105
ENSMUSG00000032462	1.39812	1.11e-65	Pik3cb	9E3.3	protein_coding	Up	12.6762	14.0682
ENSMUSG00000027799	1.39803	1.14e-05	Nbea	3C	protein_coding	Up	5.41485	6.71506
ENSMUSG00000026260	1.39785	6.74e-132	Ndufa10	1D	protein_coding	Up	12.351	13.7481
ENSMUSG00000025723	1.39547	2.28e-07	Nmb	7D3	protein_coding	Up	5.4588	6.78815
ENSMUSG00000025486	1.39221	4.62e-20	Sirt3	7F5	protein_coding	Up	8.45416	9.83761
ENSMUSG00000060227	1.39179	2.33e-07	Casc4	200000	protein_coding	Up	5.74172	7.08237
ENSMUSG00000089942	1.39072	8.99e-56	Pira2	7A1	protein_coding	Up	10.5814	11.9706
ENSMUSG00000021256	1.38801	4.06e-08	Vash1	12D2	protein_coding	Up	5.78822	7.1178
ENSMUSG00000031838	1.38597	4.76e-28	Ifi30	8B3.3	processed_transcript	Up	13.4538	14.8242
ENSMUSG00000033039	1.38594	1.27e-47	Micall1	150	protein_coding	Up	11.5924	12.9727
ENSMUSG00000008435	1.38264	1.71e-51	Rdh13	7A1	protein_coding	Up	10.8356	12.2188
ENSMUSG00000002781	1.3812	2.06e-32	Tmem143	7B3	protein_coding	Up	8.90731	10.2779
ENSMUSG00000032261	1.38023	1.66e-79	Sh3bgrl2	900	protein_coding	Up	10.9783	12.3598
ENSMUSG00000017756	1.37968	4.22e-93	Slc12a7	13C1	protein_coding	Up	12.2848	13.663
ENSMUSG00000066677	1.37866	0.0165	Ifi208;Pydc3	1H3	protein_coding	Up	3.78887	4.85062
ENSMUSG00000085558	1.37829	6.48e-05	4930412C18Rik	4A1	processed_transcript	Up	4.84982	6.09628
ENSMUSG00000079339	1.37797	0.00487	Ifit1bl1	19C1	protein_coding	Up	4.9662	6.1125
ENSMUSG00000026981	1.37697	8.64e-09	Il1rn	2A3	protein_coding	Up	11.672	13.0402
ENSMUSG00000029534	1.37523	3.13e-46	St7	6A2	protein_coding	Up	9.289	10.6558
ENSMUSG00000022295	1.37457	1.74e-58	Atp6v1c1	15B3.1	protein_coding	Up	14.2987	15.6721
ENSMUSG00000043153	1.37402	4.55e-08	Crppa	12A3	protein_coding	Up	6.13271	7.45624
ENSMUSG00000015337	1.37274	4.36e-23	Endog	2B	protein_coding	Up	7.82387	9.18215
ENSMUSG00000076441	1.37244	8.48e-19	Ass1	2B	protein_coding	Up	10.8459	12.2257
ENSMUSG00000036850	1.37211	6.72e-88	Mrpl41	2A3	protein_coding	Up	10.1498	11.5174
ENSMUSG00000064370	1.37196	1.48e-94	mt-Cytb;Mt-Cyb	MT	protein_coding	Up	17.3487	18.7192
ENSMUSG00000004113	1.37184	1.19e-15	Cacna1b	2A3	protein_coding	Up	7.04671	8.40195
ENSMUSG00000073888	1.37149	0.000115	Ccl27a	4A5	protein_coding	Up	5.12263	6.35048
ENSMUSG00000049760	1.37141	5.54e-85	Micos13	17D	protein_coding	Up	11.0408	12.409
ENSMUSG00000022773	1.36918	0.000889	Ypel1	16A3	protein_coding	Up	5.03266	6.30117
ENSMUSG00000048537	1.36818	7.57e-30	Phldb1	9A5.2	protein_coding	Up	9.43209	10.794
ENSMUSG00000074813	1.36722	1.35e-16	Morrbid	2F1	lincRNA	Up	8.81439	10.1476
ENSMUSG00000035829	1.36434	0.000133	Ppp1r26	2A3	protein_coding	Up	4.7656	5.98759
ENSMUSG00000047067	1.36375	6.67e-19	Dusp28	1D	protein_coding	Up	7.30992	8.66211
ENSMUSG00000064358	1.36373	6.56e-16	mt-Co3	MT	protein_coding	Up	6.8763	8.20928
ENSMUSG00000049719	1.36288	7.96e-14	Prss46	9F2	protein_coding	Up	7.50141	8.85429
ENSMUSG00000073002	1.36246	0.000658	Vamp5	6C1	protein_coding	Up	5.39985	6.56389
ENSMUSG00000040325	1.36139	6.65e-63	Dcaf1	9F1	protein_coding	Up	9.86416	11.2227
ENSMUSG00000034107	1.36111	0.00359	Ano7	1D	protein_coding	Up	3.98851	5.17634
ENSMUSG00000032051	1.36086	2.38e-37	Fdx1	9A5.3	protein_coding	Up	8.82263	10.1778
ENSMUSG00000032220	1.36	1.18e-136	Myo1e	9D	protein_coding	Up	13.0633	14.424
ENSMUSG00000026490	1.3599	1.08e-39	Cdc42bpa	1H4	protein_coding	Up	9.66427	11.018
ENSMUSG00000027610	1.35908	8.68e-73	Gss	2H1	protein_coding	Up	10.6992	12.0544
ENSMUSG00000021520	1.35864	4.28e-106	Uqcrb	13B3	protein_coding	Up	12.3242	13.6828
ENSMUSG00000044894	1.358	2.94e-76	Uqcrq	11B1.3	protein_coding	Up	11.7445	13.1027
ENSMUSG00000005615	1.35768	4.39e-117	Pcyt1a	16B3	protein_coding	Up	13.0522	14.4114
ENSMUSG00000045435	1.35757	3.96e-43	Tmem60	5A3	protein_coding	Up	10.1611	11.517
ENSMUSG00000028992	1.35621	6.33e-42	Nmnat1	400	protein_coding	Up	9.09737	10.4471
ENSMUSG00000064367	1.35455	3.01e-60	mt-Nd5	MT	protein_coding	Up	16.9301	18.2818
ENSMUSG00000025575	1.35359	2.9e-50	Cant1	1100	protein_coding	Up	11.8401	13.1849
ENSMUSG00000078485	1.35337	8.53e-71	Plekhn1	400	protein_coding	Up	10.3202	11.672
ENSMUSG00000059824	1.3529	0.00506	Dbp	7B3	protein_coding	Up	7.6833	8.87085
ENSMUSG00000049848	1.35266	1.77e-07	Ceacam19	7A3	protein_coding	Up	6.1805	7.49137
ENSMUSG00000035473	1.35115	4.6e-39	Galm	17000	protein_coding	Up	10.69	12.0459
ENSMUSG00000028698	1.34814	5.31e-15	Pik3r3	4D1	protein_coding	Up	6.86322	8.1785
ENSMUSG00000074635	1.34792	0.0396	3110070M22Rik	13D2.3	antisense	Up	4.20552	5.13169
ENSMUSG00000075514	1.34743	3.63e-07	Gm13375	2A3	antisense	Up	5.83247	7.10707
ENSMUSG00000057367	1.34477	2.41e-37	Birc2	9A1	protein_coding	Up	10.3142	11.6519
ENSMUSG00000027367	1.34368	5.04e-87	Stard7	2F1	protein_coding	Up	12.1759	13.5193
ENSMUSG00000063019	1.34305	1.59e-63	Manbal	2H1	protein_coding	Up	10.2241	11.5659
ENSMUSG00000001751	1.34291	2.36e-31	Naglu	11D	protein_coding	Up	11.4572	12.8064
ENSMUSG00000032440	1.34272	1.64e-85	Tgfbr2	9F3	protein_coding	Up	12.6963	14.0398
ENSMUSG00000064357	1.34266	2.03e-12	mt-Atp6;Mtatp6	MT	protein_coding	Up	6.39295	7.69673
ENSMUSG00000100862	1.34095	0.000782	Gm10925	1A5	unprocessed_pseudogene	Up	8.69641	10.0157
ENSMUSG00000064341	1.34003	3.64e-96	mt-Nd1;Mtnd1	MT	protein_coding	Up	16.9812	18.3195
ENSMUSG00000023961	1.33932	1.38e-16	Enpp4	17B3	protein_coding	Up	7.29397	8.61457
ENSMUSG00000040875	1.33747	5.01e-08	Osbpl10	9F3	protein_coding	Up	6.19987	7.47226
ENSMUSG00000029554	1.33726	1.96e-53	Mad1l1	5G2	protein_coding	Up	10.6332	11.9666
ENSMUSG00000081111	1.33659	0.000142	Gm5913	8D1	processed_pseudogene	Up	4.83933	6.05855
ENSMUSG00000045005	1.33597	3.46e-18	Fzd5	1C2	protein_coding	Up	9.4398	10.75
ENSMUSG00000003623	1.33387	6.74e-72	Crot	5A1	protein_coding	Up	11.2695	12.6026
ENSMUSG00000004947	1.33222	1.61e-55	Dtx2	5G2	protein_coding	Up	9.70926	11.04
ENSMUSG00000062785	1.33219	5.91e-05	Kcnc3	7B3	protein_coding	Up	5.37544	6.67373
ENSMUSG00000033624	1.33162	2.58e-45	Pdpr	80	protein_coding	Up	10.4396	11.7716
ENSMUSG00000038172	1.33005	7.38e-28	Ttc39b	4C3	protein_coding	Up	9.53093	10.8527
ENSMUSG00000039763	1.32912	2.43e-16	Dnajc28	16C3.3	protein_coding	Up	7.7188	9.04072
ENSMUSG00000017119	1.32781	5.2e-71	Nbr1	11D	protein_coding	Up	12.5659	13.8949
ENSMUSG00000030647	1.32741	1.14e-81	Ndufc2	70	protein_coding	Up	11.2992	12.6264
ENSMUSG00000023019	1.32337	0.000631	Gpd1	15F1	protein_coding	Up	5.29458	6.52826
ENSMUSG00000073700	1.32244	7.7e-27	Klhl21	400	protein_coding	Up	10.5849	11.8932
ENSMUSG00000032850	1.32102	2.77e-08	Rnft2	5F	protein_coding	Up	6.24569	7.53586
ENSMUSG00000040018	1.321	1.68e-104	Cox15	19C3	protein_coding	Up	11.3523	12.6714
ENSMUSG00000052605	1.32095	4.47e-16	Isoc2b	7A1	protein_coding	Up	7.93112	9.23267
ENSMUSG00000027305	1.31985	9.6e-36	Ndufaf1	200000	protein_coding	Up	9.4457	10.7607
ENSMUSG00000085184	1.3174	1.24e-10	4933439K11Rik	1H3	processed_transcript	Up	6.33632	7.60705
ENSMUSG00000102070	1.31646	0.00222	Gm28661	1A5	unprocessed_pseudogene	Up	8.6601	9.93308
ENSMUSG00000020377	1.31522	3.21e-09	Ltc4s	11B1.3	protein_coding	Up	6.99285	8.24898
ENSMUSG00000034235	1.312	6.91e-20	Usp54	14A3	protein_coding	Up	9.08071	10.3862
ENSMUSG00000064354	1.31085	1.1e-14	mt-Co2	MT	protein_coding	Up	6.95102	8.23154
ENSMUSG00000082179	1.31065	0.000488	Gm11407	4C3	processed_pseudogene	Up	4.86639	6.05561
ENSMUSG00000041120	1.30998	7.41e-06	Nbl1	4D3	protein_coding	Up	5.79147	7.06221
ENSMUSG00000024856	1.30989	4.78e-26	Cdk2ap2	19A	protein_coding	Up	9.46087	10.7586
ENSMUSG00000045594	1.30848	4.41e-58	Glb1	9F3	protein_coding	Up	12.7163	14.0249
ENSMUSG00000037416	1.30814	5.76e-42	Dmxl1	18D1	protein_coding	Up	12.8393	14.1441
ENSMUSG00000034472	1.30763	0.0142	Rasd2	8C1	protein_coding	Up	3.52298	4.49946
ENSMUSG00000003072	1.30734	1.52e-65	Atp5d;Atp5f1d	10C1	protein_coding	Up	12.7561	14.0601
ENSMUSG00000039046	1.30714	3.59e-51	Usp6nl	2A1	protein_coding	Up	10.9798	12.2852
ENSMUSG00000055493	1.30686	4.17e-17	Epm2a	10A1	protein_coding	Up	7.47337	8.7738
ENSMUSG00000109147	1.30669	0.000677	4930431P19Rik	7000	transcribed_processed_pseudogene	Up	4.71	5.91548
ENSMUSG00000036473	1.30635	2.08e-84	Tbc1d24	17A3.3	protein_coding	Up	10.6869	11.9919
ENSMUSG00000039428	1.30612	2.39e-67	Tmem135	7D3	protein_coding	Up	12.0549	13.3592
ENSMUSG00000022505	1.30608	1.26e-49	Emp2	16A1	protein_coding	Up	11.3284	12.6354
ENSMUSG00000024524	1.30429	4.65e-09	Gnal	180	protein_coding	Up	5.95802	7.209
ENSMUSG00000002393	1.30084	1.4e-26	Nr2f6	8B3.3	protein_coding	Up	9.19691	10.4954
ENSMUSG00000073478	1.29813	5.92e-07	D730003I15Rik	1H6	lincRNA	Up	5.92669	7.17532
ENSMUSG00000049191	1.29657	1.59e-38	Rtl5	XD	protein_coding	Up	9.58805	10.8783
ENSMUSG00000037697	1.29479	2.55e-33	Ddhd1	14C1	protein_coding	Up	9.63397	10.9278
ENSMUSG00000074212	1.2946	5e-51	Dnajb14	3G3	protein_coding	Up	12.3874	13.6807
ENSMUSG00000048249	1.29226	1.27e-26	Crebrf	17A3.3	protein_coding	Up	10.343	11.6224
ENSMUSG00000031383	1.29203	3.23e-19	Dusp9	XA7.3	protein_coding	Up	7.95865	9.25317
ENSMUSG00000002032	1.29187	7.85e-05	Tmem25	9A5.2	protein_coding	Up	5.38692	6.5636
ENSMUSG00000027673	1.29149	1.55e-92	Ndufb5	3A3	protein_coding	Up	11.8079	13.0984
ENSMUSG00000031304	1.29009	2.25e-41	Il2rg	XD	protein_coding	Up	10.9721	12.2557
ENSMUSG00000031641	1.28961	5.85e-36	Cbr4	8B3.1	protein_coding	Up	9.27338	10.5562
ENSMUSG00000039987	1.28882	6e-30	Phtf2	5A3	protein_coding	Up	11.2617	12.5352
ENSMUSG00000032412	1.28776	1.02e-49	Atp1b3	9E3.3	protein_coding	Up	14.0134	15.2993
ENSMUSG00000101249	1.28685	3.18e-07	Gm29216	1A5	unprocessed_pseudogene	Up	8.52113	9.77516
ENSMUSG00000025428	1.2866	2.82e-91	Atp5a1	18000	protein_coding	Up	15.4473	16.7328
ENSMUSG00000029364	1.28652	9.71e-71	Wsb2	5F	protein_coding	Up	12.9441	14.2292
ENSMUSG00000018931	1.28637	7.59e-37	Natd1	11B2	protein_coding	Up	10.3134	11.5888
ENSMUSG00000018677	1.28594	6.25e-68	Slc25a39	11D	protein_coding	Up	12.849	14.1317
ENSMUSG00000032740	1.28527	3.84e-31	Ccdc88a	11A3.3	protein_coding	Up	12.0367	13.3104
ENSMUSG00000068264	1.28506	1.13e-42	Ap5s1	2F1	protein_coding	Up	9.64626	10.9281
ENSMUSG00000025920	1.28455	3.28e-52	Stau2	1A3	protein_coding	Up	10.4474	11.7265
ENSMUSG00000018585	1.28399	1.7e-51	Atox1	11B1.3	protein_coding	Up	12.4957	13.7731
ENSMUSG00000051550	1.28398	1e-14	Zfp579	7A1	protein_coding	Up	7.11496	8.36833
ENSMUSG00000018796	1.28395	1.21e-106	Acsl1	8B1.1	protein_coding	Up	12.4311	13.7145
ENSMUSG00000057132	1.28268	2.32e-08	Rpgrip1	14C2	protein_coding	Up	6.54	7.80646
ENSMUSG00000021108	1.28204	1.49e-67	Prkch	12C3	protein_coding	Up	12.2273	13.5068
ENSMUSG00000038302	1.27968	7.68e-35	Afg1l	10B2	protein_coding	Up	9.1107	10.3827
ENSMUSG00000041697	1.27786	1.11e-102	Cox6a1	5F	protein_coding	Up	12.8095	14.0859
ENSMUSG00000043644	1.27781	0.000144	0610009L18Rik	1100	bidirectional_promoter_lncRNA	Up	5.53454	6.81009
ENSMUSG00000071528	1.27636	1.55e-47	Atp5md	19C3	protein_coding	Up	11.9555	13.2355
ENSMUSG00000036698	1.27593	6.34e-55	Ago2	15D3	protein_coding	Up	13.4106	14.6865
ENSMUSG00000022956	1.27589	3.07e-156	Atp5o	16C4	protein_coding	Up	12.7586	14.0339
ENSMUSG00000026816	1.27453	6.45e-97	Gtf3c5	2A3	protein_coding	Up	10.5325	11.805
ENSMUSG00000004837	1.27366	1.18e-10	Grap	11B2	protein_coding	Up	7.85436	9.13112
ENSMUSG00000074419	1.27297	1.61e-25	Gm15448	7A1	protein_coding	Up	7.9903	9.25781
ENSMUSG00000040957	1.27252	5.88e-06	Cables1	18A1	protein_coding	Up	6.14272	7.35648
ENSMUSG00000005510	1.27094	5.31e-70	Ndufs3	20	protein_coding	Up	11.3644	12.6334
ENSMUSG00000024776	1.27055	8.25e-64	Stambpl1	19C1	protein_coding	Up	10.3224	11.59
ENSMUSG00000024170	1.27023	2.29e-77	Telo2	17A3.3	protein_coding	Up	10.0023	11.2708
ENSMUSG00000029578	1.26939	1.44e-98	Wipi2	5G2	protein_coding	Up	11.4046	12.6734
ENSMUSG00000062175	1.26535	0.000209	Tgif2	2H1	protein_coding	Up	5.21748	6.36585
ENSMUSG00000074221	1.26463	4.17e-35	Zfp568	7B1	protein_coding	Up	10.4128	11.6737
ENSMUSG00000067586	1.26295	7.03e-06	S1pr3	13A5	protein_coding	Up	6.15387	7.39966
ENSMUSG00000034613	1.26277	9.2e-70	Ppm1h	10D2	protein_coding	Up	12.2295	13.4926
ENSMUSG00000032570	1.26184	3.18e-77	Atp2c1	9F1	protein_coding	Up	12.7088	13.9695
ENSMUSG00000018919	1.26163	0.00379	Tm4sf5	11B3	protein_coding	Up	4.36627	5.44753
ENSMUSG00000031700	1.26121	1.41e-34	Gpt2	8C3	protein_coding	Up	9.73054	10.9822
ENSMUSG00000059851	1.26107	6.83e-27	Kmt5c	7A1	protein_coding	Up	10.2487	11.4986
ENSMUSG00000006219	1.26099	8.14e-67	Fblim1	4D3	protein_coding	Up	12.8396	14.1026
ENSMUSG00000019850	1.2602	2.87e-60	Tnfaip3	10A3	protein_coding	Up	12.1788	13.4343
ENSMUSG00000109274	1.259	0.000347	Gm45133	7A1	TEC	Up	4.87456	6.02958
ENSMUSG00000086784	1.2579	3.77e-73	Isoc2a	7A1	protein_coding	Up	10.3671	11.6212
ENSMUSG00000038880	1.25753	5.78e-57	Mrps34	17A3.3	protein_coding	Up	9.89377	11.1487
ENSMUSG00000022723	1.25751	7.34e-52	Crybg3	16C1.3	protein_coding	Up	11.3951	12.6492
ENSMUSG00000068551	1.25729	8.37e-13	Zfp467;Znf467	6B2.3	protein_coding	Up	8.64136	9.86604
ENSMUSG00000042613	1.25697	1.13e-44	Pbxip1	3F1	protein_coding	Up	11.8752	13.129
ENSMUSG00000050705	1.25675	1.3e-19	2310061I04Rik	17B1	protein_coding	Up	9.74261	10.9779
ENSMUSG00000068329	1.25658	5.44e-77	Htra2	6C3	protein_coding	Up	11.923	13.1776
ENSMUSG00000036931	1.25656	6.79e-43	Nfkbid	7B1	protein_coding	Up	10.0243	11.2829
ENSMUSG00000034485	1.25469	7.66e-34	Uaca	9B	protein_coding	Up	9.28918	10.5341
ENSMUSG00000023909	1.25367	3.42e-32	Paqr4	17A3.3	protein_coding	Up	9.60077	10.8552
ENSMUSG00000031066	1.25286	5.26e-15	Usp11	XA1.3	protein_coding	Up	7.4114	8.63913
ENSMUSG00000015932	1.25265	6.05e-29	Dstn	2G1	protein_coding	Up	13.4585	14.6947
ENSMUSG00000026839	1.25235	3.33e-08	Upp2	2C1.1	protein_coding	Up	6.25571	7.47333
ENSMUSG00000027384	1.25232	1.44e-48	Ndufaf5	2F3	protein_coding	Up	9.22898	10.4743
ENSMUSG00000050608	1.25181	1.25e-81	Micos10	4D3	protein_coding	Up	11.9393	13.1891
ENSMUSG00000027078	1.25069	1.62e-29	Ube2l6	2D	protein_coding	Up	11.0567	12.2996
ENSMUSG00000037035	1.25017	0.0247	Inhbb	1E2.3	protein_coding	Up	4.70289	5.76376
ENSMUSG00000068015	1.24965	1.31e-81	Lrch1	14D3	protein_coding	Up	10.4066	11.6535
ENSMUSG00000042622	1.2491	6.01e-15	Maff	150	protein_coding	Up	7.92434	9.16014
ENSMUSG00000040061	1.24829	3.66e-49	Plcb2	200000	protein_coding	Up	11.9051	13.1567
ENSMUSG00000024099	1.24806	1.14e-73	Ndufv2	17E1.1	protein_coding	Up	12.1506	13.3982
ENSMUSG00000067719	1.24784	1.2e-09	Gm10221	5A3	processed_pseudogene	Up	6.94677	8.16613
ENSMUSG00000093622	1.24711	2.5e-06	Gm20703	17E1.3	lincRNA	Up	5.92715	7.09181
ENSMUSG00000025762	1.24669	2.47e-36	Larp1b	3B	protein_coding	Up	9.68617	10.931
ENSMUSG00000105940	1.24653	0.00263	Gm42635	5C1	TEC	Up	4.9616	6.09343
ENSMUSG00000020634	1.24619	6.5e-35	Ubxn2a	12A1.1	protein_coding	Up	10.5399	11.783
ENSMUSG00000002395	1.24496	2.4e-61	Use1	8B3.3	protein_coding	Up	11.4061	12.6467
ENSMUSG00000070526	1.24486	0.000605	Peg12	7C	protein_coding	Up	5.10389	6.26771
ENSMUSG00000039656	1.24482	5.76e-23	Rxrb	17B1	protein_coding	Up	10.7247	11.9498
ENSMUSG00000064363	1.24482	1.74e-54	mt-Nd4	MT	protein_coding	Up	15.8846	17.1236
ENSMUSG00000008318	1.24469	6.26e-28	Relt	700	protein_coding	Up	8.80263	10.037
ENSMUSG00000107429	1.24394	0.00135	Gm44206	6000	antisense	Up	4.53804	5.66705
ENSMUSG00000027291	1.24244	7.38e-67	Vps39	200000	protein_coding	Up	12.1957	13.4362
ENSMUSG00000020838	1.24179	6.48e-09	Slc6a4	11B5	protein_coding	Up	9.46639	10.652
ENSMUSG00000025932	1.24136	3.89e-28	Eya1	1A3	protein_coding	Up	9.37776	10.618
ENSMUSG00000027313	1.24053	1.34e-09	Chac1	200000	protein_coding	Up	6.9947	8.20892
ENSMUSG00000029020	1.23892	8.34e-99	Mfn2	400	protein_coding	Up	12.1236	13.3613
ENSMUSG00000064351	1.23858	2.87e-154	mt-Co1	MT	protein_coding	Up	18.7373	19.9756
ENSMUSG00000016427	1.2384	3.14e-26	Ndufa1	XA3.3	protein_coding	Up	11.1711	12.3967
ENSMUSG00000059447	1.23781	1.4e-81	Hadhb	5B1	protein_coding	Up	12.0578	13.2942
ENSMUSG00000085448	1.23772	0.00121	Gm13963	20000	antisense	Up	5.59059	6.78329
ENSMUSG00000029735	1.23736	2.27e-38	Tpk1	6B2.1	protein_coding	Up	9.39292	10.6252
ENSMUSG00000022450	1.23717	2.26e-64	Ndufa6	150	protein_coding	Up	11.1059	12.3399
ENSMUSG00000035885	1.23678	1.2e-61	Cox8a	19A	protein_coding	Up	12.9319	14.1701
ENSMUSG00000019122	1.2366	8.96e-19	Ccl9	11C	protein_coding	Up	15.7141	16.96
ENSMUSG00000067369	1.23632	8.19e-62	Trmt2b	XE3	protein_coding	Up	10.85	12.0845
ENSMUSG00000035769	1.23283	2.57e-25	Xylb	9F3	protein_coding	Up	8.34265	9.56797
ENSMUSG00000101939	1.23268	0.00306	Gm28438	1A5	unprocessed_pseudogene	Up	5.90049	7.01219
ENSMUSG00000021690	1.23157	7.7e-34	Jmy	13C3	protein_coding	Up	9.78945	11.0181
ENSMUSG00000036932	1.23148	3.66e-64	Aifm1	XA5	protein_coding	Up	11.1667	12.3951
ENSMUSG00000037636	1.22944	3.67e-20	Slc25a43	XA3.3	protein_coding	Up	8.41674	9.63408
ENSMUSG00000038717	1.22893	1.17e-62	Atp5l;Atp5mg	9A5.2	protein_coding	Up	12.0495	13.2798
ENSMUSG00000001100	1.2288	8.74e-64	Poldip2	11B5	protein_coding	Up	11.3328	12.5624
ENSMUSG00000049287	1.22864	3.21e-30	Iba57	11B1.3	protein_coding	Up	9.01937	10.2395
ENSMUSG00000026817	1.22847	4.18e-32	Ak1	2B	protein_coding	Up	9.20108	10.4286
ENSMUSG00000028152	1.22697	1.41e-48	Tspan5	3H1	protein_coding	Up	10.3673	11.5899
ENSMUSG00000038242	1.22651	0.0161	Aox4	1C1.3	protein_coding	Up	4.13886	5.11563
ENSMUSG00000108030	1.22521	0.0295	9530062K07Rik	6000	bidirectional_promoter_lncRNA	Up	4.52542	5.61859
ENSMUSG00000031749	1.22301	7.64e-29	St3gal2	80	protein_coding	Up	10.9727	12.1826
ENSMUSG00000019806	1.22247	2.27e-35	Aig1	10A2	protein_coding	Up	9.33968	10.5585
ENSMUSG00000032252	1.22052	7.03e-56	Glce	9B	protein_coding	Up	11.1094	12.3309
ENSMUSG00000027774	1.22006	1.32e-65	Gfm1	30	protein_coding	Up	12.0665	13.2835
ENSMUSG00000029545	1.2183	4.6e-43	Acads	5F	protein_coding	Up	11.3867	12.598
ENSMUSG00000029752	1.21767	9.91e-16	Asns	6A1	protein_coding	Up	11.007	12.1988
ENSMUSG00000025558	1.21713	6.7e-10	Dock9	1400000	protein_coding	Up	7.01517	8.22804
ENSMUSG00000025578	1.21624	1.98e-19	Cbx8	1100	protein_coding	Up	7.71458	8.9165
ENSMUSG00000020621	1.21495	2.09e-32	Rdh14	12A1.1	protein_coding	Up	9.22487	10.4325
ENSMUSG00000021775	1.21307	1.21e-19	Nr1d2	14A2	protein_coding	Up	11.175	12.3792
ENSMUSG00000021728	1.21269	1.63e-141	Emb	13D2.3	protein_coding	Up	14.4036	15.6162
ENSMUSG00000026942	1.21151	3.05e-74	Traf2	2A3	protein_coding	Up	10.3721	11.5807
ENSMUSG00000059834	1.21087	1.35e-28	Sclt1	3B	protein_coding	Up	9.17565	10.3777
ENSMUSG00000035914	1.21014	1.7e-32	Cd276	9B	protein_coding	Up	10.362	11.566
ENSMUSG00000024955	1.20995	1.44e-46	Esrra	19A	protein_coding	Up	10.7965	12.0003
ENSMUSG00000021665	1.20965	1.07e-87	Hexb	13D1	protein_coding	Up	14.0953	15.3027
ENSMUSG00000001053	1.20726	1.21e-12	N4bp3	11B1.3	protein_coding	Up	7.56766	8.74266
ENSMUSG00000009681	1.20639	1.83e-36	Bcr	10C1	protein_coding	Up	9.27985	10.4836
ENSMUSG00000040560	1.20603	1.95e-47	Wdr7	180	protein_coding	Up	12.1631	13.3708
ENSMUSG00000040048	1.20543	5.85e-80	Ndufb10	17A3.3	protein_coding	Up	11.5819	12.7862
ENSMUSG00000003233	1.20487	1.87e-52	Dvl3	16A3	protein_coding	Up	9.90923	11.1127
ENSMUSG00000039621	1.20482	7.58e-55	Prex1	2H3	protein_coding	Up	13.2111	14.4104
ENSMUSG00000020883	1.2027	8.36e-27	Fbxl20	11D	protein_coding	Up	10.6544	11.8446
ENSMUSG00000014313	1.20063	1.35e-75	Cox6c	15B3.1	protein_coding	Up	12.6148	13.8131
ENSMUSG00000023009	1.19974	4.82e-38	Nckap5l	15F1	protein_coding	Up	9.14684	10.3391
ENSMUSG00000040003	1.19952	5.02e-08	Magi2	5A3	protein_coding	Up	6.25588	7.42051
ENSMUSG00000041733	1.1993	1.02e-60	Coq5	5F	protein_coding	Up	10.5808	11.778
ENSMUSG00000031585	1.19886	8.55e-38	Gtf2e2	8A3	protein_coding	Up	10.9413	12.1361
ENSMUSG00000039105	1.19843	1.06e-65	Atp6v1g1	4C1	protein_coding	Up	13.5373	14.7367
ENSMUSG00000103898	1.19826	0.000274	Gm30238	12F1	TEC	Up	5.49973	6.62848
ENSMUSG00000022175	1.19793	5.73e-98	Lrp10	14C2	protein_coding	Up	12.5022	13.6988
ENSMUSG00000031633	1.19781	3.32e-61	Slc25a4	8B1.1	protein_coding	Up	13.5404	14.737
ENSMUSG00000087362	1.19722	0.0327	Gm13710	2D	lincRNA	Up	3.83584	4.74442
ENSMUSG00000026526	1.19634	7.67e-82	Fh1	1H3	protein_coding	Up	12.0734	13.2687
ENSMUSG00000003581	1.19598	4.88e-30	Rnf215	11A1	protein_coding	Up	9.3127	10.5099
ENSMUSG00000019763	1.19533	1.47e-41	Rmnd1	10A1	protein_coding	Up	10.4476	11.6445
ENSMUSG00000036278	1.19468	1.07e-14	Macrod1	19A	protein_coding	Up	7.7253	8.89364
ENSMUSG00000025579	1.19372	6.49e-33	Gaa	1100	protein_coding	Up	12.2919	13.482
ENSMUSG00000107741	1.19282	0.000271	Gm2011	3B	transcribed_unprocessed_pseudogene	Up	5.38559	6.49309
ENSMUSG00000071014	1.19246	7.97e-76	Ndufb6	4A5	protein_coding	Up	11.5004	12.6921
ENSMUSG00000052738	1.19127	8.7e-66	Suclg1	6C1	protein_coding	Up	12.0625	13.2534
ENSMUSG00000044792	1.19126	3.76e-77	Isca1	13B2	protein_coding	Up	10.9862	12.1748
ENSMUSG00000058076	1.19104	6.75e-60	Sdhc	1H3	protein_coding	Up	12.999	14.1869
ENSMUSG00000010914	1.19084	5.42e-75	Pdhx	200	protein_coding	Up	10.7445	11.9329
ENSMUSG00000026383	1.19071	1.13e-05	Epb41l5	1E2.3	protein_coding	Up	5.72895	6.85015
ENSMUSG00000031565	1.19066	0.000422	Fgfr1	8A2	protein_coding	Up	9.97806	11.2095
ENSMUSG00000002771	1.19065	3.61e-05	Grin2d	7B3	protein_coding	Up	5.39978	6.51231
ENSMUSG00000054598	1.18938	0.00087	9130230L23Rik	5C3.1	protein_coding	Up	5.2051	6.31692
ENSMUSG00000055334	1.18854	1.72e-35	Snupn	9B	protein_coding	Up	8.92177	10.1009
ENSMUSG00000073422	1.18753	0.0132	H2-Ke6	17B1	protein_coding	Up	4.59868	5.58372
ENSMUSG00000022425	1.18733	0.000517	Enpp2	15D1	protein_coding	Up	6.09244	7.34182
ENSMUSG00000031393	1.18716	1.39e-43	Mecp2	XA7.3	protein_coding	Up	11.3489	12.5352
ENSMUSG00000040433	1.18592	4.7e-41	Zbtb38	9E3.3	protein_coding	Up	10.9128	12.1016
ENSMUSG00000006310	1.18539	0.000929	Zbtb32	7B1	protein_coding	Up	5.1696	6.27971
ENSMUSG00000033405	1.18508	7.94e-08	Nudt15	14D3	protein_coding	Up	6.72507	7.89537
ENSMUSG00000038690	1.18507	1.32e-56	Atp5j2;Atp5mf	5G2	protein_coding	Up	12.6183	13.8004
ENSMUSG00000074826	1.18486	6.32e-05	Gm10767	13B3	protein_coding	Up	5.51998	6.63604
ENSMUSG00000034412	1.18343	1.53e-48	Tbc1d10a	11A1	protein_coding	Up	9.44761	10.6285
ENSMUSG00000007783	1.18324	7.37e-06	Cpt1c	7B3	protein_coding	Up	6.0624	7.19599
ENSMUSG00000024782	1.18316	1.41e-86	Ak3	19C1	protein_coding	Up	11.7077	12.8907
ENSMUSG00000006057	1.18119	1.2e-90	Atp5g1;Atp5mc1	11D	protein_coding	Up	12.4418	13.623
ENSMUSG00000073374	1.18056	1.31e-06	C030034I22Rik	17E1.3	lincRNA	Up	6.38075	7.51237
ENSMUSG00000107002	1.17985	7.01e-57	0610012G03Rik	16B2	protein_coding	Up	10.8961	12.0729
ENSMUSG00000030789	1.17941	3.01e-05	Itgax	7F3	protein_coding	Up	10.2309	11.3698
ENSMUSG00000023353	1.17922	1.67e-88	Agap3	5A3	protein_coding	Up	11.9683	13.1456
ENSMUSG00000043439	1.17739	1.53e-13	Epop	11D	protein_coding	Up	8.07048	9.23629
ENSMUSG00000002808	1.17682	1.91e-07	Epdr1	13A2	protein_coding	Up	6.41327	7.53649
ENSMUSG00000030869	1.17625	1.78e-52	Ndufab1	7F2	protein_coding	Up	11.5017	12.6773
ENSMUSG00000031818	1.1761	2.88e-64	Cox4i1	80	protein_coding	Up	13.9477	15.1205
ENSMUSG00000005882	1.17306	7.28e-77	Uqcc1	2H1	protein_coding	Up	11.0877	12.2587
ENSMUSG00000027134	1.17272	3.7e-33	Lpcat4	2000	protein_coding	Up	9.78402	10.9533
ENSMUSG00000039765	1.17265	3.39e-12	Cc2d2a	5B3	protein_coding	Up	7.57562	8.73756
ENSMUSG00000108231	1.17253	1.81e-05	Gm4045	6C1	processed_pseudogene	Up	5.49759	6.59837
ENSMUSG00000021417	1.17127	2e-64	Eci2	13A3.3	protein_coding	Up	10.8903	12.0596
ENSMUSG00000071076	1.16932	3.17e-36	Jund	8B3.3	protein_coding	Up	10.95	12.1192
ENSMUSG00000055305	1.16902	4.46e-05	Zfp93;Znf235	7A3	protein_coding	Up	5.79813	6.8949
ENSMUSG00000032330	1.1689	1.19e-64	Cox7a2	90	protein_coding	Up	12.7328	13.9021
ENSMUSG00000003865	1.16881	5.46e-42	Gys1	7B3	protein_coding	Up	10.7457	11.9161
ENSMUSG00000023020	1.16784	1.05e-49	Cox14	15F1	protein_coding	Up	10.3685	11.5326
ENSMUSG00000034855	1.1677	1.36e-07	Cxcl10	500	protein_coding	Up	7.38091	8.51099
ENSMUSG00000022354	1.16697	1.08e-56	Ndufb9	15D1	protein_coding	Up	11.8944	13.06
ENSMUSG00000033161	1.16475	1.37e-65	Atp1a1	3F2.2	protein_coding	Up	15.1753	16.3377
ENSMUSG00000017057	1.1647	4.92e-38	Il13ra1	XA3.3	protein_coding	Up	10.2223	11.3884
ENSMUSG00000034880	1.16457	7.34e-35	Mrpl34	8B3.3	protein_coding	Up	10.1513	11.309
ENSMUSG00000033065	1.16391	7.93e-31	Pfkm	15F1	protein_coding	Up	9.45157	10.6085
ENSMUSG00000023942	1.16347	2.2e-25	Slc29a1	17B3	protein_coding	Up	11.6163	12.7646
ENSMUSG00000000708	1.16339	1.46e-47	Kat2b	17C	protein_coding	Up	11.4091	12.5698
ENSMUSG00000023921	1.16291	9.38e-63	Mmut	17B2	protein_coding	Up	11.3871	12.547
ENSMUSG00000020359	1.16155	4.73e-17	Phykpl	11B1.3	protein_coding	Up	8.50895	9.67364
ENSMUSG00000039835	1.16099	3.53e-05	Nhsl1	10A3	protein_coding	Up	5.77386	6.85494
ENSMUSG00000002111	1.16078	3.72e-61	Spi1	20	protein_coding	Up	13.8117	14.9696
ENSMUSG00000021868	1.16044	2.66e-38	Ppif	14A3	protein_coding	Up	10.1299	11.2834
ENSMUSG00000025825	1.1597	5.53e-34	Iscu	5F	protein_coding	Up	11.2568	12.4078
ENSMUSG00000105851	1.15957	0.00608	9130604C24Rik	5G2	lincRNA	Up	4.6659	5.65138
ENSMUSG00000020153	1.1589	1.1e-32	Ndufs7	10C1	protein_coding	Up	11.1561	12.3062
ENSMUSG00000084915	1.15877	2.04e-05	C230037L18Rik	15000	antisense	Up	5.63044	6.71732
ENSMUSG00000032086	1.15872	4.06e-24	Bace1	9A5.2	protein_coding	Up	9.24931	10.4161
ENSMUSG00000107121	1.15842	0.00425	1110006O24Rik	5F	lincRNA	Up	4.51092	5.54326
ENSMUSG00000058690	1.15803	2.98e-64	Ccser2	14B	protein_coding	Up	11.0113	12.1666
ENSMUSG00000019689	1.15689	1.17e-20	Fmc1	6B1	protein_coding	Up	8.2184	9.36376
ENSMUSG00000066839	1.15674	5.94e-60	Ecsit	9A3	protein_coding	Up	9.80102	10.9538
ENSMUSG00000093989	1.15512	0.0124	Rnasek	11B3	protein_coding	Up	4.81718	5.94282
ENSMUSG00000037347	1.15453	0.00295	Chst7	XA1.3	protein_coding	Up	5.82145	7.02403
ENSMUSG00000060519	1.15444	9.63e-77	Tor3a	1G3	protein_coding	Up	11.5041	12.6588
ENSMUSG00000003355	1.15416	1.31e-07	Fkbp11	15F1	protein_coding	Up	6.44056	7.56385
ENSMUSG00000050103	1.15161	0.00311	Agmo	12A3	protein_coding	Up	5.04778	6.02281
ENSMUSG00000054702	1.15026	6.76e-13	Ap1s3	1C4	protein_coding	Up	9.6699	10.7947
ENSMUSG00000068284	1.14798	2.16e-44	Usf3	16B4	protein_coding	Up	11.3293	12.4762
ENSMUSG00000032565	1.1476	5.86e-22	Nudt16	9F1	protein_coding	Up	8.52164	9.65974
ENSMUSG00000060376	1.14692	2.24e-20	Bckdha	7A3	protein_coding	Up	10.5708	11.7009
ENSMUSG00000025232	1.14664	5.43e-50	Hexa	9B	protein_coding	Up	15.2778	16.4283
ENSMUSG00000029553	1.14583	6.95e-49	Tfec	6A2	protein_coding	Up	10.9817	12.1284
ENSMUSG00000005299	1.14461	2.02e-77	Letm1	5B2	protein_coding	Up	11.9761	13.1202
ENSMUSG00000036561	1.14453	1.9e-21	Ppp6r2	15000	protein_coding	Up	9.1951	10.3273
ENSMUSG00000027601	1.14427	3.22e-42	Mtfr1	3A2	protein_coding	Up	11.099	12.2413
ENSMUSG00000071715	1.14294	1.24e-51	Ncf4	150	protein_coding	Up	12.9056	14.05
ENSMUSG00000018427	1.14286	1.85e-09	Ypel2	11C	protein_coding	Up	8.65791	9.76855
ENSMUSG00000026821	1.14237	4.14e-25	Ralgds	2A3	protein_coding	Up	10.6783	11.8229
ENSMUSG00000025190	1.14165	6.25e-34	Got1	19C3	protein_coding	Up	11.4889	12.6296
ENSMUSG00000026820	1.14029	1.22e-37	Ptges2	2B	protein_coding	Up	9.72096	10.8572
ENSMUSG00000026858	1.13986	1.12e-44	Miga2	2B	protein_coding	Up	9.37217	10.507
ENSMUSG00000031488	1.13983	4.54e-59	Rab11fip1	8A2	protein_coding	Up	10.2433	11.3811
ENSMUSG00000036751	1.13844	2.95e-91	Cox6b1	7B1	protein_coding	Up	13.2187	14.3558
ENSMUSG00000039221	1.13729	2.01e-36	Rpl22l1	3A3	protein_coding	Up	11.3968	12.5356
ENSMUSG00000027133	1.13708	2.69e-61	Nop10	2000	protein_coding	Up	11.0224	12.1592
ENSMUSG00000018899	1.13609	2.13e-14	Irf1	11B1.3	protein_coding	Up	10.4381	11.5509
ENSMUSG00000030653	1.13511	1.77e-41	Gm45837	700	protein_coding	Up	11.5324	12.6684
ENSMUSG00000030337	1.13495	5.39e-24	Vamp1	6F2	protein_coding	Up	9.38765	10.5239
ENSMUSG00000017144	1.13458	3.25e-27	Rnd3	2C1.1	protein_coding	Up	10.2245	11.3599
ENSMUSG00000001983	1.13378	2.32e-25	Taco1	110	protein_coding	Up	9.29526	10.4286
ENSMUSG00000021725	1.13321	8.06e-51	Parp8	13D2.3	protein_coding	Up	10.3028	11.4325
ENSMUSG00000098318	1.13311	1.78e-14	Lockd	6G1	lincRNA	Up	7.73732	8.85147
ENSMUSG00000074211	1.1328	4.17e-37	Sdhaf1	7B1	protein_coding	Up	8.80809	9.93375
ENSMUSG00000035873	1.13249	0.00312	Pawr	10D1	protein_coding	Up	5.22144	6.32939
ENSMUSG00000060261	1.13244	1.04e-89	Gtf2i	5G2	protein_coding	Up	12.3741	13.5059
ENSMUSG00000031431	1.13157	3.39e-35	Tsc22d3	XF1	protein_coding	Up	11.2934	12.4266
ENSMUSG00000039103	1.13139	1.67e-05	Nexn	3H3	protein_coding	Up	5.9068	6.98956
ENSMUSG00000033488	1.13057	5.81e-26	Cryzl2	1H1	protein_coding	Up	9.24066	10.3745
ENSMUSG00000036712	1.12978	2.16e-72	Cyld	8C3	protein_coding	Up	11.9827	13.1116
ENSMUSG00000003752	1.12966	3.15e-21	Itpkc	7A3	protein_coding	Up	9.00114	10.1164
ENSMUSG00000024357	1.12618	7.48e-49	Sil1	18B2	protein_coding	Up	9.81241	10.9341
ENSMUSG00000103901	1.12593	0.00032	Gm37499	2A2	TEC	Up	5.34758	6.3854
ENSMUSG00000037434	1.12532	6.97e-32	Slc30a1	1H6	protein_coding	Up	11.5749	12.707
ENSMUSG00000073599	1.12496	0.00356	Ecscr	18B2	protein_coding	Up	4.86506	5.87207
ENSMUSG00000097643	1.1246	0.000289	A130051J06Rik	15000	antisense	Up	5.22791	6.28597
ENSMUSG00000036073	1.12386	6.41e-36	Galt	4A5	protein_coding	Up	9.82698	10.9458
ENSMUSG00000027099	1.1231	2.95e-39	Mtx2	2C3	protein_coding	Up	11.3352	12.4535
ENSMUSG00000064368	1.12295	8.9e-11	mt-Nd6	MT	protein_coding	Up	10.0712	11.217
ENSMUSG00000020402	1.12242	8.31e-89	Vdac1	11B1.3	protein_coding	Up	13.801	14.9236
ENSMUSG00000000088	1.12115	5.11e-83	Cox5a	9B	protein_coding	Up	13.0294	14.1509
ENSMUSG00000022534	1.12078	2.55e-12	Mefv	16A1	protein_coding	Up	9.62706	10.7334
ENSMUSG00000021242	1.12048	1.32e-69	Npc2	12D1	protein_coding	Up	15.4166	16.5355
ENSMUSG00000036833	1.11909	1.48e-18	Pnpla7	2A3	protein_coding	Up	11.9065	13.0194
ENSMUSG00000086291	1.11884	1.89e-10	Gm15513	5B2	sense_intronic	Up	7.38786	8.47423
ENSMUSG00000038582	1.11882	5.47e-50	Pptc7	5F	protein_coding	Up	11.516	12.6339
ENSMUSG00000061518	1.11703	4.02e-79	Cox5b;Cox5b-ps	1B	protein_coding	Up	12.4313	13.5481
ENSMUSG00000070371	1.1165	3.9e-05	Prss36	7F3	protein_coding	Up	5.74142	6.81852
ENSMUSG00000037752	1.11642	8.69e-14	Xkr8	4D2.3	protein_coding	Up	9.0314	10.1227
ENSMUSG00000039166	1.11637	2.26e-16	Akap7	10A4	protein_coding	Up	8.57081	9.69261
ENSMUSG00000018583	1.11601	7.28e-133	G3bp1	11B1.3	protein_coding	Up	13.7995	14.9158
ENSMUSG00000036098	1.11517	0.00607	Myrf	19A	protein_coding	Up	4.72176	5.7272
ENSMUSG00000000594	1.11444	3.27e-43	Gm2a	11B1.3	protein_coding	Up	13.1913	14.3025
ENSMUSG00000033423	1.11369	2.46e-31	Eri3	4D1	protein_coding	Up	10.7521	11.8606
ENSMUSG00000027997	1.11316	1.44e-36	Casp6	3G3	protein_coding	Up	9.92389	11.0368
ENSMUSG00000028825	1.11198	0.0348	Rhd	4D3	protein_coding	Up	4.57976	5.64933
ENSMUSG00000035342	1.11125	2.08e-08	Lzts2	19C3	protein_coding	Up	8.10326	9.20894
ENSMUSG00000052155	1.11078	4.65e-39	Acvr2a	2C1.1	protein_coding	Up	9.37733	10.4815
ENSMUSG00000022462	1.1102	2.76e-34	Slc38a2	15F1	protein_coding	Up	13.3088	14.4167
ENSMUSG00000032370	1.10971	7.74e-62	Lactb	9C	protein_coding	Up	11.3859	12.4933
ENSMUSG00000011114	1.10942	2.72e-95	Tbrg1	9A4	protein_coding	Up	11.5178	12.6262
ENSMUSG00000036352	1.10842	4.62e-51	Ubac1	2A3	protein_coding	Up	10.5584	11.6647
ENSMUSG00000039048	1.10785	9.37e-45	Foxred1	9A4	protein_coding	Up	10.5371	11.6426
ENSMUSG00000002949	1.10765	1.84e-44	Timm44	8A1.1	protein_coding	Up	11.499	12.6049
ENSMUSG00000030652	1.10542	1.92e-37	Coq7	7F1	protein_coding	Up	10.1873	11.2911
ENSMUSG00000035776	1.10454	9.76e-44	Cd99l2	XA7.3	protein_coding	Up	11.3671	12.4674
ENSMUSG00000054519	1.10431	2.06e-13	Zfp867	11B1.3	protein_coding	Up	7.68233	8.76818
ENSMUSG00000025940	1.10355	3.58e-56	Tmem70	1A3	protein_coding	Up	11.1583	12.2609
ENSMUSG00000025262	1.10211	7.45e-11	Fam120c	XF3	protein_coding	Up	7.56804	8.66756
ENSMUSG00000028986	1.10096	1.91e-37	Klhl7	5A3	protein_coding	Up	10.4273	11.5253
ENSMUSG00000030826	1.10063	3.96e-27	Bcat2	7B3	protein_coding	Up	9.59526	10.6858
ENSMUSG00000020472	1.10034	7.71e-24	Zkscan17;Znf496	11B1.3	protein_coding	Up	10.3427	11.4319
ENSMUSG00000046792	1.1003	1.93e-22	Zfp787;Znf787	7A1	protein_coding	Up	9.63032	10.7185
ENSMUSG00000042148	1.09725	9.73e-64	Cox10	11B3	protein_coding	Up	10.4101	11.5044
ENSMUSG00000019718	1.09712	0.00601	L3hypdh	12C3	protein_coding	Up	4.88504	5.87154
ENSMUSG00000021375	1.09685	1.82e-54	Kif13a	13A5	protein_coding	Up	11.1894	12.2843
ENSMUSG00000000253	1.09668	1.86e-30	Gmpr	13A5	protein_coding	Up	9.35542	10.4449
ENSMUSG00000034343	1.0962	3.4e-59	Ube2f	1D	protein_coding	Up	12.0121	13.1083
ENSMUSG00000090564	1.0958	0.00078	A430057M04Rik	14A3	antisense	Up	5.93675	7.06904
ENSMUSG00000032536	1.09565	5.78e-83	Trak1	9F4	protein_coding	Up	11.4068	12.5012
ENSMUSG00000018574	1.09524	2.14e-39	Acadvl	11B3	protein_coding	Up	11.6617	12.7535
ENSMUSG00000019883	1.09512	2.88e-38	Echdc1	10A4	protein_coding	Up	10.1324	11.2229
ENSMUSG00000066175	1.09506	0.000918	2510046G10Rik	7F3	antisense	Up	5.08527	6.07908
ENSMUSG00000050856	1.09454	1.31e-35	Atp5k;Atp5me	5F	protein_coding	Up	11.9467	13.041
ENSMUSG00000004069	1.09343	3.82e-54	Dnaja3	16A1	protein_coding	Up	11.7155	12.8065
ENSMUSG00000066637	1.09325	9.23e-27	Ttc32	12A1.1	protein_coding	Up	8.85016	9.93611
ENSMUSG00000015143	1.09237	4.19e-38	Actn1	12C3	protein_coding	Up	13.5876	14.6742
ENSMUSG00000024516	1.09229	9.39e-54	Sec11c	180	protein_coding	Up	12.7387	13.8316
ENSMUSG00000066829	1.09209	3.79e-15	Zfp810	9A3	protein_coding	Up	8.26028	9.35225
ENSMUSG00000020422	1.09144	1.62e-84	Tns3	11A1	protein_coding	Up	14.6525	15.743
ENSMUSG00000027198	1.09139	2.25e-72	Ext2	20	protein_coding	Up	11.5564	12.6459
ENSMUSG00000028464	1.09133	1.16e-06	Tpm2	4A5	protein_coding	Up	8.68017	9.79337
ENSMUSG00000026463	1.09097	3.06e-18	Atp2b4	10000	protein_coding	Up	11.0941	12.1702
ENSMUSG00000039985	1.09078	9.26e-25	Sinhcaf	6G3	protein_coding	Up	9.13593	10.2206
ENSMUSG00000038095	1.09008	9.74e-59	Sbno1	5F	protein_coding	Up	12.757	13.8471
ENSMUSG00000028959	1.08981	1.73e-81	Fastk	5A3	protein_coding	Up	11.2604	12.3484
ENSMUSG00000032952	1.08898	9.06e-13	Ap4b1	3F2.2	protein_coding	Up	7.56235	8.64194
ENSMUSG00000070336	1.08869	0.000814	Fbxo47	11D	protein_coding	Up	5.2907	6.31238
ENSMUSG00000021595	1.08651	3.29e-52	Nsun2	13B3	protein_coding	Up	13.3614	14.4473
ENSMUSG00000025856	1.08624	1.17e-14	Pdgfa	5G2	protein_coding	Up	9.64835	10.7466
ENSMUSG00000041773	1.08567	1.46e-32	Enc1	13D1	protein_coding	Up	10.5026	11.5844
ENSMUSG00000021947	1.08456	9.8e-47	Cryl1	14C3	protein_coding	Up	10.9541	12.0373
ENSMUSG00000028420	1.08334	9.24e-31	Tmem38b	4B2	protein_coding	Up	10.7326	11.8089
ENSMUSG00000020656	1.08332	0.000593	Grhl1	12A1.3	protein_coding	Up	5.74765	6.79764
ENSMUSG00000030122	1.08311	1.48e-33	Ptms	6F2	protein_coding	Up	11.8571	12.9321
ENSMUSG00000039298	1.08171	1.54e-42	Cdk5rap2	4C2	protein_coding	Up	10.9182	11.9992
ENSMUSG00000025429	1.08114	1.96e-20	Pstpip2	18000	protein_coding	Up	10.0486	11.1217
ENSMUSG00000073676	1.08053	1.26e-49	Hspe1	1C1.2	protein_coding	Up	12.2149	13.2949
ENSMUSG00000033863	1.0804	8.53e-14	Klf9	19B	protein_coding	Up	9.00282	10.0962
ENSMUSG00000032435	1.07795	8.93e-55	Dync1li1	9F3	protein_coding	Up	12.0606	13.1357
ENSMUSG00000079484	1.07786	0.00673	Phyhd1	2B	protein_coding	Up	5.02615	6.00634
ENSMUSG00000027438	1.07721	1.56e-09	Napb	2G3	protein_coding	Up	7.36462	8.4248
ENSMUSG00000020424	1.07701	1.11e-09	Castor1	11A1	protein_coding	Up	7.16115	8.2221
ENSMUSG00000015501	1.07654	6.03e-24	Hivep2	10A2	protein_coding	Up	9.16006	10.2324
ENSMUSG00000019791	1.07598	1.04e-22	Hint3	10A4	protein_coding	Up	8.52682	9.59986
ENSMUSG00000059839	1.07595	5.94e-21	Zfp874b	13B3	protein_coding	Up	9.2016	10.2674
ENSMUSG00000027993	1.07484	4.32e-11	Trim2	3F1	protein_coding	Up	8.15932	9.23333
ENSMUSG00000086324	1.07425	3.07e-05	Gm15564	16B3	antisense	Up	8.97738	10.0191
ENSMUSG00000005803	1.07282	6.53e-70	Sqor	200000	protein_coding	Up	11.8101	12.8813
ENSMUSG00000028140	1.07266	4.58e-61	Mrpl9	3F2.1	protein_coding	Up	11.242	12.3125
ENSMUSG00000026032	1.07265	1.23e-52	Ndufb3	1C1.3	protein_coding	Up	11.129	12.1996
ENSMUSG00000099689	1.07205	4.19e-09	Zfp383	7B1	protein_coding	Up	6.99349	8.03711
ENSMUSG00000030956	1.07178	8.88e-47	Fam53b	7F3	protein_coding	Up	11.4901	12.5571
ENSMUSG00000020623	1.06992	4.26e-08	Map2k6	110	protein_coding	Up	7.2854	8.32137
ENSMUSG00000047473	1.0699	0.00248	Zfp30	7B1	protein_coding	Up	5.27611	6.26157
ENSMUSG00000042500	1.06987	2.17e-26	Ago4	4D2.2	protein_coding	Up	10.0893	11.1532
ENSMUSG00000061410	1.06977	1.43e-29	Zcchc14	80	protein_coding	Up	8.99746	10.0601
ENSMUSG00000061039	1.06947	0.000373	Olfr920	9A5.1	protein_coding	Up	5.65209	6.63836
ENSMUSG00000080316	1.06929	0.000397	Spaca6	17A3.2	protein_coding	Up	5.80599	6.83712
ENSMUSG00000061474	1.06778	3.74e-44	Mrps36	13D1	protein_coding	Up	9.6557	10.7221
ENSMUSG00000057103	1.06709	1.72e-05	Nat8f1	6C3	protein_coding	Up	5.94667	6.96705
ENSMUSG00000015016	1.06703	1.47e-26	Acsf3	80	protein_coding	Up	9.29863	10.3665
ENSMUSG00000029625	1.06556	4.19e-38	Cpsf4	5G2	protein_coding	Up	10.2475	11.3135
ENSMUSG00000059495	1.06416	1.63e-20	Arhgef12	9A5.1	protein_coding	Up	11.0388	12.0989
ENSMUSG00000001552	1.06395	4.83e-12	Jup	11D	protein_coding	Up	7.62997	8.67092
ENSMUSG00000029207	1.06363	3.09e-27	Apbb2	5C3.1	protein_coding	Up	10.9144	11.9722
ENSMUSG00000105957	1.06342	0.00136	Gm43254	3G3	lincRNA	Up	5.18686	6.16597
ENSMUSG00000002699	1.06336	1.92e-37	Lcp2	11A4	protein_coding	Up	12.7546	13.8131
ENSMUSG00000078616	1.06328	0.00682	Trim30c	7000	protein_coding	Up	4.67399	5.6361
ENSMUSG00000024812	1.06315	5.05e-27	Tjp2	19B	protein_coding	Up	11.0239	12.0787
ENSMUSG00000022390	1.06303	2e-79	Zc3h7b	150	protein_coding	Up	11.2622	12.3232
ENSMUSG00000034707	1.06213	4.77e-40	Gns	10D2	protein_coding	Up	14.5194	15.5861
ENSMUSG00000026090	1.06122	0.000288	2010300C02Rik	1B	protein_coding	Up	6.00601	6.98868
ENSMUSG00000024525	1.06093	5.31e-23	Impa2	180	protein_coding	Up	10.1751	11.2373
ENSMUSG00000091478	1.05927	0.00685	Gm10039	11D	processed_pseudogene	Up	5.0325	6.02025
ENSMUSG00000050855	1.05837	6.84e-07	Zfp940	7B1	protein_coding	Up	6.42236	7.46251
ENSMUSG00000021277	1.05647	1.17e-39	Traf3	12F1	protein_coding	Up	11.5547	12.6077
ENSMUSG00000041168	1.05636	3.98e-39	Lonp1	17D	protein_coding	Up	11.9373	12.9922
ENSMUSG00000015217	1.05634	1.69e-21	Hmgb3	XA7.3	protein_coding	Up	10.4337	11.4919
ENSMUSG00000024127	1.05624	2e-34	Prepl	170000	protein_coding	Up	10.3293	11.3792
ENSMUSG00000031231	1.05453	4.36e-62	Cox7b	XD	protein_coding	Up	13.0386	14.0934
ENSMUSG00000083567	1.05376	0.000521	Gm11451	2H2	processed_pseudogene	Up	6.43829	7.43265
ENSMUSG00000081485	1.0537	0.00531	Gm12338	11B5	processed_pseudogene	Up	6.24096	7.31806
ENSMUSG00000029776	1.05278	4.73e-60	Hibadh	6B3	protein_coding	Up	11.9736	13.0244
ENSMUSG00000037533	1.05269	9.64e-31	Rapgef6	11B1.3	protein_coding	Up	11.9172	12.9657
ENSMUSG00000039209	1.05189	0.0197	Rpl39l	16A1	protein_coding	Up	6.54383	7.6243
ENSMUSG00000021476	1.05179	1.2e-34	Habp4	13B3	protein_coding	Up	9.80214	10.8479
ENSMUSG00000033306	1.0502	1.99e-14	Lpp	16B1	protein_coding	Up	11.2869	12.3221
ENSMUSG00000038797	1.04962	4.06e-06	Zscan2	7D3	protein_coding	Up	6.52686	7.52387
ENSMUSG00000047242	1.04816	1.44e-21	Taf9b	XD	protein_coding	Up	9.45439	10.5011
ENSMUSG00000006717	1.04733	7.03e-26	Acot13	13A3.1	protein_coding	Up	10.3087	11.3509
ENSMUSG00000024197	1.04581	6.63e-43	Plin3	17D	protein_coding	Up	12.2634	13.3104
ENSMUSG00000037656	1.04536	3.58e-32	Slc20a2	8A2	protein_coding	Up	10.1391	11.1789
ENSMUSG00000045294	1.04379	5.43e-28	Insig1	5B1	protein_coding	Up	12.1272	13.165
ENSMUSG00000036138	1.04283	2.55e-18	Acaa1a	9F3	protein_coding	Up	11.6877	12.7137
ENSMUSG00000009654	1.04098	8.76e-28	Oit3	10B4	protein_coding	Up	10.079	11.1259
ENSMUSG00000037152	1.04062	1.31e-55	Ndufc1	3C	protein_coding	Up	10.9106	11.9497
ENSMUSG00000045319	1.0402	2.12e-07	Proser2	2A1	protein_coding	Up	6.64163	7.64516
ENSMUSG00000061904	1.03923	5.84e-72	Slc25a3	10C2	protein_coding	Up	14.5788	15.6185
ENSMUSG00000002409	1.03754	8.06e-07	Dyrk1b	7A3	protein_coding	Up	7.84551	8.83066
ENSMUSG00000023830	1.0353	8.22e-20	Igf2r	17A1	protein_coding	Up	13.7391	14.7585
ENSMUSG00000031950	1.03511	6.75e-32	Gabarapl2	80	protein_coding	Up	11.4978	12.528
ENSMUSG00000083902	1.03505	0.0101	Gm15975	5C1	processed_pseudogene	Up	5.02761	6.00867
ENSMUSG00000026740	1.03495	1.57e-61	Dnajc1	2A3	protein_coding	Up	11.0719	12.1055
ENSMUSG00000029075	1.03493	0.00212	Tnfrsf4	400	protein_coding	Up	5.18793	6.1484
ENSMUSG00000027333	1.03428	1.98e-25	Smox	2F1	protein_coding	Up	11.0017	12.0261
ENSMUSG00000003269	1.03398	1.27e-75	Cyth2	7B3	protein_coding	Up	10.9612	11.9932
ENSMUSG00000063684	1.03391	0.000414	Hadhb-ps	2000	processed_pseudogene	Up	5.67959	6.65106
ENSMUSG00000093402	1.03277	0.000857	Gm18588	30	processed_pseudogene	Up	5.5779	6.52369
ENSMUSG00000060002	1.03244	3.64e-38	Chpt1	10C1	protein_coding	Up	10.8571	11.8884
ENSMUSG00000031668	1.03232	7.74e-31	Eif2ak3	6C1	protein_coding	Up	11.2037	12.2306
ENSMUSG00000087331	1.03219	0.000362	1810021B22Rik	15000	antisense	Up	5.61578	6.58786
ENSMUSG00000019087	1.03202	3.21e-115	Atp6ap1	XA7.3	protein_coding	Up	15.0497	16.0813
ENSMUSG00000064264	1.03066	0.000767	Zfp428	7A3	protein_coding	Up	5.45897	6.44726
ENSMUSG00000030232	1.03057	9.85e-66	Aebp2	6G2	protein_coding	Up	12.3099	13.3402
ENSMUSG00000038280	1.0301	9.27e-63	Ostm1	10B2	protein_coding	Up	12.7341	13.7629
ENSMUSG00000001288	1.02952	1.33e-11	Rarg	15F3	protein_coding	Up	9.6214	10.6251
ENSMUSG00000047712	1.02888	7.17e-13	Ust	10A1	protein_coding	Up	8.50755	9.53824
ENSMUSG00000021280	1.02717	4.42e-09	Exoc3l4	12F1	protein_coding	Up	8.27939	9.29585
ENSMUSG00000025509	1.02715	0.000446	Pnpla2	7F5	protein_coding	Up	11.5987	12.5647
ENSMUSG00000070733	1.02678	1.93e-21	Fryl	5C3.2	protein_coding	Up	11.7562	12.7806
ENSMUSG00000078247	1.02667	1.04e-06	Airn	17A1	antisense	Up	6.44315	7.43763
ENSMUSG00000026657	1.02654	2.95e-77	Frmd4a	2A1	protein_coding	Up	11.3358	12.3602
ENSMUSG00000021823	1.02637	2.2e-13	Vcl	14A3	protein_coding	Up	12.7459	13.7438
ENSMUSG00000003031	1.02604	4.81e-30	Cdkn1b	6G1	protein_coding	Up	10.7412	11.7659
ENSMUSG00000002846	1.02519	7.53e-37	Timmdc1	16B4	protein_coding	Up	9.68164	10.7047
ENSMUSG00000044763	1.0246	1.68e-27	Trmt10c	16C1.1	protein_coding	Up	11.2008	12.2196
ENSMUSG00000021786	1.02316	7.61e-37	Oxsm	14A2	protein_coding	Up	10.2386	11.2644
ENSMUSG00000019256	1.02237	3.68e-15	Ahr	12A3	protein_coding	Up	8.25148	9.2699
ENSMUSG00000039795	1.02193	1.81e-20	Zfand1	3A1	protein_coding	Up	9.29379	10.3112
ENSMUSG00000057133	1.02156	3.08e-48	Chd6	2H2	protein_coding	Up	10.3911	11.4121
ENSMUSG00000017778	1.02117	1.84e-36	Cox7c	13C3	protein_coding	Up	12.1373	13.1553
ENSMUSG00000040354	1.02106	3.69e-51	Mars1;Mars	10D3	protein_coding	Up	11.8573	12.8761
ENSMUSG00000029994	1.02098	2.05e-91	Anxa4	6D1	protein_coding	Up	14.2951	15.3156
ENSMUSG00000024851	1.02088	1.12e-22	Pitpnm1	19A	protein_coding	Up	10.843	11.8631
ENSMUSG00000009739	1.02036	1.23e-16	Pou6f1	15F1	protein_coding	Up	8.64656	9.65913
ENSMUSG00000098702	1.02032	5.69e-05	1500015A07Rik	180	antisense	Up	6.58614	7.57854
ENSMUSG00000037851	1.01997	1.59e-26	Iars	13A5	protein_coding	Up	13.1391	14.1512
ENSMUSG00000038605	1.01947	6.35e-19	Samd10	2H4	protein_coding	Up	8.3852	9.40069
ENSMUSG00000027371	1.01913	1.2e-12	Fahd2a	2F1	protein_coding	Up	7.86973	8.87609
ENSMUSG00000029028	1.01899	1.24e-54	Lrrc47	400	protein_coding	Up	11.8243	12.8424
ENSMUSG00000037224	1.01865	7.12e-16	Zfyve28	5B2	protein_coding	Up	9.26569	10.2717
ENSMUSG00000020456	1.01853	2.73e-61	Ogdh	11A1	protein_coding	Up	13.5414	14.5584
ENSMUSG00000108046	1.0161	0.00349	Gm43924	6A1	TEC	Up	5.19217	6.11901
ENSMUSG00000005054	1.01562	4.89e-73	Cstb	10C1	protein_coding	Up	14.6136	15.6292
ENSMUSG00000056268	1.01478	2.69e-29	Dennd1b	10000	protein_coding	Up	11.4038	12.4179
ENSMUSG00000017466	1.01468	2.45e-35	Timp2	1100	protein_coding	Up	12.9071	13.9249
ENSMUSG00000006517	1.01455	4.06e-24	Mvd	80	protein_coding	Up	10.0043	11.0103
ENSMUSG00000006494	1.0141	4.72e-35	Pdk1	2C3	protein_coding	Up	12.4383	13.4531
ENSMUSG00000039087	1.01375	5.37e-54	Rreb1	13A3.3	protein_coding	Up	12.075	13.0873
ENSMUSG00000031765	1.01359	7.1e-24	Mt1	8C5	protein_coding	Up	12.2999	13.3119
ENSMUSG00000025781	1.0126	5.91e-51	Atp5c1;Atp5f1c	2A1	protein_coding	Up	13.7116	14.7238
ENSMUSG00000026437	1.01198	7.89e-53	Cdk18	10000	protein_coding	Up	12.989	14.0032
ENSMUSG00000090386	1.01152	0.000811	Mir99ahg	16C3.1	processed_transcript	Up	5.91998	6.89614
ENSMUSG00000025283	1.01016	1.89e-42	Sat1	XF3	protein_coding	Up	13.5249	14.5307
ENSMUSG00000019864	1.00977	1.2e-23	Rtn4ip1	10B2	protein_coding	Up	10.0542	11.0621
ENSMUSG00000039640	1.00972	1.33e-49	Mrpl12	1100	protein_coding	Up	12.0277	13.0368
ENSMUSG00000037351	1.00956	3.41e-54	Actr1b	1B	protein_coding	Up	12.2186	13.2265
ENSMUSG00000038121	1.0093	1.32e-52	Fam210a	1800	protein_coding	Up	11.667	12.6745
ENSMUSG00000046229	1.00909	3.51e-12	Scand1	2H1	protein_coding	Up	9.15687	10.1814
ENSMUSG00000099881	1.00861	3.16e-10	2810013P06Rik	80	bidirectional_promoter_lncRNA	Up	7.89198	8.87433
ENSMUSG00000027164	1.0083	2.75e-56	Traf6	200	protein_coding	Up	11.7895	12.7969
ENSMUSG00000097789	1.0083	0.0418	Gm2115;Ctxnd1	7D3	protein_coding	Up	5.18745	6.09263
ENSMUSG00000041037	1.00786	4.41e-42	Irgq	7A3	protein_coding	Up	10.2442	11.2497
ENSMUSG00000021022	1.00736	1.69e-42	Ppp2r3c	12C1	protein_coding	Up	10.941	11.947
ENSMUSG00000030148	1.00705	1.6e-36	Clec4a2	6F2	protein_coding	Up	13.234	14.2448
ENSMUSG00000026688	1.00699	1.88e-34	Mgst3	1H2.3	protein_coding	Up	11.1933	12.1951
ENSMUSG00000044937	1.00674	0.000419	Ttc41	10C1	protein_coding	Up	5.54897	6.50299
ENSMUSG00000073838	1.00566	5.41e-47	Tufm	7F3	protein_coding	Up	11.8403	12.8468
ENSMUSG00000027999	1.00464	4.15e-22	Pla2g12a	3G3	protein_coding	Up	9.1208	10.1197
ENSMUSG00000034105	1.0044	3.28e-22	Meak7	80	protein_coding	Up	9.13327	10.136
ENSMUSG00000028013	1.00396	4.49e-33	Ppa2	3G3	protein_coding	Up	10.2332	11.2356
ENSMUSG00000003847	1.00394	4.16e-28	Nfat5	8D3	protein_coding	Up	11.6741	12.6728
ENSMUSG00000084830	1.00357	0.00903	Gm14539	XA1.3	processed_pseudogene	Up	5.08096	6.02536
ENSMUSG00000058317	1.00246	7.1e-11	Ube2e2	14A2	protein_coding	Up	8.10001	9.09865
ENSMUSG00000036026	1.00216	1.77e-31	Tmem63b	17B3	protein_coding	Up	10.3622	11.3599
ENSMUSG00000022620	1.00195	3.7e-33	Arsa	15000	protein_coding	Up	10.9913	11.9872
ENSMUSG00000054708	1.00188	2.72e-16	Ankrd24	10C1	protein_coding	Up	8.29236	9.29225
ENSMUSG00000014243	1.00166	2.48e-15	Zswim7	11B2	protein_coding	Up	8.13807	9.13402
ENSMUSG00000062646	1.00061	2.52e-21	Ganc	200000	protein_coding	Up	9.14771	10.1477
ENSMUSG00000026473	-1.00114	9.31e-29	Glul	1G3	protein_coding	Down	14.2302	13.2284
ENSMUSG00000022964	-1.00152	1.32e-41	Tmem50b	16C3.3	protein_coding	Down	12.1308	11.1282
ENSMUSG00000024352	-1.00221	0.000243	Spata24	18B2	protein_coding	Down	7.34798	6.40268
ENSMUSG00000052684	-1.00227	4.6e-10	Jun	4C5	protein_coding	Down	13.0141	11.9762
ENSMUSG00000041187	-1.00234	9.71e-14	Prkd2	7A2	protein_coding	Down	9.2817	8.28507
ENSMUSG00000028019	-1.0027	0.00925	Pdgfc	3000	protein_coding	Down	6.73511	5.77341
ENSMUSG00000050708	-1.00458	1.66e-38	Ftl1	7B3	protein_coding	Down	19.6473	18.6459
ENSMUSG00000025870	-1.00465	2.15e-11	Arl10	13B1	protein_coding	Down	8.91376	7.91525
ENSMUSG00000032656	-1.00491	0.00229	Marchf3;March3	18D3	protein_coding	Down	6.56096	5.61129
ENSMUSG00000004207	-1.00566	2.12e-06	Psap	10B4	protein_coding	Down	18.644	17.6559
ENSMUSG00000069830	-1.00613	3.71e-20	Nlrp1a	11B4	protein_coding	Down	10.0961	9.09818
ENSMUSG00000049775	-1.00777	1.96e-45	Tmsb4x	XF5	protein_coding	Down	18.0054	16.9965
ENSMUSG00000022892	-1.00852	2.31e-46	App	16C3.3	protein_coding	Down	15.4779	14.4688
ENSMUSG00000022807	-1.00896	8.32e-44	Osbpl11	16B3	protein_coding	Down	11.9792	10.9724
ENSMUSG00000029346	-1.00965	1.54e-22	Srrd	5F	protein_coding	Down	9.93665	8.9366
ENSMUSG00000084799	-1.00979	0.00713	Ino80dos	1C2	lincRNA	Down	6.1083	5.17441
ENSMUSG00000021176	-1.01	3.7e-08	Efcab11	12E	protein_coding	Down	8.35241	7.36417
ENSMUSG00000053641	-1.01013	4.8e-58	Dennd4a	9C	protein_coding	Down	11.6195	10.6109
ENSMUSG00000026509	-1.01052	1.98e-21	Capn2	1H5	protein_coding	Down	14.855	13.8327
ENSMUSG00000074063	-1.01092	2.02e-17	Osgin1	80	protein_coding	Down	10.5414	9.52562
ENSMUSG00000022514	-1.01113	7.44e-21	Il1rap	16B2	protein_coding	Down	10.4658	9.45259
ENSMUSG00000039089	-1.01154	2.46e-13	L3mbtl3	10A4	protein_coding	Down	9.32922	8.32484
ENSMUSG00000023022	-1.01419	7.28e-14	Lima1	15F1	protein_coding	Down	12.0253	10.9965
ENSMUSG00000071722	-1.01437	0.0471	Spin4	XC3	protein_coding	Down	5.70393	4.74944
ENSMUSG00000003348	-1.01525	4.58e-68	Mob3a	10C1	protein_coding	Down	12.3197	11.3055
ENSMUSG00000025323	-1.01534	1.11e-15	Sp4	12F2	protein_coding	Down	9.07064	8.06464
ENSMUSG00000021796	-1.01548	2.4e-07	Bmpr1a	14B	protein_coding	Down	8.22422	7.21826
ENSMUSG00000037913	-1.01597	1.1e-07	Tmem156	5C3.1	protein_coding	Down	8.44109	7.44184
ENSMUSG00000030793	-1.01627	4.81e-27	Pycard	7F3	protein_coding	Down	12.2204	11.1987
ENSMUSG00000096054	-1.01716	1.52e-40	Syne1	10A1	protein_coding	Down	12.2509	11.2312
ENSMUSG00000019975	-1.0175	2.71e-20	Ikbip	10C2	protein_coding	Down	9.93425	8.92243
ENSMUSG00000037458	-1.01988	3.18e-31	Azin1	15B3.1	protein_coding	Down	15.1228	14.0956
ENSMUSG00000054342	-1.02011	3.99e-35	Kcnn4	7A3	protein_coding	Down	13.7391	12.7182
ENSMUSG00000013155	-1.02043	8.76e-10	Enkd1	8D3	protein_coding	Down	8.6499	7.64037
ENSMUSG00000039116	-1.02103	5.81e-15	Adgrg6	10A2	protein_coding	Down	9.64854	8.6298
ENSMUSG00000022408	-1.02112	0.00667	Fam83f	150	protein_coding	Down	10.1055	9.06547
ENSMUSG00000073987	-1.02206	6.18e-38	Ggh	4A3	protein_coding	Down	12.0344	11.0127
ENSMUSG00000079505	-1.02224	0.0153	Gm11131	17B1	antisense	Down	5.85819	4.92471
ENSMUSG00000030659	-1.02267	2.11e-28	Nucb2	7F1	protein_coding	Down	11.1732	10.1526
ENSMUSG00000032724	-1.02319	2.1e-08	Abtb2	200	protein_coding	Down	8.55483	7.5412
ENSMUSG00000031824	-1.02426	5.54e-20	6430548M08Rik;Kiaa0513	80	protein_coding	Down	12.2727	11.2442
ENSMUSG00000024270	-1.02448	4.51e-36	Slc39a6	18A2	protein_coding	Down	13.0047	11.9778
ENSMUSG00000021066	-1.02519	0.0051	Atl1	12C2	protein_coding	Down	6.2032	5.23297
ENSMUSG00000022261	-1.02543	0.0295	Sdc2	15B3.1	protein_coding	Down	7.63759	6.42571
ENSMUSG00000022636	-1.02546	2.56e-45	Alcam	16B5	protein_coding	Down	14.213	13.1877
ENSMUSG00000032641	-1.02562	2.17e-06	Gpr19	6G1	protein_coding	Down	8.02493	6.99137
ENSMUSG00000045625	-1.02566	0.00026	Pigz	16B2	protein_coding	Down	7.1281	6.11145
ENSMUSG00000029050	-1.02662	5.08e-97	Ski	400	protein_coding	Down	13.053	12.027
ENSMUSG00000026430	-1.02711	2.37e-47	Rassf5	10000	protein_coding	Down	11.7244	10.6971
ENSMUSG00000085912	-1.02736	0.00149	Trp53cor1	17A3.3	lincRNA	Down	6.19516	5.24891
ENSMUSG00000020437	-1.02775	5.29e-47	Myo1g	11A1	protein_coding	Down	13.5325	12.5053
ENSMUSG00000004665	-1.02817	4.49e-18	Cnn2	10C1	protein_coding	Down	12.1101	11.0718
ENSMUSG00000078945	-1.02872	4.44e-23	Naip2	13D1	protein_coding	Down	12.4363	11.4085
ENSMUSG00000041779	-1.02967	3.6e-34	Tram2	1A4	protein_coding	Down	10.5035	9.47987
ENSMUSG00000017499	-1.02995	7.71e-22	Cdc6	11D	protein_coding	Down	10.929	9.90154
ENSMUSG00000019992	-1.03025	2.15e-19	Mtfr2	10A3	protein_coding	Down	11.0599	10.0414
ENSMUSG00000038037	-1.03116	0.0173	Socs1	16A1	protein_coding	Down	6.05526	5.12937
ENSMUSG00000032281	-1.03156	1.5e-06	Acsbg1	9A5.3	protein_coding	Down	8.10586	7.08403
ENSMUSG00000032340	-1.03209	3.78e-07	Neo1	9B	protein_coding	Down	9.1571	8.12892
ENSMUSG00000054400	-1.03219	2.85e-20	Cklf	8D3	protein_coding	Down	10.1615	9.13399
ENSMUSG00000000078	-1.03362	1.03e-62	Klf6	13A1	protein_coding	Down	14.4542	13.4185
ENSMUSG00000030276	-1.03417	7.79e-09	Ttll3	6000	protein_coding	Down	8.25124	7.23608
ENSMUSG00000036820	-1.03449	1.31e-14	Amdhd2	17A3.3	protein_coding	Down	11.4112	10.372
ENSMUSG00000022750	-1.03603	5.05e-14	Klhl22	16A3	protein_coding	Down	9.63338	8.60702
ENSMUSG00000050619	-1.0373	1.19e-33	Zscan29	200000	protein_coding	Down	11.3917	10.3532
ENSMUSG00000020230	-1.0385	2.55e-23	Prmt2	10C1	protein_coding	Down	10.5726	9.53316
ENSMUSG00000074825	-1.04082	6.73e-35	Itpripl1	2F1	protein_coding	Down	10.9574	9.9194
ENSMUSG00000020423	-1.0412	3.45e-05	Btg2	10000	protein_coding	Down	9.69274	8.60075
ENSMUSG00000041225	-1.04133	3.83e-69	Arhgap12	18A1	protein_coding	Down	12.0055	10.9652
ENSMUSG00000037108	-1.04191	8.72e-05	Zcwpw1	5G2	protein_coding	Down	7.62217	6.63397
ENSMUSG00000037306	-1.04268	2.97e-44	Man1c1	4D3	protein_coding	Down	13.0856	12.0423
ENSMUSG00000032009	-1.04378	6.35e-16	Sesn3	9A1	protein_coding	Down	9.34217	8.30032
ENSMUSG00000030924	-1.04391	1.28e-10	Rexo5	7F2	protein_coding	Down	8.4829	7.45668
ENSMUSG00000024913	-1.04431	3.95e-26	Lrp5	19A	protein_coding	Down	11.3333	10.2887
ENSMUSG00000037419	-1.04515	3.59e-64	Endod1	9A1	protein_coding	Down	12.1228	11.079
ENSMUSG00000020572	-1.04522	4.61e-49	Nampt	12A3	protein_coding	Down	13.7557	12.7086
ENSMUSG00000028576	-1.04553	2.14e-12	Ift74	4C5	protein_coding	Down	9.3018	8.26233
ENSMUSG00000038712	-1.04558	4.54e-39	Mindy1	3F2.1	protein_coding	Down	12.914	11.8677
ENSMUSG00000030147	-1.04655	3.09e-05	Clec4b1	6F2	protein_coding	Down	7.57479	6.52536
ENSMUSG00000022126	-1.04701	0.00821	Acod1	14E2.3	protein_coding	Down	10.0813	8.9787
ENSMUSG00000057191	-1.05119	6.84e-21	AB124611	9A3	protein_coding	Down	11.9739	10.913
ENSMUSG00000027011	-1.05201	8.69e-67	Ube2e3	2C3	protein_coding	Down	11.7774	10.7272
ENSMUSG00000042817	-1.05468	0.0034	Flt3	5G3	protein_coding	Down	7.19405	6.09033
ENSMUSG00000075033	-1.05477	4.22e-05	Nxpe3	16C1.1	protein_coding	Down	7.39434	6.37193
ENSMUSG00000024579	-1.05508	4.58e-11	Pcyox1l	180	protein_coding	Down	9.19697	8.15399
ENSMUSG00000052087	-1.05603	1.33e-28	Rgs14	13B1	protein_coding	Down	11.368	10.3139
ENSMUSG00000018398	-1.05622	4.6e-24	Septin8;Sept8	11B1.3	protein_coding	Down	12.3507	11.2962
ENSMUSG00000020808	-1.05648	9.23e-21	Pimreg	11B4	protein_coding	Down	10.4536	9.40368
ENSMUSG00000036882	-1.05679	4.24e-07	Arhgap33	7B1	protein_coding	Down	8.09193	7.07473
ENSMUSG00000031486	-1.05689	0.0198	Adgra2	8A2	protein_coding	Down	6.726	5.57167
ENSMUSG00000026782	-1.05691	1.18e-23	Abi2	1C2	protein_coding	Down	10.8106	9.75147
ENSMUSG00000026024	-1.05861	1.29e-45	Als2	1C1.3	protein_coding	Down	11.0394	9.98231
ENSMUSG00000028101	-1.05872	1.36e-21	Pias3	3F2.1	protein_coding	Down	10.5818	9.51992
ENSMUSG00000019726	-1.05878	3.74e-41	Lyst	13A1	protein_coding	Down	12.7117	11.655
ENSMUSG00000073421	-1.06083	0.026	H2-Ab1	17B1	protein_coding	Down	11.6503	10.541
ENSMUSG00000098557	-1.06128	4.99e-31	Kctd12	14E2.3	protein_coding	Down	13.7834	12.7162
ENSMUSG00000032890	-1.06154	0.000183	Rims3	4D2.2	protein_coding	Down	6.94264	5.92518
ENSMUSG00000002068	-1.06181	1.82e-24	Ccne1	7B3	protein_coding	Down	10.9136	9.857
ENSMUSG00000022385	-1.06354	2.26e-24	Gtse1	1500	protein_coding	Down	10.97	9.91506
ENSMUSG00000047557	-1.06371	1.51e-19	Lxn	30	protein_coding	Down	10.482	9.42125
ENSMUSG00000027327	-1.06484	5.95e-24	1700037H04Rik	2F1	protein_coding	Down	10.8758	9.81411
ENSMUSG00000105572	-1.06539	0.00785	Gm43300	3G1	TEC	Down	6.34705	5.35664
ENSMUSG00000055862	-1.06578	0.000801	Izumo4	10C1	protein_coding	Down	6.82062	5.82731
ENSMUSG00000029475	-1.06584	9.9e-49	Kdm2b	5F	protein_coding	Down	11.2883	10.2251
ENSMUSG00000024085	-1.06703	3.06e-45	Man2a1	17E1.1	protein_coding	Down	13.5701	12.4996
ENSMUSG00000063160	-1.06798	2.3e-08	Numbl	7A3	protein_coding	Down	8.53527	7.47917
ENSMUSG00000068758	-1.06809	1.51e-12	Il3ra	14A1	protein_coding	Down	10.2549	9.17964
ENSMUSG00000026748	-1.06855	0.0217	Plxdc2	2A2	protein_coding	Down	6.67555	5.59362
ENSMUSG00000030589	-1.07012	1.44e-09	Rasgrp4	7B1	protein_coding	Down	10.2341	9.16402
ENSMUSG00000015468	-1.0702	2.02e-06	Notch4	17B1	protein_coding	Down	8.10698	7.04963
ENSMUSG00000051439	-1.07106	0.000254	Cd14	18B2	protein_coding	Down	12.6081	11.5208
ENSMUSG00000086502	-1.0719	0.000782	B130055M24Rik	7F3	processed_transcript	Down	6.59965	5.5881
ENSMUSG00000038481	-1.07309	7.31e-41	Cdk19	10B1	protein_coding	Down	12.3447	11.269
ENSMUSG00000031673	-1.07448	0.0057	Cdh11	8D1	protein_coding	Down	8.41084	7.24811
ENSMUSG00000036552	-1.07505	2.67e-22	Ermard	17A2	protein_coding	Down	9.81171	8.74444
ENSMUSG00000051344	-1.0761	5.79e-68	Plekhm3	1C2	protein_coding	Down	12.5098	11.434
ENSMUSG00000032344	-1.07738	7.35e-26	Cgas	90	protein_coding	Down	10.7844	9.71166
ENSMUSG00000027454	-1.07766	5.59e-24	Gins1	2G3	protein_coding	Down	10.3862	9.30917
ENSMUSG00000068744	-1.07785	7.7e-13	Psrc1	3F3	protein_coding	Down	8.82591	7.75555
ENSMUSG00000022564	-1.07788	3.2e-23	Grina	15D3	protein_coding	Down	13.1453	12.0585
ENSMUSG00000024462	-1.07819	0.00208	Gabbr1	17B1	protein_coding	Down	6.41128	5.3808
ENSMUSG00000000303	-1.07847	0.00745	Cdh1	8D3	protein_coding	Down	6.08068	5.09579
ENSMUSG00000024044	-1.07894	0.000679	Epb41l3	17E1.3	protein_coding	Down	8.04039	6.95806
ENSMUSG00000035392	-1.07986	2.37e-41	Dennd1a	2B	protein_coding	Down	11.7356	10.6565
ENSMUSG00000022639	-1.08188	2.5e-29	Dubr	16B5	lincRNA	Down	10.9574	9.8793
ENSMUSG00000046179	-1.08247	1.22e-28	E2f8	7B4	protein_coding	Down	11.7645	10.6861
ENSMUSG00000037020	-1.08361	3.19e-24	Wdr62	7B1	protein_coding	Down	10.6883	9.61254
ENSMUSG00000095098	-1.08541	1.38e-08	Ccdc85b	19A	protein_coding	Down	8.8486	7.77914
ENSMUSG00000039745	-1.08574	1.11e-47	Htatip2	7B4	protein_coding	Down	12.0706	10.9847
ENSMUSG00000023966	-1.08592	0.0023	Rsph9	17C	protein_coding	Down	6.39577	5.3891
ENSMUSG00000050786	-1.08629	1.76e-15	Ccdc126	6B2.3	protein_coding	Down	9.07129	7.99985
ENSMUSG00000037325	-1.08823	1.01e-13	Bbs7	3B	protein_coding	Down	9.48709	8.41113
ENSMUSG00000087445	-1.08883	0.00587	Gm14286	2H1	antisense	Down	5.81419	4.82493
ENSMUSG00000019916	-1.08889	1.9e-41	P4ha1	10B4	protein_coding	Down	12.7757	11.6841
ENSMUSG00000068587	-1.08906	7.02e-08	Mgam	6B1	protein_coding	Down	7.89238	6.82526
ENSMUSG00000032754	-1.08962	3.51e-23	Slc8b1	5F	protein_coding	Down	12.2	11.1012
ENSMUSG00000034723	-1.09176	6.82e-69	Tmx4	2F2	protein_coding	Down	12.7415	11.6497
ENSMUSG00000037703	-1.09181	1.14e-06	Lzts3	2F1	protein_coding	Down	7.91423	6.85903
ENSMUSG00000031791	-1.09278	8.84e-07	Tmem38a	8B3.3	protein_coding	Down	7.96177	6.88068
ENSMUSG00000030064	-1.0933	6.13e-22	Frmd4b	6D3	protein_coding	Down	11.5919	10.488
ENSMUSG00000022091	-1.09397	0.00445	Sorbs3	14D2	protein_coding	Down	6.43374	5.31867
ENSMUSG00000029007	-1.09418	2.65e-24	Agtrap	400	protein_coding	Down	11.468	10.3703
ENSMUSG00000102353	-1.09562	2.39e-06	Gm38345	19C2	TEC	Down	7.6071	6.5609
ENSMUSG00000003644	-1.09573	1.64e-33	Rps6ka1	4D2.3	protein_coding	Down	13.1332	12.032
ENSMUSG00000074355	-1.09608	1.36e-05	Gm10676	7A3	TEC	Down	7.19701	6.14677
ENSMUSG00000053746	-1.09671	8.21e-17	Ptrh1	2B	protein_coding	Down	8.96995	7.88649
ENSMUSG00000059895	-1.09749	6.23e-14	Ptp4a3	15D3	protein_coding	Down	10.6944	9.58786
ENSMUSG00000052085	-1.09865	7.34e-60	Dock8	19B	protein_coding	Down	14.1628	13.0657
ENSMUSG00000014599	-1.09878	0.0067	Csf1	3F2.3	protein_coding	Down	10.6688	9.50425
ENSMUSG00000038058	-1.0992	1.97e-07	Nod1	6B3	protein_coding	Down	9.01087	7.89493
ENSMUSG00000027423	-1.09932	1.44e-72	Snx5	2G1	protein_coding	Down	14.8969	13.7985
ENSMUSG00000003038	-1.10171	3.76e-37	Hmgn2	4D3	protein_coding	Down	13.3691	12.2725
ENSMUSG00000029166	-1.10261	6.47e-05	Mapre3	5B1	protein_coding	Down	7.35874	6.29195
ENSMUSG00000039206	-1.10351	5.86e-21	Daglb	5G2	protein_coding	Down	11.9708	10.8556
ENSMUSG00000008193	-1.10419	0.0124	Spib	7B3	protein_coding	Down	7.52958	6.52723
ENSMUSG00000042312	-1.10425	8.41e-31	S100a13	3F1	protein_coding	Down	11.0927	9.99122
ENSMUSG00000033350	-1.10443	0.0264	Chst2	9E3.3	protein_coding	Down	5.88994	4.78506
ENSMUSG00000073434	-1.10455	3.2e-16	Wdr90	17A3.3	protein_coding	Down	9.58525	8.48746
ENSMUSG00000042099	-1.10465	7.84e-20	Kank3	17B1	protein_coding	Down	9.32022	8.22796
ENSMUSG00000073492	-1.10627	2.21e-13	Gm10521	1H3	protein_coding	Down	9.36721	8.26141
ENSMUSG00000019194	-1.10822	0.00853	Scn1b	7B1	protein_coding	Down	6.47699	5.39258
ENSMUSG00000040913	-1.10962	1e-29	Fbxw4	19C3	protein_coding	Down	10.7243	9.61392
ENSMUSG00000026880	-1.11127	4.06e-32	Stom	2B	protein_coding	Down	14.285	13.1663
ENSMUSG00000087128	-1.11169	0.00329	Gm12655	4C5	processed_transcript	Down	5.93719	4.91707
ENSMUSG00000054619	-1.11233	6.71e-28	Mettl7a1	15F1	protein_coding	Down	11.1755	10.0647
ENSMUSG00000028381	-1.1124	3.52e-40	Ugcg	4B3	protein_coding	Down	11.1357	10.0255
ENSMUSG00000107278	-1.11258	0.0136	Gm42600	6C3	TEC	Down	5.77767	4.78702
ENSMUSG00000005973	-1.11296	1.67e-14	Rcn1	2000	protein_coding	Down	9.69297	8.58123
ENSMUSG00000095105	-1.11467	0.00431	Edaradd	13A1	protein_coding	Down	5.95961	4.94185
ENSMUSG00000029772	-1.11496	1.17e-47	Ahcyl2	6A3.3	protein_coding	Down	12.3938	11.2783
ENSMUSG00000014353	-1.115	2.39e-36	Tmem87b	2F1	protein_coding	Down	11.7296	10.6216
ENSMUSG00000037847	-1.11563	6.24e-21	Nmrk1	19B	protein_coding	Down	9.40877	8.30216
ENSMUSG00000079671	-1.11586	0.000125	2610203C22Rik	1A2	processed_transcript	Down	7.84894	6.74372
ENSMUSG00000026042	-1.11715	0.0468	Col5a2	1C1.1	protein_coding	Down	10.2254	9.00547
ENSMUSG00000026930	-1.11727	6.14e-12	Gpsm1	2A3	protein_coding	Down	8.61194	7.50829
ENSMUSG00000028327	-1.11766	9.38e-07	Stra6l	4B1	protein_coding	Down	10.2787	9.20253
ENSMUSG00000029581	-1.11835	0.000161	Fscn1	5G2	protein_coding	Down	8.56247	7.4406
ENSMUSG00000029283	-1.11925	4.49e-21	Cdc7	500000	protein_coding	Down	10.2927	9.17303
ENSMUSG00000040466	-1.11981	2.28e-47	Blvrb	7A3	protein_coding	Down	13.8943	12.7711
ENSMUSG00000029103	-1.12155	3.93e-49	Lrpap1	5B2	protein_coding	Down	13.3109	12.1894
ENSMUSG00000029869	-1.12173	0.000895	Ephb6	6B2.1	protein_coding	Down	6.56442	5.49425
ENSMUSG00000070354	-1.12276	1.05e-14	Evi2;Evi2b	11B5	protein_coding	Down	9.22648	8.12078
ENSMUSG00000020886	-1.12484	4.13e-07	Dlg4	11B3	protein_coding	Down	8.60068	7.4496
ENSMUSG00000051950	-1.12513	2.29e-27	B3glct	5G3	protein_coding	Down	9.90738	8.78921
ENSMUSG00000044827	-1.12522	5.87e-13	Tlr1	5C3.1	protein_coding	Down	10.4914	9.35017
ENSMUSG00000015889	-1.12543	1.34e-58	Lta4h	10C2	protein_coding	Down	12.9595	11.8353
ENSMUSG00000082286	-1.1262	1.06e-16	Pisd-ps1	11A1	transcribed_unprocessed_pseudogene	Down	8.8942	7.78489
ENSMUSG00000032714	-1.12777	0.00786	Syde1	10C1	protein_coding	Down	6.34814	5.33406
ENSMUSG00000074916	-1.12818	8.89e-35	Chst14	200000	protein_coding	Down	10.5765	9.45327
ENSMUSG00000024952	-1.1294	1.46e-56	Rps6ka4	19A	protein_coding	Down	11.9368	10.8095
ENSMUSG00000109251	-1.12985	3.35e-05	E230032D23Rik	7F5	antisense	Down	6.72676	5.65829
ENSMUSG00000051444	-1.12991	2.05e-08	Bbs12	3B	protein_coding	Down	8.35888	7.23585
ENSMUSG00000045658	-1.13001	4.9e-62	Pid1	1C5	protein_coding	Down	14.4085	13.2812
ENSMUSG00000026764	-1.13009	2.12e-05	Kif5c	2C1.1	protein_coding	Down	7.07884	5.98771
ENSMUSG00000020434	-1.13136	0.0048	4921536K21Rik	11A1	protein_coding	Down	5.83839	4.83401
ENSMUSG00000031821	-1.13203	1.77e-25	Gins2	80	protein_coding	Down	10.9511	9.82512
ENSMUSG00000043881	-1.13253	5.49e-32	Kbtbd7	14D3	protein_coding	Down	10.5101	9.38143
ENSMUSG00000033450	-1.13292	2.34e-18	Tagap	17A1	protein_coding	Down	9.20238	8.07958
ENSMUSG00000027763	-1.13294	1.1e-88	Mbnl1	3D	protein_coding	Down	15.4937	14.3614
ENSMUSG00000000881	-1.13351	0.00011	Dlg3	XC3	protein_coding	Down	7.72358	6.59084
ENSMUSG00000015980	-1.1343	8.57e-29	Lrrc27	7F4	protein_coding	Down	10.6279	9.50181
ENSMUSG00000039005	-1.13484	5.79e-60	Tlr4	4C1	protein_coding	Down	12.6635	11.5289
ENSMUSG00000021094	-1.13645	4.7e-47	Dhrs7	12C3	protein_coding	Down	11.1229	9.98788
ENSMUSG00000044811	-1.13699	5.93e-24	Cd300c2	1100	protein_coding	Down	13.135	11.9899
ENSMUSG00000025648	-1.13754	2.5e-46	Pfkfb4	9F2	protein_coding	Down	11.1753	10.0412
ENSMUSG00000031506	-1.13783	1.68e-50	Ptpn7	10000	protein_coding	Down	12.9832	11.8486
ENSMUSG00000090192	-1.13881	0.00226	Gm16556	6F1	processed_transcript	Down	6.09948	5.03287
ENSMUSG00000027452	-1.13942	4.49e-22	Acss1	2G3	protein_coding	Down	9.52216	8.39166
ENSMUSG00000068697	-1.14049	4.41e-06	Myoz1	14A3	protein_coding	Down	7.04868	5.96092
ENSMUSG00000033114	-1.14154	6.62e-27	Slc35d2	13B3	protein_coding	Down	9.73527	8.60441
ENSMUSG00000050953	-1.14246	1.45e-18	Gja1	10B4	protein_coding	Down	9.96053	8.82243
ENSMUSG00000031214	-1.14275	4.92e-29	Ophn1	XC3	protein_coding	Down	10.9098	9.7678
ENSMUSG00000060791	-1.14282	2.84e-19	Gmfg	7B1	protein_coding	Down	11.0774	9.93108
ENSMUSG00000097908	-1.14331	2.87e-09	4933404O12Rik	5G2	lincRNA	Down	8.19872	7.07852
ENSMUSG00000050410	-1.14342	2.22e-17	Tcf19	17B1	protein_coding	Down	10.2178	9.08142
ENSMUSG00000046152	-1.14371	3.34e-05	Fut10	8A3	protein_coding	Down	7.01885	5.92965
ENSMUSG00000024299	-1.1441	2.82e-29	Adamts10	17B1	protein_coding	Down	10.5257	9.38148
ENSMUSG00000029101	-1.14428	4.52e-10	Rgs12	5B2	protein_coding	Down	9.04942	7.90634
ENSMUSG00000087231	-1.14602	0.0269	E230016M11Rik	6C1	processed_transcript	Down	5.86076	4.79417
ENSMUSG00000085028	-1.14716	4.66e-08	Slc2a4rg-ps	2H4	transcribed_unitary_pseudogene	Down	7.82369	6.71129
ENSMUSG00000055963	-1.14734	0.00273	Triqk	4A1	protein_coding	Down	5.86174	4.83662
ENSMUSG00000025491	-1.14753	3.88e-05	Ifitm1	7F5	protein_coding	Down	9.19796	7.95816
ENSMUSG00000026202	-1.15021	1.07e-24	Tuba4a	1C4	protein_coding	Down	13.4863	12.3226
ENSMUSG00000026566	-1.15087	2.87e-15	Mpzl1	1H2.3	protein_coding	Down	9.62175	8.47387
ENSMUSG00000042978	-1.15246	9.39e-10	Sbk1	7F3	protein_coding	Down	9.14945	7.9917
ENSMUSG00000035356	-1.15247	1.6e-10	Nfkbiz	16C1.1	protein_coding	Down	8.74485	7.6006
ENSMUSG00000107758	-1.15273	1.7e-08	Gm19253	6B2.3	processed_pseudogene	Down	7.68703	6.56006
ENSMUSG00000029304	-1.1529	1.92e-25	Spp1	500000	protein_coding	Down	18.4619	17.3211
ENSMUSG00000027995	-1.1529	2.03e-21	Tlr2	3000	protein_coding	Down	12.4428	11.2995
ENSMUSG00000020935	-1.15352	2.8e-27	Dcakd	110	protein_coding	Down	10.301	9.15488
ENSMUSG00000031502	-1.15381	0.00975	Col4a1	8A1.1	protein_coding	Down	9.73539	8.61342
ENSMUSG00000020131	-1.15564	0.00262	Pcsk4	10C1	protein_coding	Down	5.85563	4.81702
ENSMUSG00000059479	-1.15703	1.02e-17	B3gnt8	7A3	protein_coding	Down	10.7368	9.56748
ENSMUSG00000021253	-1.15794	0.00374	Tgfb3	12D2	protein_coding	Down	7.43192	6.24465
ENSMUSG00000041879	-1.15828	6.46e-34	Ipo9	10000	protein_coding	Down	12.6446	11.4828
ENSMUSG00000039145	-1.15916	8.69e-38	Camk1d	2A1	protein_coding	Down	12.4187	11.2582
ENSMUSG00000026313	-1.16039	9.69e-42	Hdac4	1D	protein_coding	Down	11.141	9.98446
ENSMUSG00000048307	-1.16089	2.9e-56	Ankrd46	15B3.1	protein_coding	Down	11.1613	10.0035
ENSMUSG00000045322	-1.16269	3.53e-08	Tlr9	9F1	protein_coding	Down	8.47738	7.29465
ENSMUSG00000015452	-1.16321	0.00179	Ager	17B1	protein_coding	Down	5.92645	4.89008
ENSMUSG00000022094	-1.16544	1.36e-23	Slc39a14	14D2	protein_coding	Down	12.064	10.8935
ENSMUSG00000036256	-1.16634	0.0433	Igfbp7	5C3.3	protein_coding	Down	8.89502	7.68561
ENSMUSG00000019820	-1.16718	2.38e-31	Utrn	10A2	protein_coding	Down	11.437	10.2772
ENSMUSG00000020099	-1.16913	1.01e-06	Unc5b	10B4	protein_coding	Down	9.06794	7.89313
ENSMUSG00000059674	-1.17031	0.00228	Cdh24	14C2	protein_coding	Down	6.07026	4.96352
ENSMUSG00000040747	-1.17118	3.05e-38	Cd53	3F2.3	protein_coding	Down	14.9214	13.7455
ENSMUSG00000000628	-1.17205	1.26e-49	Hk2	6C3	protein_coding	Down	12.2872	11.1137
ENSMUSG00000021384	-1.17296	1.34e-12	Susd3	13A5	protein_coding	Down	11.3856	10.2006
ENSMUSG00000023349	-1.17302	1.01e-05	Clec4n	6F2	protein_coding	Down	13.0815	11.9025
ENSMUSG00000030199	-1.17491	3.38e-45	Etv6	6G1	protein_coding	Down	12.482	11.3038
ENSMUSG00000004655	-1.17545	0.0388	Aqp1	6B3	protein_coding	Down	6.47015	5.25506
ENSMUSG00000059970	-1.17545	8.15e-09	Hspa2	12C3	protein_coding	Down	7.82198	6.67481
ENSMUSG00000043419	-1.17559	2.7e-08	Rnf227	11B3	protein_coding	Down	7.93831	6.78268
ENSMUSG00000096472	-1.17675	8.5e-24	Cdkn2d	9A3	protein_coding	Down	10.9162	9.73712
ENSMUSG00000016664	-1.17745	2.12e-62	Pacsin2	150	protein_coding	Down	13.599	12.4212
ENSMUSG00000072964	-1.17762	4.49e-08	Bhlhb9	XF1	protein_coding	Down	7.71746	6.57615
ENSMUSG00000058056	-1.17851	4.46e-05	Palld	8B3.1	protein_coding	Down	8.00127	6.80567
ENSMUSG00000032577	-1.17992	1.58e-27	Mapkapk3	9F1	protein_coding	Down	12.1312	10.9474
ENSMUSG00000022475	-1.18032	1.29e-21	Hdac7	15F1	protein_coding	Down	9.96984	8.78827
ENSMUSG00000003206	-1.18137	1.34e-27	Ebi3	17D	protein_coding	Down	10.1844	9.00816
ENSMUSG00000005034	-1.18161	2.01e-87	Prkacb	3H2	protein_coding	Down	13.7394	12.5589
ENSMUSG00000069662	-1.18171	1.4e-28	Marcks	10B1	protein_coding	Down	12.5943	11.4042
ENSMUSG00000063455	-1.18311	7.69e-05	D630045J12Rik;Kiaa1549	6B1	protein_coding	Down	6.75571	5.63041
ENSMUSG00000074415	-1.18317	0.00579	Mir100hg	9A5.1	processed_transcript	Down	6.10008	5.03344
ENSMUSG00000019734	-1.18444	3.87e-05	Tmc4	7A1	protein_coding	Down	6.92728	5.80503
ENSMUSG00000003948	-1.1852	5.14e-90	Mmd	11C	protein_coding	Down	11.9333	10.7496
ENSMUSG00000037712	-1.18573	0.000117	Fermt2	14C1	protein_coding	Down	8.10931	6.89492
ENSMUSG00000047180	-1.1861	3.22e-12	Neurl3	1B	protein_coding	Down	12.2655	11.0476
ENSMUSG00000034663	-1.18677	1.1e-76	Bmp2k	5000	protein_coding	Down	12.4723	11.287
ENSMUSG00000013707	-1.18778	1.63e-12	Tnfaip8l2	3F2.1	protein_coding	Down	11.1795	9.95977
ENSMUSG00000000149	-1.18889	9.55e-60	Gna12	5G2	protein_coding	Down	13.1482	11.9601
ENSMUSG00000027859	-1.19014	0.0281	Ngf	3F2.2	protein_coding	Down	5.95812	4.76973
ENSMUSG00000038650	-1.19212	3.43e-59	Rnh1	7F5	protein_coding	Down	15.3379	14.1454
ENSMUSG00000024399	-1.19245	0.000826	Ltb	17B1	protein_coding	Down	6.87235	5.73673
ENSMUSG00000032377	-1.19288	5e-11	Plscr4	9E3.3	protein_coding	Down	8.75428	7.58629
ENSMUSG00000021978	-1.19303	1.53e-82	Extl3	14D1	protein_coding	Down	12.5465	11.355
ENSMUSG00000037904	-1.19387	6.8e-07	Ankrd9	12F1	protein_coding	Down	7.86683	6.70895
ENSMUSG00000034248	-1.19467	1.71e-44	Slc25a37	14D2	protein_coding	Down	11.7901	10.6023
ENSMUSG00000033767	-1.19473	3.47e-45	Tmem131l	3F1	protein_coding	Down	11.4522	10.2589
ENSMUSG00000006411	-1.19515	7.09e-05	Nectin4	1H3	protein_coding	Down	7.87566	6.6356
ENSMUSG00000001313	-1.19543	1.92e-08	Rnd2	11D	protein_coding	Down	8.25244	7.06136
ENSMUSG00000057531	-1.19559	1.07e-35	Dtnbp1	13A5	protein_coding	Down	12.3763	11.1803
ENSMUSG00000056214	-1.19619	0.00158	Pard6g	18000	protein_coding	Down	6.58042	5.39506
ENSMUSG00000030142	-1.20069	3.36e-24	Clec4e	6F2	protein_coding	Down	12.625	11.4319
ENSMUSG00000041658	-1.20145	1.4e-05	Rragb	XF3	protein_coding	Down	7.14904	5.99927
ENSMUSG00000030047	-1.20478	2.62e-41	Arhgap25	6D1	protein_coding	Down	12.1758	10.9706
ENSMUSG00000106019	-1.2052	7.96e-06	Gm43672	3A3	lincRNA	Down	6.96689	5.78765
ENSMUSG00000046157	-1.2052	8.71e-24	Tmem229b	12C3	protein_coding	Down	11.3753	10.1594
ENSMUSG00000045868	-1.20531	0.000112	Gvin1	7000	protein_coding	Down	7.11271	5.90961
ENSMUSG00000031732	-1.20593	5.29e-23	Phlpp2	8D3	protein_coding	Down	9.75808	8.56005
ENSMUSG00000029455	-1.2071	1.55e-48	Aldh2	5F	protein_coding	Down	15.1063	13.8978
ENSMUSG00000017677	-1.20746	1.05e-44	Wsb1	11B5	protein_coding	Down	13.1988	11.9872
ENSMUSG00000045817	-1.20775	2.56e-73	Zfp36l2	170000	protein_coding	Down	13.9233	12.7186
ENSMUSG00000040548	-1.20792	1.74e-43	Tex2	110	protein_coding	Down	11.9547	10.752
ENSMUSG00000022756	-1.20842	1.3e-06	Slc7a4	16A3	protein_coding	Down	7.56221	6.39409
ENSMUSG00000028088	-1.20988	2.02e-16	Fmo5	3F2.2	protein_coding	Down	9.2197	8.01172
ENSMUSG00000054733	-1.20995	1.68e-33	Msra	14D1	protein_coding	Down	10.9885	9.78288
ENSMUSG00000027303	-1.21003	4.95e-64	Ptpra	2F1	protein_coding	Down	14.3248	13.1149
ENSMUSG00000031714	-1.21173	5.87e-07	Gab1	8C2	protein_coding	Down	8.8475	7.60275
ENSMUSG00000033276	-1.21218	0.000221	Stk36	1C3	protein_coding	Down	6.53511	5.40618
ENSMUSG00000003228	-1.21278	3.18e-39	Grk5	19D3	protein_coding	Down	10.0612	8.85664
ENSMUSG00000068115	-1.21306	2.7e-09	Ninl	2G3	protein_coding	Down	7.69292	6.51696
ENSMUSG00000024349	-1.21386	3.7e-12	Sting1;Tmem173	18B2	protein_coding	Down	10.8569	9.61134
ENSMUSG00000000037	-1.21685	0.00403	Scml2	XF4	protein_coding	Down	6.27333	5.11336
ENSMUSG00000029761	-1.21708	0.0172	Cald1	6B1	protein_coding	Down	10.6738	9.35591
ENSMUSG00000046245	-1.21798	1.15e-20	Pilra	5G2	protein_coding	Down	11.228	10.027
ENSMUSG00000097705	-1.2197	2.44e-08	Gm26740	10A3	antisense	Down	8.05557	6.85839
ENSMUSG00000078942	-1.2215	6.91e-37	Naip6	13D1	protein_coding	Down	10.9187	9.70109
ENSMUSG00000097755	-1.22184	2.33e-05	2010110K18Rik	18B1	lincRNA	Down	6.87117	5.72876
ENSMUSG00000019066	-1.22266	6.66e-42	Rab3d	9A3	protein_coding	Down	12.1363	10.9111
ENSMUSG00000029478	-1.22307	1.12e-40	Ncor2	5G1.1	protein_coding	Down	12.9366	11.7132
ENSMUSG00000029468	-1.22318	8.33e-38	P2rx7	5F	protein_coding	Down	11.5774	10.3527
ENSMUSG00000026594	-1.22462	6.36e-13	Ralgps2	1G3	protein_coding	Down	9.05518	7.83374
ENSMUSG00000029366	-1.22505	4.56e-51	Dck	50	protein_coding	Down	12.8601	11.6369
ENSMUSG00000087141	-1.22558	1.05e-12	Plcxd2	16B5	protein_coding	Down	9.63518	8.43415
ENSMUSG00000048232	-1.22583	6.27e-14	Fbxo10	4B1	protein_coding	Down	8.64696	7.43182
ENSMUSG00000034765	-1.22645	3.09e-14	Dusp5	19D2	protein_coding	Down	9.10872	7.89204
ENSMUSG00000040713	-1.22681	4.56e-57	Creg1	1H2.3	protein_coding	Down	15.774	14.5475
ENSMUSG00000039953	-1.22727	1.36e-15	Clstn1	400	protein_coding	Down	9.81945	8.59737
ENSMUSG00000037552	-1.22742	4.01e-16	Plekhg2	7A3	protein_coding	Down	9.25312	8.02899
ENSMUSG00000051339	-1.22822	4.34e-28	2900026A02Rik;Kiaa1671	5F	protein_coding	Down	10.1025	8.88011
ENSMUSG00000042404	-1.22881	6.01e-38	Dennd4b	3F1	protein_coding	Down	11.8285	10.5989
ENSMUSG00000024501	-1.23006	0.00304	Dpysl3	18B3	protein_coding	Down	8.39493	7.04858
ENSMUSG00000025630	-1.23008	1.39e-49	Hprt;Hprt1	XA5	protein_coding	Down	13.8682	12.6376
ENSMUSG00000024968	-1.23023	0.00227	Rcor2	19A	protein_coding	Down	5.88462	4.80119
ENSMUSG00000029819	-1.23132	0.000192	Npy	6B2.3	protein_coding	Down	11.3664	10.1265
ENSMUSG00000029185	-1.23158	2.35e-11	Fam114a1	5C3.1	protein_coding	Down	9.32705	8.09351
ENSMUSG00000050538	-1.23176	0.000306	B230217C12Rik	11D	protein_coding	Down	6.77546	5.55345
ENSMUSG00000043822	-1.23504	3.36e-08	Adamtsl5	10C1	protein_coding	Down	9.60373	8.41237
ENSMUSG00000037251	-1.2351	3e-12	Pomk	8A2	protein_coding	Down	11.1111	9.92026
ENSMUSG00000023473	-1.23609	1.01e-06	Celsr3	9F2	protein_coding	Down	7.10139	5.92792
ENSMUSG00000022893	-1.2366	0.00345	Adamts1	16C3.3	protein_coding	Down	6.8881	5.66796
ENSMUSG00000074466	-1.23694	1.93e-05	Gm15417	3F1	antisense	Down	7.06248	5.84379
ENSMUSG00000023982	-1.23706	2.58e-14	Guca1a	17C	protein_coding	Down	9.04855	7.8247
ENSMUSG00000048677	-1.24026	4.78e-47	Tpcn2	7F5	protein_coding	Down	12.2335	10.9968
ENSMUSG00000085399	-1.24101	1.57e-07	Foxd2os	4D1	processed_transcript	Down	7.38186	6.19519
ENSMUSG00000079523	-1.24242	8.66e-37	Tmsb10	6C1	protein_coding	Down	13.8451	12.5982
ENSMUSG00000044906	-1.24255	2.6e-38	4930503L19Rik;Las2	1800	protein_coding	Down	10.5792	9.3443
ENSMUSG00000093392	-1.24359	0.00119	Gm6061	3G1	transcribed_processed_pseudogene	Down	5.92201	4.8053
ENSMUSG00000006301	-1.24651	6.06e-49	Tmbim1	1C3	protein_coding	Down	12.5498	11.3024
ENSMUSG00000031309	-1.24792	6.96e-74	Rps6ka3	XF4	protein_coding	Down	13.8156	12.5709
ENSMUSG00000032849	-1.25185	2.64e-89	Abcc4	140000	protein_coding	Down	11.9572	10.7079
ENSMUSG00000037922	-1.25201	1.17e-05	Bank1	3G3	protein_coding	Down	7.98613	6.69861
ENSMUSG00000034118	-1.25214	1.37e-20	Tpst1	5G1.3	protein_coding	Down	9.78169	8.53595
ENSMUSG00000039197	-1.2535	1.74e-54	Adk	14A3	protein_coding	Down	11.7251	10.4752
ENSMUSG00000026970	-1.25536	8.85e-71	Rbms1	2C1.2	protein_coding	Down	14.1439	12.8864
ENSMUSG00000025997	-1.25684	0.00104	Ikzf2	1C3	protein_coding	Down	5.90667	4.7796
ENSMUSG00000001542	-1.25747	8.16e-51	Ell2	13C1	protein_coding	Down	13.8964	12.6377
ENSMUSG00000028680	-1.25779	6e-10	Plk3	4D1	protein_coding	Down	10.0146	8.72485
ENSMUSG00000028439	-1.25854	5.29e-21	Fam219a	4A5	protein_coding	Down	10.7026	9.45392
ENSMUSG00000060671	-1.25868	4.67e-54	Atp8b2	3F1	protein_coding	Down	11.2989	10.0413
ENSMUSG00000048458	-1.26068	0.000175	Inka2	3F2.2	protein_coding	Down	7.61597	6.3318
ENSMUSG00000022105	-1.26241	1.04e-50	Rb1	14D3	protein_coding	Down	12.3492	11.0827
ENSMUSG00000027636	-1.26245	0.000382	Sla2	2H1	protein_coding	Down	6.27301	5.13138
ENSMUSG00000020143	-1.26272	2.35e-38	Dock2	11A4	protein_coding	Down	13.9347	12.6716
ENSMUSG00000015342	-1.26513	1.26e-15	Xk	XA1.1	protein_coding	Down	8.45911	7.22202
[truncated: 1,436 more rows]

## Sheet: Sheet1
Pate4
C730036E19Rik
Tmem125
Fam107a
Calcr
Msln
4930461G14Rik
Serpind1
Nyap2
Oscar
Ckmt1
Cnksr2
Sucnr1
Mt3
Mst1r
Esyt3
4933413J09Rik
Adgrf3
Tdgf1-ps1
Acp5
Ifi202b;Ifi202
Esrp2
Prdm8
Hs3st4
Sgsm1
Ttn
Trim54
Steap4
Ppp1r1a
Syt17
Car2
Ctsk
Akr1c18
Siglec15
Ocstamp
Corin
Gys2
Erich2os
Capn6
Gm8941
Hkdc1
H1f8;H1foo
Bpi
Mmp9
Rufy4
Pla2g2d
Slc6a1
A630023A22Rik
1700017M07Rik
Tmc1
Samd12
Gm11816
A730020E08Rik
Dcstamp
Adgrf1
Sync
Tspear
Spns2
Dsg2
Coq8a
Akap6
Lctl
Adgrb1
D630003M21Rik
Slc9b2
Tnfrsf9
Scin
Car8;Ca8
Card14
Clic5
Ephx2
Kazn
Gm18561
Nol4
Ido2
St8sia6
Rims2
Ncald
Fbln7
BC050972
Gm15241
Edil3
Kbtbd11
Cyp2s1
Gm15912
Golga7b
A330074K22Rik
Ube2ql1
Krt7
Myo1d
Lnx1
Adig
Kank1
Fbxl16
Dgki
Htr1b
P2rx5
Ankrd2
Tspan7
Fjx1
Stap2
Entpd3
Gstt1
Gpr55
Nsun7
Rab38
Ank2
Ccser1
Apbb1
Radil
Slc45a3
Notum
Sema3a
Cubn
9130227L01Rik
1700012B09Rik
Slc9b1
Gm19026
Col27a1
Slc14a2
Pkd1l1
Traf1
Rasgrp1
Mycl
Serinc2
Entpd2
Csrp3
Denn2b;St5
Lrrc2
Clec4a4
Myo1b
Ablim1
Lif
Cyb561
Src
Cd200
Jdp2
Gpr68
Cacnb2
Klra17
Plek2
Vegfc
Zswim5
Kcnh3
Slc6a17
Cobl
Tmem204
Atp6v0d2
Kcnj14
Gm1123
Zfp827;Znf827
Pgf
Bdh1
Cpe
Fam57b;Tlcd3b
Cd5
Camk2a
Diras1
Nags
Perp
Sh2d4a
Pkp2
Ssc5d
Cdkn2b
Slc6a12
Gm10561
Fam102a
Zfp462
Lims2
Ghr
Syt6
Ppm1j
Sphk1
Tmem117
Lamc2
H2-M2
Slc18a1
Tspan10
Fxyd2
Trac
Plekhf1
Fzd3
Fam83g
Strip2
Evpl
Adamts14
Krba1
Arsb
Epcam
Matk
Ccdc85c
Tmem200b
Efnb2
Cplx2
Efna2
Sh2d2a
Ip6k3
Dnm1
Faah
Slc12a5
Dsp
Plxna4
Grk3
Boc
Bcl2a1a;Bcl2a1
Slc16a12
H3c15;Hist2h3b
Cdc42ep2
Mmp14
Slc5a3
Flnc
Adamts4
Pheta1
Fndc7
Foxf2
Pmaip1
Rab40b
Cabcoco1
Anxa8
Gm11613
Gm4610
Slc27a6
Duoxa1
Cadps
Ppargc1b
H2ac19;Hist2h2aa1
Btbd11
Synpo2
Gm20056
Msi2
Sema7a
Tafa3
1700003F12Rik
Mapk4
Tm4sf19
Ckb
Lpin3
Ldhb
Dusp14
Bdh2
Spint2
Il34
Clcnkb
Arhgef28
Rasal2
Ppp1r27
Cadm3
Pamr1
P3h2
Adamts7
Hpdl
Gimap6
Tfpi2
Srgap3
Chpf
Tnfsf15
Angpt4
Insyn1
Prr15
Rcan2
Il1r1
Pwwp3b
Gm29340
Hbegf
Ttc9
Prdm1
Fosl2
P2ry14
Mustn1
Amacr
Col15a1
Ypel4
Sema3d
Sugct
Pip5k1b
Cdon
C030037D09Rik
Adamts13
Gm13889
Ptpn3
Plekhg5
Ext1
Cystm1
Cgref1
Pard6b
Gm15925
Adcy3
S100a3
Itgae
Plcb4
Slc4a8
Srd5a1
Gm9917
Tal2
Cobll1
H2bc21;Hist2h2be
Egfr
Sec16b
Plekhh1
Il4i1
Kcp
AI854703
Epn2
BC106179
Fignl2
Gm15156
Htra1
2200002D01Rik
Itga2
Chn1
Lix1
Enpp5
Serpine2
Gm8292
Chchd10
Adgra3
Pde4dip
Cttn
Rnf122
Mras
Bcam
Ndrg4
2810025M15Rik
Gpr132
Pgbd5
Sorbs2
Klhl12
Rhof
Prrg4
Celsr1
Acad10
Clmp
Mst1
Gm6325
Lrrc39
Nudt22
Nfatc1
Snx10
Gm44950
Tmem198
Zc3h12b
H1f10
Fgd1
Whrn
Gm12976
Oaf
Dock5
Pgbd1
Dpys
Mapk8ip1
Spic
Myo6
Ppp1r9a
Acoxl
Rnd1
Chst11
Gm10425
Sdc1
Plpp1
Ppp2r3a
Kcnq5
Cpne8
Cacnb4
Sh3pxd2a
Pacsin3
Lnx2
H1f3
Ptprk
Magi1
Srgap1
Itgb3
Dnajb3
Tspan8
Pfkfb2
Bmf
1700018L02Rik
Rtn4r
Ccdc189
Igsf11
1700029I15Rik
Ksr2
Gdnf
Spta1
Hagh
Gm18445
Atf7ip2
Ptchd1
Slc4a2
1110008P14Rik
Firre
Frk
Gfod1
Slco4a1
Padi2
Pdgfb
Gm8989
Gm11382
Cfap45
C77080;Kiaa1522
Fat4
Acsbg3
Zbtb10
Gfra2
Acer2
Pex10
Fahd1
Pkn3
Col2a1
Phex
Myo10
Sbk2
Bhlhe40
Bcar1
Lpar1
Gng4
Mllt6
Lpcat1
Gm15726
Vsig10
Tmem98
Tmem246
Fam110b
Ank;Ankh
Rbfox2
Slc4a3
Rap1gap
Ccr1
4930523C07Rik
9630013D21Rik
Gbp7
Xpr1
Spa17
Cavin3
Dchs1
Sbsn
Synm
Mterf2
Smpd1
Lat
Plxna2
Gpr162
Cth
Spry1
Stac2
Ankrd13b
Atp8b1
Dnmt3a
Gm10463
Fam174b
Ccr3
Gucd1
Met
Gpr137b
Rnf24
Cd207
Bahcc1
Cbx7
Crim1
Cd59b
2500002B13Rik
Zeb1
Fndc10
Acvr2b
9330182L06Rik
Pxdc1
Abcb4
Galnt15
Lpar4
Oxct1
Cyp2ab1
Fchsd2
Lox
Agrn
Mrps6
Fkbp9
Rrad
Atp6v1d
Upp1
Rnf19b
Plxnd1
Birc3
Abcg1
H4c8;Hist2h4
Ppm1l
Rph3al
Map7
Il12rb1
Fcrlb
Ivns1abp
Zbtb46
Xlr4a
H2bc4
Net1
Six1
Gm16712
Gm7694
Ankrd6
Map1lc3a
Nfkb2
Ttll11
Igsf3
Arpin
Tgfbr1
Aldh4a1
Pltp
Arhgap29
Ccdc122
Slc39a13
Kif21a
Gnb4
D630024D03Rik
Plcl1
Fnbp1l
St18
Serinc5
Clcn7
Slc25a42
Rassf8
Fgfrl1
Gm9920
Ppp1r12b
Pbld2
A430018G15Rik
Pde10a
Dtx4
Rai14
Nos1ap
Ret
Dyrk2
Large1
Ppic
Aldh1l2
Gm19705
Ldhd
Ccdc149
Tank
Cd109
Cd59a
Serpinb1c
Tfrc
Klhl24
Dennd2a
Socs2
Ndst1
Mid2
Atrnl1
2300009A05Rik
Col4a6
D330050G23Rik
Rilpl1
Tfcp2l1
Smim1
Nectin2
Tmem176b
F2r
Cd82
Amot
St6gal1
Sarm1
Acaa2
Celf4
Epha4
Tbc1d2b
Rhou
F3
Fhod3
Hyal1
Sgtb
D830039M14Rik
Ahrr
Kcnab3
Tcp11l2
Rhbdf1
Hnmt
Atp6v1b2
Rgl3
Ncoa4-ps
Cthrc1
Gm15704
Relb
Adgre4
Acy1
Cmtm4
Zswim4
Insl6
Zfp651
Tiam2
Thrb
Tbc1d30
Gpr137b-ps
Tppp
Wnk2
Fktn
Tmem267
Pdk2
Fzd4
Efr3b
Pcdhgc4
Vsig8
Pter
Gm45495
Arvcf
Tango2
Tcam1
Atp6v0c-ps2
Nkain1
Pgpep1
C030014I23Rik
Ankrd63
Gldc
Otud7b
Slc1a5
Ceacam16
Gbp8
Gbp5
Gsap
Twsg1
Nectin1
Nptxr
Shfl
Aco2
Tacc2
Fam169b
Mtfp1
Prkn
Hecw2
Nrp2
Deptor
Traf5
Kidins220
Gbp4
Hsd17b10
Ktn1
Mdh2
Hyal3
Nckap1
Tmem35b
Cited2
Sdsl
Zfp964
Tprn
Gfpt1
Acad11
Pdhb
Gas7
Xrcc5
Mcrip2
Arntl2
Slc37a2
Bspry
Etfdh
2410131K14Rik
Nox1
Rilpl2
Acsl3
Tmem150a
Gsdmd;Gsdmdc1
Mdh1
Mink1
2310069B03Rik
Ddt
Slc16a7
Rftn2
Vwa8
Cd69
Smurf1
H1f2;H1-2
N4bp2os
Rac2
Akip1
Pbx1
Ly6i
Rab30
Slc1a2
Uqcrc2
Gm16046
Ncoa4
Hspa4l
Ltbp3
Arhgef5
Pitpnm2
Lmtk2
Ifi206
B4galt2
Ptch1
Cish
Zfp775
Prob1
St3gal1
Atp6v0c
Ppm1k
Raph1
Zfp507;Znf507
Gdap1l1
9130008F23Rik
Gnptab
Atp6v1e1
Laptm4b
Ift43
Jarid2
Pstpip1
Mrps35
2610528A11Rik;Gpr15l
Acap2
Slco5a1
H2aw
Ak2
Sft2d2
Tmem176a
Lpar2
Zc3h3
Zfp697
Nefh
Vopp1
Cox7a1
Lpin1
Fcna
Spred1
Lrrc24
Clybl
Mfsd12
Nfkbia
Gstt2
Orai2
Rora
Neurl1b
Anks6
Rasa4
Gng7
Bbs9
Rin1
Gstt3
Mov10
mt-Nd3;Mtnd3
Scd2
Oxnad1
Itgav
Cav1
4930556M19Rik
Lgr4
Cd83
0610040J01Rik
Sdha
Etfrf1
Clec2d
Rnf157
2010315B03Rik
Shtn1
Antxr2
Arhgap28
1700025G04Rik
Uqcrfs1
Tcirg1
Dusp8
Supt3
Git1
Arl4d
Gm13339
H2bc8;H2bc4
Itpripl2
Dync2h1
Sipa1l3
Gm29367
Gm44659
Wdfy1
Slc11a2
Uqcr10
Pnrc1
Tubb6
Mpp7
Phospho1
Uchl1
Gm11545
Junb
Tex14
1700001C19Rik
Baiap2l1
Hspa1b
Arap2
Ptpn22
Malt1
Adgre5
Col4a5
Gm7353
Abi3
Serpinb6b
Slc39a1
Arrdc2
Cyc1
Abca2
E130208F15Rik
Pex16
Gm37121
Rmdn1
Fam184a
Casp4
Gm14399
Prkag2
1700028E10Rik
Tpm1
Fgf11
Itgb8
Lgalsl
Mid1ip1
Chd5
Psmd10
Dedd2
Ppm1e
D930019O06Rik
Tom1l1
Cacnb1
Mettl15
Arfgef3
Stk11ip
Vipr1
Slc6a13
Ccbe1
Stxbp3
Hspg2
Mfsd9
Slc44a1
Sema4d
Layn
Cyp4v3
Rcan1
Atp5g3;Atp5mc3
Usp20
Nlrp10
Galnt12
Tap2
Acacb
Zfand5
Pdcd4
Speg
Zfr2
BC065397
Fbxo32
Mpp5
Grb10
Napepld
Tnip1
Idh3a
Zfp960
Shpk
Oxld1
Zc3h6
Swap70
Gm10138
Naa80
Atp6v0b
Efhc1
Slc13a3
Rab34
Gpm6b
Gm43569
C9orf72
Sdhb
Gprin3
Pip5k1c
Rragd
Bcl3
Ctsf
Cox7a2l
Scarf1
Atp6v1a
Hook1
Serpinb8
Ntn1
Cs
Nub1
Pde8b
Flywch2
Pnkd
Gm5560
Abl2
BC022960
Echdc3
Atp6ap2
Nfkbie
Fam234a
Efnb1
1110002J07Rik
Herpud1
Atp1b1
Hyal2
Gm49405;Nudt8
Agap1
Bok
Ublcp1
Ngly1
Creb3l2
Lama5
Tbc1d16
Dap
Fbln2
Las1l
Parp16
Ehd1
Lix1l
Ndufs2
Galnt6
Map4k4
Immp2l
Avpi1
Wdr91
Vegfb
Taf4b
Aagab
Rab3ip
Plcd3
4932441J04Rik
Idh3b
Tmtc2
Pdha1
Abca6
Pxn
Flnb
Ndufa4
Tmem65
Fdxr
Zfp263
2010320M18Rik
Phlpp1
Trpt1
Zfp13
Abcb8
C8g
Slc24a5
Farp2
B330016D10Rik
Ermp1
Mpzl3
Hgsnat
H2bc6;H2bc4
Vash2
Insig2
Zfp469
Tubb2b
Zkscan7
Tnfaip2
Icam1
Repin1
E230016K23Rik
Apoo
Stk38l
Clec12a
Slco3a1
Pyurf
Slc9a5
Ss18l2
Ndufv1
Sdhd
Plekhg4
Pde4b
Klhl8
Atp6v0e
Fam49a
Fam131a
Atp6v1f
Gm42547
Trp53inp1
Coq9
Mpc2
Tnn
Uqcrc1
Gga2
Fam83h
Dlg5
Ndufs1
Nudt13
Mvp
Ptprs
Gm28439
Cycs
St3gal3
2310001H17Rik
Zmiz2
Uqcrh
Tmc3
Dbndd2
Tarsl2
Uqcr11
Npdc1
Traf3ip2
Gm20712
Eid2
Sgsm3
Gm1976
Oxr1
Tsku
Iqsec1
Cluh
Cisd1
Slc38a6
Kdm5b
Akr1c12
Mul1
Azin2
Gm13341
Ptpn12
Gm28874
Bcar3
Dlat
Golm1
Mt2
St8sia4
Nipsnap2
Pcx
Dld
Nmnat3
Marveld1
Nsmaf
Tax1bp3
St14
Dlst
Wnt9a
Slc16a2
Pgghg
Atp5b;Atp5f1b
Cd72
Xlr4c
Antxr1
Zfp874a
H1f0;H1-0
Cox5b-ps
Ggact
Ttyh2
Tmem202
Eif4ebp1
Mrpl52
Tbc1d4
Eml2
Lrrc61
Strbp
Aldh1l1
Agpat4
Slc25a5
Frs3
Kyat1
Slc4a7
4930481A15Rik
Psd
Hmg20b
Rapgef1
Gm10222
Ghitm
C630043F03Rik
Vegfa
Idh3g
Wars2
Plxnb3
Rabep1
Fuom
Zfp931
Pim3
Sik1
mt-Nd2
Gm10693
Gm10053;Cycs
Gm13340
St6galnac4
Frat2
Fut4
Atp6v1h
Nrg1
Zfp629;Znf629
Chchd3
Sh3rf1
Gm28437
Sirt5
Lrsam1
Hoxa4
Acat1
Pik3cb
Nbea
Ndufa10
Nmb
Sirt3
Casc4
Pira2
Vash1
Ifi30
Micall1
Rdh13
Tmem143
Sh3bgrl2
Slc12a7
Ifi208;Pydc3
4930412C18Rik
Ifit1bl1
Il1rn
St7
Atp6v1c1
Crppa
Endog
Ass1
Mrpl41
mt-Cytb;Mt-Cyb
Cacna1b
Ccl27a
Micos13
Ypel1
Phldb1
Morrbid
Ppp1r26
Dusp28
mt-Co3
Prss46
Vamp5
Dcaf1
Ano7
Fdx1
Myo1e
Cdc42bpa
Gss
Uqcrb
Uqcrq
Pcyt1a
Tmem60
Nmnat1
mt-Nd5
Cant1
Plekhn1
Dbp
Ceacam19
Galm
Pik3r3
3110070M22Rik
Gm13375
Birc2
Stard7
Manbal
Naglu
Tgfbr2
mt-Atp6;Mtatp6
Gm10925
mt-Nd1;Mtnd1
Enpp4
Osbpl10
Mad1l1
Gm5913
Fzd5
Crot
Dtx2
Kcnc3
Pdpr
Ttc39b
Dnajc28
Nbr1
Ndufc2
Gpd1
Klhl21
Rnft2
Cox15
Isoc2b
Ndufaf1
4933439K11Rik
Gm28661
Ltc4s
Usp54
mt-Co2
Gm11407
Nbl1
Cdk2ap2
Glb1
Dmxl1
Rasd2
Atp5d;Atp5f1d
Usp6nl
Epm2a
4930431P19Rik
Tbc1d24
Tmem135
Emp2
Gnal
Nr2f6
D730003I15Rik
Rtl5
Ddhd1
Dnajb14
Crebrf
Dusp9
Tmem25
Ndufb5
Il2rg
Cbr4
Phtf2
Atp1b3
Gm29216
Atp5a1
Wsb2
Natd1
Slc25a39
Ccdc88a
Ap5s1
Stau2
Atox1
Zfp579
Acsl1
Rpgrip1
Prkch
Afg1l
Cox6a1
0610009L18Rik
Atp5md
Ago2
Atp5o
Gtf3c5
Grap
Gm15448
Cables1
Ndufs3
Stambpl1
Telo2
Wipi2
Tgif2
Zfp568
S1pr3
Ppm1h
Atp2c1
Tm4sf5
Gpt2
Kmt5c
Fblim1
Tnfaip3
Gm45133
Isoc2a
Mrps34
Crybg3
Zfp467;Znf467
Pbxip1
2310061I04Rik
Htra2
Nfkbid
Uaca
Paqr4
Usp11
Dstn
Upp2
Ndufaf5
Micos10
Ube2l6
Inhbb
Lrch1
Maff
Plcb2
Ndufv2
Gm10221
Gm20703
Larp1b
Gm42635
Ubxn2a
Use1
Peg12
Rxrb
mt-Nd4
Relt
Gm44206
Vps39
Slc6a4
Eya1
Chac1
Mfn2
mt-Co1
Ndufa1
Hadhb
Gm13963
Tpk1
Ndufa6
Cox8a
Ccl9
Trmt2b
Xylb
Gm28438
Jmy
Aifm1
Slc25a43
Atp5l;Atp5mg
Poldip2
Iba57
Ak1
Tspan5
Aox4
9530062K07Rik
St3gal2
Aig1
Glce
Gfm1
Acads
Asns
Dock9
Cbx8
Rdh14
Nr1d2
Emb
Traf2
Sclt1
Cd276
Esrra
Hexb
N4bp3
Bcr
Wdr7
Ndufb10
Dvl3
Prex1
Fbxl20
Cox6c
Nckap5l
Magi2
Coq5
Gtf2e2
Atp6v1g1
Gm30238
Lrp10
Slc25a4
Gm13710
Fh1
Rnf215
Rmnd1
Macrod1
Gaa
Gm2011
Ndufb6
Suclg1
Isca1
Sdhc
Pdhx
Epb41l5
Fgfr1
Grin2d
9130230L23Rik
Snupn
H2-Ke6
Enpp2
Mecp2
Zbtb38
Zbtb32
Nudt15
Atp5j2;Atp5mf
Gm10767
Tbc1d10a
Cpt1c
Ak3
Atp5g1;Atp5mc1
C030034I22Rik
0610012G03Rik
Itgax
Agap3
Epop
Epdr1
Ndufab1
Cox4i1
Uqcc1
Lpcat4
Cc2d2a
Gm4045
Eci2
Jund
Zfp93;Znf235
Cox7a2
Gys1
Cox14
Cxcl10
Ndufb9
Atp1a1
Il13ra1
Mrpl34
Pfkm
Slc29a1
Kat2b
Mmut
Phykpl
Nhsl1
Spi1
Ppif
Iscu
9130604C24Rik
Ndufs7
C230037L18Rik
Bace1
1110006O24Rik
Ccser2
Fmc1
Ecsit
Rnasek
Chst7
Tor3a
Fkbp11
Agmo
Ap1s3
Usf3
Nudt16
Bckdha
Hexa
Tfec
Letm1
Ppp6r2
Mtfr1
Ncf4
Ypel2
Ralgds
Got1
Ptges2
Miga2
Rab11fip1
Cox6b1
Rpl22l1
Nop10
Irf1
Gm45837
Vamp1
Rnd3
Taco1
Parp8
Lockd
Sdhaf1
Pawr
Gtf2i
Tsc22d3
Nexn
Cryzl2
Cyld
Itpkc
Sil1
Gm37499
Slc30a1
Ecscr
A130051J06Rik
Galt
Mtx2
mt-Nd6
Vdac1
Cox5a
Mefv
Npc2
Pnpla7
Gm15513
Pptc7
Cox5b;Cox5b-ps
Prss36
Xkr8
Akap7
G3bp1
Myrf
Gm2a
Eri3
Casp6
Rhd
Lzts2
Acvr2a
Slc38a2
Lactb
Tbrg1
Ubac1
Foxred1
Timm44
Coq7
Cd99l2
Zfp867
Tmem70
Fam120c
Klhl7
Bcat2
Zkscan17;Znf496
Zfp787;Znf787
Cox10
L3hypdh
Kif13a
Gmpr
Ube2f
A430057M04Rik
Trak1
Acadvl
Echdc1
2510046G10Rik
Atp5k;Atp5me
Dnaja3
Ttc32
Actn1
Sec11c
Zfp810
Tns3
Ext2
Tpm2
Atp2b4
Sinhcaf
Sbno1
Fastk
Ap4b1
Fbxo47
Nsun2
Pdgfa
Enc1
Cryl1
Tmem38b
Grhl1
Ptms
Cdk5rap2
Pstpip2
Hspe1
Klf9
Dync1li1
Phyhd1
Napb
Castor1
Hivep2
Hint3
Zfp874b
Trim2
Gm15564
Sqor
Mrpl9
Ndufb3
Zfp383
Fam53b
Map2k6
Zfp30
Ago4
Zcchc14
Olfr920
Spaca6
Mrps36
Nat8f1
Acsf3
Cpsf4
Arhgef12
Jup
Apbb2
Gm43254
Lcp2
Trim30c
Tjp2
Zc3h7b
Gns
2010300C02Rik
Impa2
Gm10039
Zfp940
Traf3
Lonp1
Hmgb3
Prepl
Cox7b
Gm11451
Gm12338
Hibadh
Rapgef6
Rpl39l
Habp4
Lpp
Zscan2
Taf9b
Acot13
Plin3
Slc20a2
Insig1
Acaa1a
Oit3
Ndufc1
Proser2
Slc25a3
Dyrk1b
Igf2r
Gabarapl2
Gm15975
Dnajc1
Tnfrsf4
Smox
Cyth2
Hadhb-ps
Gm18588
Chpt1
Eif2ak3
1810021B22Rik
Atp6ap1
Zfp428
Aebp2
Ostm1
Rarg
Ust
Exoc3l4
Pnpla2
Fryl
Airn
Frmd4a
Vcl
Cdkn1b
Timmdc1
Trmt10c
Oxsm
Ahr
Zfand1
Chd6
Cox7c
Mars1;Mars
Anxa4
Pitpnm1
Pou6f1
1500015A07Rik
Iars
Samd10
Fahd2a
Lrrc47
Zfyve28
Ogdh
Gm43924
Cstb
Dennd1b
Timp2
Mvd
Pdk1
Rreb1
Mt1
Atp5c1;Atp5f1c
Cdk18
Mir99ahg
Sat1
Rtn4ip1
Mrpl12
Actr1b
Fam210a
Scand1
2810013P06Rik
Traf6
Gm2115;Ctxnd1
Irgq
Ppp2r3c
Clec4a2
Mgst3
Ttc41
Tufm
Pla2g12a
Meak7
Ppa2
Nfat5
Gm14539
Ube2e2
Tmem63b
Arsa
Ankrd24
Zswim7
Ganc
Glul
Tmem50b
Spata24
Jun
Prkd2
Pdgfc
Ftl1
Arl10
Marchf3;March3
Psap
Nlrp1a
Tmsb4x
App
Osbpl11
Srrd
Ino80dos
Efcab11
Dennd4a
Capn2
Osgin1
Il1rap
L3mbtl3
Lima1
Spin4
Mob3a
Sp4
Bmpr1a
Tmem156
Pycard
Syne1
Ikbip
Azin1
Kcnn4
Enkd1
Adgrg6
Fam83f
Ggh
Gm11131
Nucb2
Abtb2
6430548M08Rik;Kiaa0513
Slc39a6
Atl1
Sdc2
Alcam
Gpr19
Pigz
Ski
Rassf5
Trp53cor1
Myo1g
Cnn2
Naip2
Tram2
Cdc6
Mtfr2
Socs1
Acsbg1
Neo1
Cklf
Klf6
Ttll3
Amdhd2
Klhl22
Zscan29
Prmt2
Itpripl1
Btg2
Arhgap12
Zcwpw1
Man1c1
Sesn3
Rexo5
Lrp5
Endod1
Nampt
Ift74
Mindy1
Clec4b1
Acod1
AB124611
Ube2e3
Flt3
Nxpe3
Pcyox1l
Rgs14
Septin8;Sept8
Pimreg
Arhgap33
Adgra2
Abi2
Als2
Pias3
Lyst
H2-Ab1
Kctd12
Rims3
Ccne1
Gtse1
Lxn
1700037H04Rik
Gm43300
Izumo4
Kdm2b
Man2a1
Numbl
Il3ra
Plxdc2
Rasgrp4
Notch4
Cd14
B130055M24Rik
Cdk19
Cdh11
Ermard
Plekhm3
Cgas
Gins1
Psrc1
Grina
Gabbr1
Cdh1
Epb41l3
Dennd1a
Dubr
E2f8
Wdr62
Ccdc85b
Htatip2
Rsph9
Ccdc126
Bbs7
Gm14286
P4ha1
Mgam
Slc8b1
Tmx4
Lzts3
Tmem38a
Frmd4b
Sorbs3
Agtrap
Gm38345
Rps6ka1
Gm10676
Ptrh1
Ptp4a3
Dock8
Csf1
Nod1
Snx5
Hmgn2
Mapre3
Daglb
Spib
S100a13
Chst2
Wdr90
Kank3
Gm10521
Scn1b
Fbxw4
Stom
Gm12655
Mettl7a1
Ugcg
Gm42600
Rcn1
Edaradd
Ahcyl2
Tmem87b
Nmrk1
2610203C22Rik
Col5a2
Gpsm1
Stra6l
Fscn1
Cdc7
Blvrb
Lrpap1
Ephb6
Evi2;Evi2b
Dlg4
B3glct
Tlr1
Lta4h
Pisd-ps1
Syde1
Chst14
Rps6ka4
E230032D23Rik
Bbs12
Pid1
Kif5c
4921536K21Rik
Gins2
Kbtbd7
Tagap
Mbnl1
Dlg3
Lrrc27
Tlr4
Dhrs7
Cd300c2
Pfkfb4
Ptpn7
Gm16556
Acss1
Myoz1
Slc35d2
Gja1
Ophn1
Gmfg
4933404O12Rik
Tcf19
Fut10
Adamts10
Rgs12
E230016M11Rik
Slc2a4rg-ps
Triqk
Ifitm1
Tuba4a
Mpzl1
Sbk1
Nfkbiz
Gm19253
Spp1
Tlr2
Dcakd
Col4a1
Pcsk4
B3gnt8
Tgfb3
Ipo9
Camk1d
Hdac4
Ankrd46
Tlr9
Ager
Slc39a14
Igfbp7
Utrn
Unc5b
Cdh24
Cd53
Hk2
Susd3
Clec4n
Etv6
Aqp1
Hspa2
Rnf227
Cdkn2d
Pacsin2
Bhlhb9
Palld
Mapkapk3
Hdac7
Ebi3
Prkacb
Marcks
D630045J12Rik;Kiaa1549
Mir100hg
Tmc4
Mmd
Fermt2
Neurl3
Bmp2k
Tnfaip8l2
Gna12
Ngf
Rnh1
Ltb
Plscr4
Extl3
Ankrd9
Slc25a37
Tmem131l
Nectin4
Rnd2
Dtnbp1
Pard6g
Clec4e
Rragb
Arhgap25
Gm43672
Tmem229b
Gvin1
Phlpp2
Aldh2
Wsb1
Zfp36l2
Tex2
Slc7a4
Fmo5
Msra
Ptpra
Gab1
Stk36
Grk5
Ninl
Sting1;Tmem173
Scml2
Cald1
Pilra
Gm26740
Naip6
2010110K18Rik
Rab3d
Ncor2
P2rx7
Ralgps2
Dck
Plcxd2
Fbxo10
Dusp5
Creg1
Clstn1
Plekhg2
2900026A02Rik;Kiaa1671
Dennd4b
Dpysl3
Hprt;Hprt1
Rcor2
Npy
Fam114a1
B230217C12Rik
Adamtsl5
Pomk
Celsr3
Adamts1
Gm15417
Guca1a
Tpcn2
Foxd2os
Tmsb10
4930503L19Rik;Las2
Gm6061
Tmbim1
Rps6ka3
Abcc4
Bank1
Tpst1
Adk
Rbms1
Ikzf2
Ell2
Plk3
Fam219a
Atp8b2
Inka2
Rb1
Sla2
Dock2
Xk
5031425F14Rik
[truncated: 1,433 more rows]
