# Supplementary material for: Comprehensive Transcriptomic Profiling of Murine Osteoclast Differentiation Reveals Novel Differentially Expressed Genes and LncRNAs
Source: Front Genet. 2021 Nov 15;12:781272. doi: 10.3389/fgene.2021.781272 (PMC8634834; doi:10.3389/fgene.2021.781272)
Supplement: Supplementary file 3 [file Table4.xlsx]

## Sheet: Day 3 vs 0
Ensembl ID	log2 Fold Change	FDR*	Symbol	Chr	Type	Regulation
ENSMUSG00000102095	10.6774	2.86e-18	C730036E19Rik	1G1	lincRNA	Up
ENSMUSG00000097651	9.81358	3.48e-15	4930461G14Rik	9B	lincRNA	Up
ENSMUSG00000021874	9.80184	1.31e-15	4933413J09Rik	14A3	lincRNA	Up
ENSMUSG00000097924	7.29798	2.47e-11	A730020E08Rik	6B3	bidirectional_promoter_lncRNA	Up
ENSMUSG00000086233	7.14643	4.15e-10	Gm11816	4A1	antisense	Up
ENSMUSG00000097960	6.70674	9.48e-56	A330074K22Rik	80	lincRNA	Up
ENSMUSG00000086515	6.65985	2.81e-07	Erich2os	2C2	antisense	Up
ENSMUSG00000087505	6.53599	1.16e-08	Gm15241	XF4	antisense	Up
ENSMUSG00000092131	6.36198	8.9e-08	BC050972	9C	antisense	Up
ENSMUSG00000105651	6.01427	4.85e-11	1700017M07Rik	3A3	lincRNA	Up
ENSMUSG00000099950	5.92721	6.76e-13	9130227L01Rik	1C1.2	lincRNA	Up
ENSMUSG00000097649	4.35655	6.55e-16	Gm10561	1C1.2	antisense	Up
ENSMUSG00000100075	3.77379	2.6e-11	1700018L02Rik	19C1	antisense	Up
ENSMUSG00000099470	3.69025	5.73e-19	Gm29340	200000	lincRNA	Up
ENSMUSG00000087574	3.68769	3.62e-25	C030037D09Rik	11C	lincRNA	Up
ENSMUSG00000087263	3.58621	0.00055	Gm15726	XF5	antisense	Up
ENSMUSG00000087362	3.58078	2.44e-10	Gm13710	2D	lincRNA	Up
ENSMUSG00000084932	3.25028	3.8e-15	Gm15156	XF3	antisense	Up
ENSMUSG00000087575	3.24938	3.4e-15	Gm12976	4D2.2	lincRNA	Up
ENSMUSG00000097099	3.2119	5.77e-24	Gm9917	9F1	antisense	Up
ENSMUSG00000097081	3.08692	1.02e-18	Gm10425	12F1	antisense	Up
ENSMUSG00000060380	2.88822	8.36e-07	C030014I23Rik	9A5.2	lincRNA	Up
ENSMUSG00000097083	2.85932	8.67e-09	D930019O06Rik	1B	antisense	Up
ENSMUSG00000104554	2.80104	9.98e-15	Gm4610	3G1	antisense	Up
ENSMUSG00000085772	2.67247	4.82e-14	D630024D03Rik	11A4	lincRNA	Up
ENSMUSG00000097077	2.56814	4.51e-14	Gm16712	17D	antisense	Up
ENSMUSG00000106981	2.42009	1.04e-12	Gm45495	5C1	lincRNA	Up
ENSMUSG00000086938	2.39798	1.19e-11	4930481A15Rik	19A	antisense	Up
ENSMUSG00000085658	2.33076	5.48e-10	Gm15704	6G3	lincRNA	Up
ENSMUSG00000100291	2.24451	1.95e-08	2310069B03Rik	6C3	lincRNA	Up
ENSMUSG00000109214	2.09704	5.51e-06	Gm44659	7A3	lincRNA	Up
ENSMUSG00000106194	2.09652	8.86e-06	Gm43569	3G1	antisense	Up
ENSMUSG00000097113	2.06763	1.36e-18	Gm19705	10000	lincRNA	Up
ENSMUSG00000100813	2.04535	0.000178	Gm28874	4D2.3	lincRNA	Up
ENSMUSG00000043126	2.03926	1.67e-07	D830039M14Rik	10B4	antisense	Up
ENSMUSG00000093622	2.02225	1.24e-12	Gm20703	17E1.3	lincRNA	Up
ENSMUSG00000073478	2.00078	9.4e-13	D730003I15Rik	1H6	lincRNA	Up
ENSMUSG00000107429	1.98403	1.43e-06	Gm44206	6000	antisense	Up
ENSMUSG00000085316	1.98346	2.5e-08	D330050G23Rik	200000	lincRNA	Up
ENSMUSG00000100954	1.97821	7.37e-10	Gm10138	1G1	antisense	Up
ENSMUSG00000043644	1.96787	6.54e-08	0610009L18Rik	1100	bidirectional_promoter_lncRNA	Up
ENSMUSG00000097354	1.92192	1.41e-28	2310001H17Rik	6F3	lincRNA	Up
ENSMUSG00000100396	1.86109	3.82e-07	Gm29367	40	lincRNA	Up
ENSMUSG00000107121	1.84114	1.89e-05	1110006O24Rik	5F	lincRNA	Up
ENSMUSG00000093677	1.76109	1.44e-34	Gm20712	15D1	sense_overlapping	Up
ENSMUSG00000066175	1.73522	8.51e-07	2510046G10Rik	7F3	antisense	Up
ENSMUSG00000086291	1.71128	3.58e-19	Gm15513	5B2	sense_intronic	Up
ENSMUSG00000087331	1.69511	4.55e-08	1810021B22Rik	15000	antisense	Up
ENSMUSG00000105957	1.68941	1.98e-06	Gm43254	3G3	lincRNA	Up
ENSMUSG00000084915	1.65157	1.82e-08	C230037L18Rik	15000	antisense	Up
ENSMUSG00000100691	1.64491	2.05e-23	2010320M18Rik	8B3.3	lincRNA	Up
ENSMUSG00000085705	1.62359	0.00294	Gm16046	17A1	lincRNA	Up
ENSMUSG00000108030	1.55693	0.0118	9530062K07Rik	6000	bidirectional_promoter_lncRNA	Up
ENSMUSG00000101856	1.53266	9.92e-09	1700096K18Rik	5B1	lincRNA	Up
ENSMUSG00000090564	1.49651	2.87e-05	A430057M04Rik	14A3	antisense	Up
ENSMUSG00000097750	1.49615	5.56e-05	Gm4673	7B1	antisense	Up
ENSMUSG00000105851	1.49143	0.00119	9130604C24Rik	5G2	lincRNA	Up
ENSMUSG00000085829	1.42227	1.02e-08	Gm4285	14D3	antisense	Up
ENSMUSG00000099881	1.42212	6.31e-16	2810013P06Rik	80	bidirectional_promoter_lncRNA	Up
ENSMUSG00000100017	1.41287	4.84e-07	2410022M11Rik	14C3	bidirectional_promoter_lncRNA	Up
ENSMUSG00000099632	1.40525	5.69e-06	2900093K20Rik	2H3	antisense	Up
ENSMUSG00000103103	1.38501	4.26e-05	4833445I07Rik	9F2	lincRNA	Up
ENSMUSG00000093553	1.37093	2.37e-10	Gm20633	3F2.1	antisense	Up
ENSMUSG00000104835	1.36406	6.05e-08	Gm5547	3F2.2	lincRNA	Up
ENSMUSG00000100680	1.35792	3.26e-05	1810044D09Rik	6D1	lincRNA	Up
ENSMUSG00000054945	1.35689	0.00241	Gm9958	50	bidirectional_promoter_lncRNA	Up
ENSMUSG00000085347	1.35644	0.000757	Hk1os	10B4	antisense	Up
ENSMUSG00000063714	1.33716	1.42e-09	Sp3os	2C3	antisense	Up
ENSMUSG00000109118	1.31987	0.000396	Gm32031	7B3	bidirectional_promoter_lncRNA	Up
ENSMUSG00000097157	1.31929	0.00342	Gm26512	12D3	bidirectional_promoter_lncRNA	Up
ENSMUSG00000097162	1.27583	0.000765	2310010J17Rik	7D3	bidirectional_promoter_lncRNA	Up
ENSMUSG00000098702	1.26002	6.58e-06	1500015A07Rik	180	antisense	Up
ENSMUSG00000086914	1.24708	0.00731	Gm16124	9A5.3	antisense	Up
ENSMUSG00000085175	1.24222	0.00208	Gm11423	11C	antisense	Up
ENSMUSG00000096981	1.23571	6.23e-05	Gm16845	9A3	antisense	Up
ENSMUSG00000075514	1.20554	4.82e-05	Gm13375	2A3	antisense	Up
ENSMUSG00000093577	1.20018	5.1e-06	Gm20632	3F2.1	antisense	Up
ENSMUSG00000087543	1.19265	1.87e-06	Gm16576	150	bidirectional_promoter_lncRNA	Up
ENSMUSG00000097643	1.12458	0.0011	A130051J06Rik	15000	antisense	Up
ENSMUSG00000078247	1.11876	1.48e-06	Airn	17A1	antisense	Up
ENSMUSG00000100164	1.11267	8.24e-06	2610306M01Rik	6D1	bidirectional_promoter_lncRNA	Up
ENSMUSG00000097174	1.09349	0.00916	Gm4890	8C1	bidirectional_promoter_lncRNA	Up
ENSMUSG00000042579	1.06922	1.84e-15	4632404H12Rik	3F1	lincRNA	Up
ENSMUSG00000073242	1.05682	0.000142	Dnmt3aos	12A1.1	antisense	Up
ENSMUSG00000087138	1.05282	0.000291	Gm15545	7B3	antisense	Up
ENSMUSG00000097320	1.04513	0.00122	Tmem147os	7B1	antisense	Up
ENSMUSG00000073374	1.03128	0.000171	C030034I22Rik	17E1.3	lincRNA	Up
ENSMUSG00000100658	1.01701	3.78e-05	F730311O21Rik	10000	lincRNA	Up
ENSMUSG00000097048	1.00091	0.000581	1600020E01Rik	6D1	antisense	Up
ENSMUSG00000097111	-6.43428	6.25e-10	Peak1os	9B	antisense	Down
ENSMUSG00000097814	-4.55831	2.52e-07	Panct2	1D	antisense	Down
ENSMUSG00000100147	-4.36963	5.94e-18	1700047M11Rik	1H5	lincRNA	Down
ENSMUSG00000097597	-3.2338	1.79e-05	Gm26674	10A1	antisense	Down
ENSMUSG00000097378	-3.19211	1.62e-12	B230208H11Rik	10A2	lincRNA	Down
ENSMUSG00000105283	-3.13266	1.29e-06	Gm33370	5000	lincRNA	Down
ENSMUSG00000086150	-2.92707	3.67e-14	Bach2os	4A5	antisense	Down
ENSMUSG00000086425	-2.92534	2.21e-23	F730016J06Rik	2A3	lincRNA	Down
ENSMUSG00000108371	-2.77422	8.54e-16	Gm38832	6C1	lincRNA	Down
ENSMUSG00000097754	-2.76874	1.62e-12	Ptgs2os2	1G1	lincRNA	Down
ENSMUSG00000097365	-2.76479	2.36e-08	C030034L19Rik	3A1	lincRNA	Down
ENSMUSG00000085126	-2.62926	7.31e-06	Gm12589	1100	lincRNA	Down
ENSMUSG00000078122	-2.54909	5.02e-87	F630028O10Rik	XC3	antisense	Down
ENSMUSG00000084918	-2.40007	3.74e-08	Gm12708	4C5	lincRNA	Down
ENSMUSG00000087289	-2.39765	1.14e-09	4933424M12Rik	4C7	lincRNA	Down
ENSMUSG00000085823	-2.36827	9.51e-18	Gm13012	4D3	antisense	Down
ENSMUSG00000103174	-2.35624	1.17e-11	Gm37168	1H6	lincRNA	Down
ENSMUSG00000086013	-2.30064	0.000189	Gm15706	6G3	lincRNA	Down
ENSMUSG00000103726	-2.24628	4.81e-05	Gm30074	3C	lincRNA	Down
ENSMUSG00000085048	-2.19692	2.29e-06	Gm15537	16A1	antisense	Down
ENSMUSG00000087480	-2.17652	3.15e-07	Gm15910	10D2	antisense	Down
ENSMUSG00000087366	-2.10404	1.02e-19	Junos	4C5	antisense	Down
ENSMUSG00000097848	-2.09044	4.44e-05	Gm807	13D1	lincRNA	Down
ENSMUSG00000056145	-2.05852	1.93e-57	AI504432	3F2.3	lincRNA	Down
ENSMUSG00000097471	-1.97493	9.98e-16	5830432E09Rik	7F3	antisense	Down
ENSMUSG00000106951	-1.96382	0.00147	5930430L01Rik	5G3	lincRNA	Down
ENSMUSG00000104000	-1.9408	7.81e-07	Gm38335	3A1	lincRNA	Down
ENSMUSG00000096960	-1.86596	7.52e-11	A230028O05Rik	16B1	lincRNA	Down
ENSMUSG00000079414	-1.85942	4.59e-15	Gm11110	17D	lincRNA	Down
ENSMUSG00000097755	-1.82768	9.41e-08	2010110K18Rik	18B1	lincRNA	Down
ENSMUSG00000103473	-1.82466	2.26e-23	Gm37696	30	antisense	Down
ENSMUSG00000085337	-1.69839	7.86e-05	Gm15964	16C3.3	antisense	Down
ENSMUSG00000101191	-1.67124	0.000699	Gm28809	6F3	antisense	Down
ENSMUSG00000086968	-1.62802	0.000294	4933431E20Rik	3F2.3	antisense	Down
ENSMUSG00000093726	-1.57498	3.49e-08	Gm20667	14D1	sense_overlapping	Down
ENSMUSG00000101585	-1.56895	1.97e-16	1600010M07Rik	7000	antisense	Down
ENSMUSG00000078956	-1.56523	0.0187	Gm14221	2H2	lincRNA	Down
ENSMUSG00000093765	-1.52857	3.84e-11	Gm20658	12F2	antisense	Down
ENSMUSG00000097519	-1.4615	0.000545	4930558J18Rik	1C1.3	lincRNA	Down
ENSMUSG00000086712	-1.45811	0.00179	AI427809	4B2	lincRNA	Down
ENSMUSG00000106820	-1.39403	0.00728	D5Ertd605e	5G3	lincRNA	Down
ENSMUSG00000109244	-1.36524	0.000528	Gm44751	7D3	lincRNA	Down
ENSMUSG00000097039	-1.31738	5.58e-09	Pvt1	15D1	lincRNA	Down
ENSMUSG00000096965	-1.30029	0.0247	3300005D01Rik	17A1	lincRNA	Down
ENSMUSG00000085761	-1.26783	0.00387	4930455G09Rik	40	antisense	Down
ENSMUSG00000054589	-1.26362	0.00068	Gm9949	180	lincRNA	Down
ENSMUSG00000101903	-1.22296	0.0245	Gm29291	1G3	lincRNA	Down
ENSMUSG00000097842	-1.22117	0.000845	9330104G04Rik	7A2	lincRNA	Down
ENSMUSG00000052248	-1.21677	2.97e-16	Zeb2os	2B	antisense	Down
ENSMUSG00000097415	-1.18933	9.97e-24	AU020206	7D1	lincRNA	Down
ENSMUSG00000085081	-1.17776	6.32e-12	Rptoros	1100	antisense	Down
ENSMUSG00000097290	-1.09951	5.24e-06	1300002E11Rik	16B1	lincRNA	Down
ENSMUSG00000086370	-1.08838	6.06e-07	Ftx	XD	lincRNA	Down
ENSMUSG00000097908	-1.08592	6.13e-07	4933404O12Rik	5G2	lincRNA	Down
ENSMUSG00000086119	-1.06222	0.000388	Gm2415	9F3	antisense	Down
ENSMUSG00000098055	-1.03584	0.000429	Gm26947	10B4	antisense	Down
ENSMUSG00000075511	-1.02711	0.00788	1700001L05Rik	150	lincRNA	Down
ENSMUSG00000022639	-1.01333	8.7e-21	Dubr	16B5	lincRNA	Down
ENSMUSG00000107355	-1.00028	4.35e-05	AI839979	5B1	lincRNA	Down
FDR*	False Discovery Rate

## Sheet: Day 4 vs 0
Ensembl ID	log2 Fold Change	FDR*	Symbol	Chr	Type	Regulation
ENSMUSG00000102095	10.5987	3.24e-18	C730036E19Rik	1G1	lincRNA	Up
ENSMUSG00000097651	9.66905	5.14e-15	4930461G14Rik	9B	lincRNA	Up
ENSMUSG00000021874	8.91039	3.15e-13	4933413J09Rik	14A3	lincRNA	Up
ENSMUSG00000086515	7.8938	4.56e-10	Erich2os	2C2	antisense	Up
ENSMUSG00000105651	7.49269	4.17e-17	1700017M07Rik	3A3	lincRNA	Up
ENSMUSG00000086233	7.43031	3.34e-11	Gm11816	4A1	antisense	Up
ENSMUSG00000097924	7.41735	6.78e-12	A730020E08Rik	6B3	bidirectional_promoter_lncRNA	Up
ENSMUSG00000092131	6.6902	7.39e-09	BC050972	9C	antisense	Up
ENSMUSG00000087505	6.68993	2.5e-09	Gm15241	XF4	antisense	Up
ENSMUSG00000097960	6.53246	6.51e-55	A330074K22Rik	80	lincRNA	Up
ENSMUSG00000099950	5.86275	3.57e-13	9130227L01Rik	1C1.2	lincRNA	Up
ENSMUSG00000097649	4.82848	3.87e-21	Gm10561	1C1.2	antisense	Up
ENSMUSG00000104554	4.2383	2.19e-39	Gm4610	3G1	antisense	Up
ENSMUSG00000099470	3.73901	1.89e-22	Gm29340	200000	lincRNA	Up
ENSMUSG00000087574	3.61851	1.42e-27	C030037D09Rik	11C	lincRNA	Up
ENSMUSG00000097099	3.49831	2.09e-33	Gm9917	9F1	antisense	Up
ENSMUSG00000084932	3.44331	1.33e-19	Gm15156	XF3	antisense	Up
ENSMUSG00000087575	3.23263	3.62e-17	Gm12976	4D2.2	lincRNA	Up
ENSMUSG00000097081	3.16644	6.54e-23	Gm10425	12F1	antisense	Up
ENSMUSG00000100075	3.04172	1.3e-08	1700018L02Rik	19C1	antisense	Up
ENSMUSG00000087263	2.79559	0.00347	Gm15726	XF5	antisense	Up
ENSMUSG00000097077	2.54626	4.52e-16	Gm16712	17D	antisense	Up
ENSMUSG00000085772	2.4754	4.53e-14	D630024D03Rik	11A4	lincRNA	Up
ENSMUSG00000097113	2.3989	1.04e-29	Gm19705	10000	lincRNA	Up
ENSMUSG00000085316	2.33643	2.92e-13	D330050G23Rik	200000	lincRNA	Up
ENSMUSG00000043126	2.26451	1.54e-10	D830039M14Rik	10B4	antisense	Up
ENSMUSG00000085658	2.2333	9.04e-11	Gm15704	6G3	lincRNA	Up
ENSMUSG00000106981	2.17929	3.48e-12	Gm45495	5C1	lincRNA	Up
ENSMUSG00000060380	2.15722	8.68e-05	C030014I23Rik	9A5.2	lincRNA	Up
ENSMUSG00000100291	2.03014	1.94e-08	2310069B03Rik	6C3	lincRNA	Up
ENSMUSG00000085705	2.00175	3.67e-05	Gm16046	17A1	lincRNA	Up
ENSMUSG00000100396	1.84824	2.44e-08	Gm29367	40	lincRNA	Up
ENSMUSG00000109214	1.84441	1.41e-05	Gm44659	7A3	lincRNA	Up
ENSMUSG00000097083	1.74981	0.000219	D930019O06Rik	1B	antisense	Up
ENSMUSG00000100954	1.68506	1.28e-08	Gm10138	1G1	antisense	Up
ENSMUSG00000106194	1.67653	0.000111	Gm43569	3G1	antisense	Up
ENSMUSG00000097134	1.63666	2.35e-26	1110002J07Rik	10B5.1	lincRNA	Up
ENSMUSG00000100691	1.56767	7.59e-26	2010320M18Rik	8B3.3	lincRNA	Up
ENSMUSG00000097354	1.5088	1.36e-21	2310001H17Rik	6F3	lincRNA	Up
ENSMUSG00000093677	1.50071	3.29e-30	Gm20712	15D1	sense_overlapping	Up
ENSMUSG00000100813	1.48071	0.00342	Gm28874	4D2.3	lincRNA	Up
ENSMUSG00000086938	1.43737	1.12e-05	4930481A15Rik	19A	antisense	Up
ENSMUSG00000074813	1.36722	1.35e-16	Morrbid	2F1	lincRNA	Up
ENSMUSG00000074635	1.34792	0.0396	3110070M22Rik	13D2.3	antisense	Up
ENSMUSG00000075514	1.34743	3.63e-07	Gm13375	2A3	antisense	Up
ENSMUSG00000073478	1.29813	5.92e-07	D730003I15Rik	1H6	lincRNA	Up
ENSMUSG00000043644	1.27781	0.000144	0610009L18Rik	1100	bidirectional_promoter_lncRNA	Up
ENSMUSG00000093622	1.24711	2.5e-06	Gm20703	17E1.3	lincRNA	Up
ENSMUSG00000107429	1.24394	0.00135	Gm44206	6000	antisense	Up
ENSMUSG00000085448	1.23772	0.00121	Gm13963	20000	antisense	Up
ENSMUSG00000108030	1.22521	0.0295	9530062K07Rik	6000	bidirectional_promoter_lncRNA	Up
ENSMUSG00000087362	1.19722	0.0327	Gm13710	2D	lincRNA	Up
ENSMUSG00000073374	1.18056	1.31e-06	C030034I22Rik	17E1.3	lincRNA	Up
ENSMUSG00000105851	1.15957	0.00608	9130604C24Rik	5G2	lincRNA	Up
ENSMUSG00000084915	1.15877	2.04e-05	C230037L18Rik	15000	antisense	Up
ENSMUSG00000107121	1.15842	0.00425	1110006O24Rik	5F	lincRNA	Up
ENSMUSG00000098318	1.13311	1.78e-14	Lockd	6G1	lincRNA	Up
ENSMUSG00000097643	1.1246	0.000289	A130051J06Rik	15000	antisense	Up
ENSMUSG00000086291	1.11884	1.89e-10	Gm15513	5B2	sense_intronic	Up
ENSMUSG00000090564	1.0958	0.00078	A430057M04Rik	14A3	antisense	Up
ENSMUSG00000066175	1.09506	0.000918	2510046G10Rik	7F3	antisense	Up
ENSMUSG00000086324	1.07425	3.07e-05	Gm15564	16B3	antisense	Up
ENSMUSG00000105957	1.06342	0.00136	Gm43254	3G3	lincRNA	Up
ENSMUSG00000087331	1.03219	0.000362	1810021B22Rik	15000	antisense	Up
ENSMUSG00000078247	1.02667	1.04e-06	Airn	17A1	antisense	Up
ENSMUSG00000098702	1.02032	5.69e-05	1500015A07Rik	180	antisense	Up
ENSMUSG00000099881	1.00861	3.16e-10	2810013P06Rik	80	bidirectional_promoter_lncRNA	Up
ENSMUSG00000100147	-7.427	8.82e-20	1700047M11Rik	1H5	lincRNA	Down
ENSMUSG00000097111	-7.0126	2.07e-12	Peak1os	9B	antisense	Down
ENSMUSG00000097814	-5.75344	7.79e-10	Panct2	1D	antisense	Down
ENSMUSG00000086425	-4.73686	3.24e-58	F730016J06Rik	2A3	lincRNA	Down
ENSMUSG00000097378	-4.26453	2.4e-20	B230208H11Rik	10A2	lincRNA	Down
ENSMUSG00000078122	-3.88188	2.58e-234	F630028O10Rik	XC3	antisense	Down
ENSMUSG00000097597	-3.81982	4.59e-08	Gm26674	10A1	antisense	Down
ENSMUSG00000103174	-3.59122	4.35e-27	Gm37168	1H6	lincRNA	Down
ENSMUSG00000086150	-3.51363	7.56e-23	Bach2os	4A5	antisense	Down
ENSMUSG00000087289	-3.37692	9.27e-19	4933424M12Rik	4C7	lincRNA	Down
ENSMUSG00000108371	-3.31373	1.18e-25	Gm38832	6C1	lincRNA	Down
ENSMUSG00000106951	-3.30452	2.7e-08	5930430L01Rik	5G3	lincRNA	Down
ENSMUSG00000056145	-3.29816	5.19e-154	AI504432	3F2.3	lincRNA	Down
ENSMUSG00000105283	-3.26396	8.83e-09	Gm33370	5000	lincRNA	Down
ENSMUSG00000104000	-3.24056	6.09e-17	Gm38335	3A1	lincRNA	Down
ENSMUSG00000103726	-3.02421	5.55e-09	Gm30074	3C	lincRNA	Down
ENSMUSG00000097365	-3.0064	8.37e-12	C030034L19Rik	3A1	lincRNA	Down
ENSMUSG00000085048	-2.9874	1.13e-11	Gm15537	16A1	antisense	Down
ENSMUSG00000084918	-2.9478	2.1e-13	Gm12708	4C5	lincRNA	Down
ENSMUSG00000097471	-2.92783	4.48e-39	5830432E09Rik	7F3	antisense	Down
ENSMUSG00000103473	-2.83547	2.91e-58	Gm37696	30	antisense	Down
ENSMUSG00000093765	-2.82932	9.64e-42	Gm20658	12F2	antisense	Down
ENSMUSG00000085823	-2.58896	4.88e-26	Gm13012	4D3	antisense	Down
ENSMUSG00000109244	-2.4917	9.04e-12	Gm44751	7D3	lincRNA	Down
ENSMUSG00000079414	-2.45543	2.66e-29	Gm11110	17D	lincRNA	Down
ENSMUSG00000086013	-2.37953	1.08e-05	Gm15706	6G3	lincRNA	Down
ENSMUSG00000087480	-2.37915	2.9e-10	Gm15910	10D2	antisense	Down
ENSMUSG00000097754	-2.37153	5.09e-13	Ptgs2os2	1G1	lincRNA	Down
ENSMUSG00000085761	-2.26622	1.74e-08	4930455G09Rik	40	antisense	Down
ENSMUSG00000085126	-2.21128	6.58e-06	Gm12589	1100	lincRNA	Down
ENSMUSG00000101903	-2.2071	1.12e-05	Gm29291	1G3	lincRNA	Down
ENSMUSG00000106820	-2.12433	7.28e-06	D5Ertd605e	5G3	lincRNA	Down
ENSMUSG00000087366	-2.01018	4.48e-23	Junos	4C5	antisense	Down
ENSMUSG00000086968	-1.99653	7.63e-07	4933431E20Rik	3F2.3	antisense	Down
ENSMUSG00000101191	-1.99543	5.82e-06	Gm28809	6F3	antisense	Down
ENSMUSG00000054589	-1.99497	3.6e-09	Gm9949	180	lincRNA	Down
ENSMUSG00000097855	-1.98514	3.91e-09	A930007I19Rik	19C1	antisense	Down
ENSMUSG00000101585	-1.94105	1.13e-29	1600010M07Rik	7000	antisense	Down
ENSMUSG00000104818	-1.93985	1.17e-05	Gm43661	5F	lincRNA	Down
ENSMUSG00000107355	-1.92916	2.36e-18	AI839979	5B1	lincRNA	Down
ENSMUSG00000085337	-1.91131	5.48e-07	Gm15964	16C3.3	antisense	Down
ENSMUSG00000098055	-1.83995	5.69e-12	Gm26947	10B4	antisense	Down
ENSMUSG00000052248	-1.77518	4.16e-40	Zeb2os	2B	antisense	Down
ENSMUSG00000086109	-1.74425	0.000573	Gm13391	2A1	lincRNA	Down
ENSMUSG00000086712	-1.66153	5.91e-05	AI427809	4B2	lincRNA	Down
ENSMUSG00000097842	-1.57893	1.43e-06	9330104G04Rik	7A2	lincRNA	Down
ENSMUSG00000073739	-1.53892	0.000413	Gm16287	4D3	antisense	Down
ENSMUSG00000075010	-1.53143	1.12e-07	AW112010	19A	lincRNA	Down
ENSMUSG00000085890	-1.50963	2.76e-05	Tnfsf13os	11B3	antisense	Down
ENSMUSG00000054510	-1.38874	0.00224	Gm14461	2C3	lincRNA	Down
ENSMUSG00000097194	-1.38145	0.000357	9330175E14Rik	8C5	lincRNA	Down
ENSMUSG00000096965	-1.36515	0.00753	3300005D01Rik	17A1	lincRNA	Down
ENSMUSG00000096960	-1.34811	6.41e-08	A230028O05Rik	16B1	lincRNA	Down
ENSMUSG00000097848	-1.33295	0.00218	Gm807	13D1	lincRNA	Down
ENSMUSG00000085081	-1.31317	6.3e-18	Rptoros	1100	antisense	Down
ENSMUSG00000097290	-1.27478	2.63e-09	1300002E11Rik	16B1	lincRNA	Down
ENSMUSG00000085129	-1.26533	0.000108	5031425F14Rik	2H3	lincRNA	Down
ENSMUSG00000074466	-1.23694	1.93e-05	Gm15417	3F1	antisense	Down
ENSMUSG00000097755	-1.22184	2.33e-05	2010110K18Rik	18B1	lincRNA	Down
ENSMUSG00000097705	-1.2197	2.44e-08	Gm26740	10A3	antisense	Down
ENSMUSG00000106019	-1.2052	7.96e-06	Gm43672	3A3	lincRNA	Down
ENSMUSG00000097908	-1.14331	2.87e-09	4933404O12Rik	5G2	lincRNA	Down
ENSMUSG00000109251	-1.12985	3.35e-05	E230032D23Rik	7F5	antisense	Down
ENSMUSG00000087445	-1.08883	0.00587	Gm14286	2H1	antisense	Down
ENSMUSG00000022639	-1.08188	2.5e-29	Dubr	16B5	lincRNA	Down
ENSMUSG00000085912	-1.02736	0.00149	Trp53cor1	17A3.3	lincRNA	Down
ENSMUSG00000079505	-1.02224	0.0153	Gm11131	17B1	antisense	Down
ENSMUSG00000084799	-1.00979	0.00713	Ino80dos	1C2	lincRNA	Down
FDR*	False Discovery Rate

## Sheet: Day 4 vs 3
Ensembl ID	log2 Fold Change	FDR*	Symbol	Chr	Type	Regulation
ENSMUSG00000105651	1.47842	5.51e-05	1700017M07Rik	3A3	lincRNA	Up
ENSMUSG00000104554	1.43726	9.37e-05	Gm4610	3G1	antisense	Up
ENSMUSG00000097134	1.32245	2.47e-13	1110002J07Rik	10B5.1	lincRNA	Up
ENSMUSG00000086515	1.23395	0.0198	Erich2os	2C2	antisense	Up
ENSMUSG00000086324	1.02607	0.00134	Gm15564	16B3	antisense	Up
ENSMUSG00000100147	-3.05737	0.00257	1700047M11Rik	1H5	lincRNA	Down
ENSMUSG00000087362	-2.38356	3.78e-05	Gm13710	2D	lincRNA	Down
ENSMUSG00000086109	-1.89148	0.00212	Gm13391	2A1	lincRNA	Down
ENSMUSG00000086425	-1.81152	7.68e-07	F730016J06Rik	2A3	lincRNA	Down
ENSMUSG00000075010	-1.66698	1e-06	AW112010	19A	lincRNA	Down
ENSMUSG00000078122	-1.3328	5.56e-21	F630028O10Rik	XC3	antisense	Down
ENSMUSG00000087484	-1.32709	0.000241	2900089D17Rik	5G2	antisense	Down
ENSMUSG00000093765	-1.30075	3.82e-07	Gm20658	12F2	antisense	Down
ENSMUSG00000104000	-1.29975	0.0127	Gm38335	3A1	lincRNA	Down
ENSMUSG00000056145	-1.23964	4.44e-16	AI504432	3F2.3	lincRNA	Down
ENSMUSG00000103174	-1.23498	0.00545	Gm37168	1H6	lincRNA	Down
ENSMUSG00000097855	-1.16082	0.00784	A930007I19Rik	19C1	antisense	Down
ENSMUSG00000106019	-1.14452	0.000527	Gm43672	3A3	lincRNA	Down
ENSMUSG00000109244	-1.12646	0.0206	Gm44751	7D3	lincRNA	Down
ENSMUSG00000097083	-1.10951	0.0349	D930019O06Rik	1B	antisense	Down
ENSMUSG00000103473	-1.01081	8.7e-06	Gm37696	30	antisense	Down
ENSMUSG00000085129	-1.00051	0.0167	5031425F14Rik	2H3	lincRNA	Down
FDR*	False Discovery Rate
