# Supplementary material for: Comprehensive Transcriptomic Profiling of Murine Osteoclast Differentiation Reveals Novel Differentially Expressed Genes and LncRNAs
Source: Front Genet. 2021 Nov 15;12:781272. doi: 10.3389/fgene.2021.781272 (PMC8634834; doi:10.3389/fgene.2021.781272)
Supplement: Supplementary file 4 [file Table1.XLSX]

## Sheet: All DEGs-D3 vs D0
Ensembl ID	log2 Fold Change	FDR*	Symbol	Chr	Type	Regulation	Avg CPM** - D0	Avg CPM** - D3
ENSMUSG00000032099	11.7262	6.15e-22	Pate4	9A4	protein_coding	Up	2	9.27172
ENSMUSG00000102095	10.6774	2.86e-18	C730036E19Rik	1G1	lincRNA	Up	2	8.22843
ENSMUSG00000021750	10.1558	1.31e-16	Fam107a	14A1	protein_coding	Up	2	7.72729
ENSMUSG00000063011	10.0724	1.28e-104	Msln	17A3.3	protein_coding	Up	2.88705	11.9207
ENSMUSG00000023964	9.86679	2.89e-273	Calcr	6A1	protein_coding	Up	3.78374	13.2146
ENSMUSG00000097651	9.81358	3.48e-15	4930461G14Rik	9B	lincRNA	Up	2	7.39634
ENSMUSG00000021874	9.80184	1.31e-15	4933413J09Rik	14A3	lincRNA	Up	2.10288	8.32819
ENSMUSG00000000308	9.63019	1.41e-27	Ckmt1	200000	protein_coding	Up	2.27981	9.60205
ENSMUSG00000054594	9.52681	<4.5E-308	Oscar	7A1	protein_coding	Up	4.98754	14.3762
ENSMUSG00000032584	9.33887	<4.5E-308	Mst1r	9F1	protein_coding	Up	4.29212	13.3943
ENSMUSG00000095834	9.04003	3.41e-12	Tdgf1-ps1	16A1	processed_pseudogene	Up	2	6.63624
ENSMUSG00000067642	8.97753	5.57e-13	Adgrf3	5B1	protein_coding	Up	2.12238	7.50801
ENSMUSG00000022766	8.9133	6.38e-72	Serpind1	16A3	protein_coding	Up	2.12238	7.50801
ENSMUSG00000027762	8.78933	1.06e-12	Sucnr1	3D	protein_coding	Up	2.86722	10.639
ENSMUSG00000050854	8.77004	4.21e-12	Tmem125	4D2.1	protein_coding	Up	2.12238	7.33554
ENSMUSG00000054976	8.76402	6.62e-68	Nyap2	1C5	protein_coding	Up	2	6.38916
ENSMUSG00000001348	8.59142	<4.5E-308	Acp5	9A3	protein_coding	Up	3.6553	11.992
ENSMUSG00000042216	8.57472	1.22e-46	Sgsm1	5F	protein_coding	Up	10.5618	19.1589
ENSMUSG00000024749	8.51605	2.38e-11	Tmc1	19B	protein_coding	Up	2.55449	9.78121
ENSMUSG00000037681	8.5107	3.17e-15	Esyt3	9E3.3	protein_coding	Up	2.12238	7.01276
ENSMUSG00000031760	8.47482	4.1e-117	Mt3	8C5	protein_coding	Up	2.19943	7.91829
ENSMUSG00000084128	8.40684	4.82e-35	Esrp2	8D3	protein_coding	Up	5.23093	13.6316
ENSMUSG00000062077	8.39214	2.91e-34	Trim54	5B1	protein_coding	Up	2.48689	9.1341
ENSMUSG00000030244	8.37903	8.52e-11	Gys2	6G2	protein_coding	Up	2.42837	9.11724
ENSMUSG00000012428	8.28063	8.94e-135	Steap4	5A1	protein_coding	Up	2	6.01517
ENSMUSG00000005220	8.22703	8.03e-71	Corin	5C3.2	protein_coding	Up	4.86551	12.9166
ENSMUSG00000023039	8.12087	5.48e-67	Krt7	15F2	protein_coding	Up	2.89595	10.2012
ENSMUSG00000051747	8.09918	1.32e-09	Ttn	2C3	protein_coding	Up	2.85559	9.97852
ENSMUSG00000035456	8.06599	6.83e-14	Prdm8	5000	protein_coding	Up	2	5.70471
ENSMUSG00000027562	8.04088	<4.5E-308	Car2	3A1	protein_coding	Up	2.21984	7.49772
ENSMUSG00000052922	8.03629	4.59e-20	Bpi	2H1	protein_coding	Up	6.48596	14.4926
ENSMUSG00000078591	7.99236	2.51e-10	Hs3st4	7F3	protein_coding	Up	6.48596	14.4926
ENSMUSG00000091055	7.93566	1.91e-103	Siglec15	18000	protein_coding	Up	2.32181	8.03776
ENSMUSG00000058656	7.91745	1.21e-24	Samd12	15D1	protein_coding	Up	2.12238	6.56425
ENSMUSG00000027670	7.88932	<4.5E-308	Ocstamp	2H3	protein_coding	Up	3.32908	10.5845
ENSMUSG00000025658	7.85304	7.22e-10	Cnksr2	XF4	protein_coding	Up	2.32217	8.32671
ENSMUSG00000067276	7.84476	2.81e-46	Capn6	XF2	protein_coding	Up	5.72725	13.5638
ENSMUSG00000041293	7.7429	7.6e-24	Adgrf1	17B3	protein_coding	Up	2	5.53047
ENSMUSG00000026489	7.72134	3.51e-187	Coq8a	1H4	protein_coding	Up	2.67841	9.25436
ENSMUSG00000097426	7.69037	7.04e-24	Gm8941	1G1	processed_pseudogene	Up	2.40219	8.15813
ENSMUSG00000028111	7.6641	<4.5E-308	Ctsk	3F2.1	protein_coding	Up	7.07408	14.7451
ENSMUSG00000032401	7.65136	1.29e-44	Lctl	9C	protein_coding	Up	2.40219	8.10736
ENSMUSG00000061815	7.65009	<4.5E-308	Rufy4	1C3	protein_coding	Up	11.266	18.9312
ENSMUSG00000030310	7.63818	2.29e-12	Slc6a1	6000	protein_coding	Up	2.64615	9.05306
ENSMUSG00000026535	7.63118	6.19e-21	Ifi202b;Ifi202	1H3	protein_coding	Up	5.43052	12.9469
ENSMUSG00000041202	7.60822	2.77e-12	Pla2g2d	4D3	protein_coding	Up	2.21984	7.08299
ENSMUSG00000037813	7.6026	3.26e-17	D630003M21Rik	2H1	protein_coding	Up	2.3974	8.05705
ENSMUSG00000003418	7.59921	3.98e-201	St8sia6	2A1	protein_coding	Up	2.18758	7.049
ENSMUSG00000085881	7.56666	6.46e-09	Gm15912	13C1	processed_transcript	Up	2.28414	7.60902
ENSMUSG00000001333	7.53079	1.1e-31	Sync	4D2.2	protein_coding	Up	4.68445	12.0424
ENSMUSG00000042279	7.50457	7.3e-12	H1f8;H1foo	6000	protein_coding	Up	2.12238	6.16088
ENSMUSG00000017737	7.47242	<4.5E-308	Mmp9	2H3	protein_coding	Up	2.55888	8.51611
ENSMUSG00000095493	7.43798	1.14e-08	A630023A22Rik	14B	protein_coding	Up	2.19943	6.94519
ENSMUSG00000041261	7.36999	3.16e-11	Car8;Ca8	4A1	protein_coding	Up	2.19943	6.94519
ENSMUSG00000040447	7.32314	<4.5E-308	Spns2	11B4	protein_coding	Up	12.2929	19.7857
ENSMUSG00000041608	7.30656	4.71e-11	Entpd3	9F4	protein_coding	Up	2.09656	6.0336
ENSMUSG00000097924	7.29798	2.47e-11	A730020E08Rik	6B3	bidirectional_promoter_lncRNA	Up	2.17693	6.78354
ENSMUSG00000020080	7.28967	6.88e-11	Hkdc1	10B4	protein_coding	Up	5.97565	13.2042
ENSMUSG00000028965	7.26878	3.87e-210	Tnfrsf9	400	protein_coding	Up	2.18758	6.75729
ENSMUSG00000058420	7.25131	7.99e-08	Syt17	7F1	protein_coding	Up	2.19943	6.7458
ENSMUSG00000021214	7.2358	1.51e-137	Akr1c18	13A1	protein_coding	Up	2.19943	6.73878
ENSMUSG00000108362	7.1729	4.07e-15	Gm18561	7F3	processed_pseudogene	Up	4.3053	11.2811
ENSMUSG00000022040	7.1578	4.98e-212	Ephx2	14D1	protein_coding	Up	2	4.9918
ENSMUSG00000086233	7.14643	4.15e-10	Gm11816	4A1	antisense	Up	5.73842	12.8447
ENSMUSG00000023959	7.05176	5.85e-115	Clic5	17B3	protein_coding	Up	2.32272	7.20318
ENSMUSG00000022490	6.98557	1.56e-14	Ppp1r1a	15F3	protein_coding	Up	4.45103	11.3081
ENSMUSG00000040703	6.9853	<4.5E-308	Cyp2s1	7A3	protein_coding	Up	2.18758	6.59573
ENSMUSG00000061603	6.9823	2.75e-125	Akap6	12C1	protein_coding	Up	3.60079	10.2541
ENSMUSG00000013483	6.96953	4.54e-225	Card14	1100	protein_coding	Up	2.3164	7.0123
ENSMUSG00000040606	6.91208	4.79e-210	Kazn	40	protein_coding	Up	6.18847	13.1002
ENSMUSG00000044393	6.91101	1.52e-07	Dsg2	18A2	protein_coding	Up	6.93985	13.9254
ENSMUSG00000037994	6.86555	<4.5E-308	Slc9b2	3G3	protein_coding	Up	4.61806	11.3459
ENSMUSG00000044405	6.85861	2.57e-09	Adig	2H1	protein_coding	Up	4.57524	11.2334
ENSMUSG00000028883	6.77885	4.99e-31	Sema3a	5A1	protein_coding	Up	2.12238	5.517
ENSMUSG00000038665	6.77375	3.23e-90	Dgki	6B1	protein_coding	Up	8.01439	14.8527
ENSMUSG00000034730	6.76562	1.05e-13	Adgrb1	15D3	protein_coding	Up	2.21893	6.33102
ENSMUSG00000051359	6.72426	2.19e-120	Ncald	15B3.1	protein_coding	Up	2.69033	8.19046
ENSMUSG00000097960	6.70674	9.48e-56	A330074K22Rik	80	lincRNA	Up	3.5449	9.75562
ENSMUSG00000035441	6.69143	<4.5E-308	Myo1d	11B5	protein_coding	Up	2.24578	6.7928
ENSMUSG00000086515	6.65985	2.81e-07	Erich2os	2C2	antisense	Up	3.85862	10.1267
ENSMUSG00000038781	6.65929	1.15e-156	Stap2	17D	protein_coding	Up	3.00155	8.9224
ENSMUSG00000015085	6.61685	1.69e-15	Entpd2	2A3	protein_coding	Up	8.86659	15.5497
ENSMUSG00000069581	6.61638	3.44e-09	Tspear	10C1	protein_coding	Up	2.10288	5.28573
ENSMUSG00000022303	6.6135	1.19e-119	Dcstamp	15B3.1	protein_coding	Up	4.37267	10.7637
ENSMUSG00000027386	6.59944	3.03e-30	Fbln7	2F1	protein_coding	Up	2.40651	7.05711
ENSMUSG00000002565	6.57132	<4.5E-308	Scin	12B1	protein_coding	Up	2.17693	6.08133
ENSMUSG00000029206	6.56524	2.17e-36	Nsun7	5C3.1	protein_coding	Up	8.27141	14.9047
ENSMUSG00000087505	6.53599	1.16e-08	Gm15241	XF4	antisense	Up	2.71485	8.02883
ENSMUSG00000042988	6.53208	6.39e-12	Notum	1100	protein_coding	Up	7.20021	13.723
ENSMUSG00000045672	6.51721	3.6e-270	Col27a1	4B3	protein_coding	Up	2.83334	8.40876
ENSMUSG00000029228	6.51249	8.72e-09	Lnx1	5C3.3	protein_coding	Up	2.21893	6.0232
ENSMUSG00000055675	6.49381	<4.5E-308	Kbtbd11	8A1.1	protein_coding	Up	2.27981	6.55571
ENSMUSG00000032702	6.37447	1.67e-127	Kank1	19B	protein_coding	Up	5.42222	11.8036
ENSMUSG00000092131	6.36198	8.9e-08	BC050972	9C	antisense	Up	2.21984	6.01345
ENSMUSG00000037386	6.32662	1.27e-32	Rims2	15B3.1	protein_coding	Up	6.26324	12.6631
ENSMUSG00000049511	6.27809	3.12e-128	Htr1b	90	protein_coding	Up	4.21786	10.2401
ENSMUSG00000030559	6.25131	<4.5E-308	Rab38	7D3	protein_coding	Up	2.18758	5.82408
ENSMUSG00000027347	6.23771	1.44e-139	Rasgrp1	200000	protein_coding	Up	2.77434	7.91872
ENSMUSG00000034488	6.21774	<4.5E-308	Edil3	13C3	protein_coding	Up	4.26055	10.3156
ENSMUSG00000005950	6.19009	1.93e-169	P2rx5	11B4	protein_coding	Up	6.85986	13.0717
ENSMUSG00000025738	6.1601	1.79e-148	Fbxl16	17A3.3	protein_coding	Up	4.93982	10.9793
ENSMUSG00000039578	6.02664	8.96e-69	Ccser1	6B3	protein_coding	Up	7.95395	14.1601
ENSMUSG00000105651	6.01427	4.85e-11	1700017M07Rik	3A3	lincRNA	Up	4.50599	10.4459
ENSMUSG00000052981	6.00705	1.53e-07	Ube2ql1	13C1	protein_coding	Up	4.37597	10.2342
ENSMUSG00000075012	5.98157	1.24e-27	Fjx1	200	protein_coding	Up	3.5407	8.96064
ENSMUSG00000058254	5.956	1.73e-40	Tspan7	XA1.1	protein_coding	Up	2.3164	6.0896
ENSMUSG00000025172	5.94663	3.6e-30	Ankrd2	19C3	protein_coding	Up	2.21893	5.51753
ENSMUSG00000099950	5.92721	6.76e-13	9130227L01Rik	1C1.2	lincRNA	Up	2.74571	7.57619
ENSMUSG00000024617	5.92203	<4.5E-308	Camk2a	180	protein_coding	Up	6.56252	12.5988
ENSMUSG00000049608	5.91787	1.52e-71	Gpr55	1C5	protein_coding	Up	2.73232	7.69288
ENSMUSG00000037032	5.89032	<4.5E-308	Apbb1	7000	protein_coding	Up	2.36451	6.37753
ENSMUSG00000024210	5.85814	9.97e-16	Ip6k3	17A3.3	protein_coding	Up	5.71763	11.5487
ENSMUSG00000037579	5.83286	2e-15	Kcnh3	15F1	protein_coding	Up	3.6936	9.07442
ENSMUSG00000045394	5.8304	7.59e-27	Epcam	170000	protein_coding	Up	6.31879	12.1342
ENSMUSG00000031549	5.82926	3.46e-16	Ido2	8A2	protein_coding	Up	2.98009	7.99641
ENSMUSG00000019851	5.81896	8.27e-25	Perp	10A3	protein_coding	Up	2.55888	6.84605
ENSMUSG00000031024	5.77999	<4.5E-308	Denn2b;St5	7000	protein_coding	Up	3.08816	8.05332
ENSMUSG00000027188	5.762	1.06e-13	Pamr1	200	protein_coding	Up	2.48689	6.60505
ENSMUSG00000059639	5.7537	3.5e-88	Clec4a4	6F2	protein_coding	Up	2.89393	7.71195
ENSMUSG00000025085	5.72873	<4.5E-308	Ablim1	19D2	protein_coding	Up	6.51545	12.2281
ENSMUSG00000024552	5.68404	5.71e-89	Slc14a2	18000	protein_coding	Up	2.6495	7.01878
ENSMUSG00000029576	5.66494	6.25e-29	Radil	5G2	protein_coding	Up	4.04122	9.46661
ENSMUSG00000026726	5.65682	3.99e-44	Cubn	2A1	protein_coding	Up	6.5193	12.2013
ENSMUSG00000026435	5.61711	4.06e-287	Slc45a3	10000	protein_coding	Up	4.11428	9.44514
ENSMUSG00000001663	5.60698	5.25e-104	Gstt1	10C1	protein_coding	Up	2.93606	7.55674
ENSMUSG00000050150	5.58071	6.5e-20	Slc9b1	3G3	protein_coding	Up	3.44343	8.42671
ENSMUSG00000024168	5.57873	8.71e-83	Tmem204	17A3.3	protein_coding	Up	6.15875	11.6859
ENSMUSG00000030470	5.55905	3.66e-08	Csrp3	7B4	protein_coding	Up	4.67325	10.0581
ENSMUSG00000032826	5.50984	1.92e-30	Ank2	3G2	protein_coding	Up	2.67649	7.03503
ENSMUSG00000014543	5.49059	1.05e-215	Klra17	6F3	protein_coding	Up	4.12933	9.34906
ENSMUSG00000018417	5.43691	<4.5E-308	Myo1b	1C1.1	protein_coding	Up	2.27981	5.64928
ENSMUSG00000058966	5.42652	2.48e-90	Fam57b	7F3	protein_coding	Up	4.68672	10.0629
ENSMUSG00000063296	5.3971	2.1e-28	Tmem117	15000	protein_coding	Up	5.2489	10.591
ENSMUSG00000046634	5.38916	4.44e-20	Pkd1l1	11A1	protein_coding	Up	8.90431	14.3261
ENSMUSG00000031927	5.3534	1e-31	1700012B09Rik	9A2	protein_coding	Up	4.30558	9.42449
ENSMUSG00000032495	5.35072	3.81e-11	Lrrc2	9F2	protein_coding	Up	4.30558	9.42449
ENSMUSG00000034271	5.3277	<4.5E-308	Jdp2	12D2	protein_coding	Up	3.04978	7.53039
ENSMUSG00000039691	5.28722	1.22e-21	Tspan10	1100	protein_coding	Up	2.7367	7.01153
ENSMUSG00000005338	5.25891	5.17e-22	Cadm3	1H3	protein_coding	Up	2.99526	7.57918
ENSMUSG00000047415	5.24934	<4.5E-308	Gpr68	12E	protein_coding	Up	2.46562	6.14881
ENSMUSG00000021118	5.24535	1.72e-24	Plek2	12C3	protein_coding	Up	10.184	15.5057
ENSMUSG00000027646	5.2341	<4.5E-308	Src	2H1	protein_coding	Up	2.98921	7.30863
ENSMUSG00000026875	5.2166	<4.5E-308	Traf1	2B	protein_coding	Up	2.98201	7.51113
ENSMUSG00000058743	5.21485	1.35e-21	Kcnj14	7B3	protein_coding	Up	7.71604	12.9464
ENSMUSG00000019590	5.21024	1.72e-130	Cyb561	110	protein_coding	Up	2.98921	7.25737
ENSMUSG00000028238	5.20018	9.05e-71	Atp6v0d2	4A3	protein_coding	Up	9.09711	14.332
ENSMUSG00000044860	5.1933	4.03e-25	Gm1123	9E3.3	protein_coding	Up	8.13342	13.3526
ENSMUSG00000071064	5.18401	6.3e-105	Zfp827;Znf827	8C1	protein_coding	Up	2.84792	6.97999
ENSMUSG00000042532	5.17819	7.08e-05	Golga7b	19C3	protein_coding	Up	5.54968	10.7689
ENSMUSG00000033948	5.10869	2.31e-73	Zswim5	4D1	protein_coding	Up	11.5605	16.8074
ENSMUSG00000022661	5.10821	3.12e-45	Cd200	16B5	protein_coding	Up	3.0537	7.33041
ENSMUSG00000024669	5.09757	6.42e-92	Cd5	19A	protein_coding	Up	5.16469	10.206
ENSMUSG00000034282	5.09648	2.79e-28	Evpl	1100	protein_coding	Up	5.16469	10.206
ENSMUSG00000076928	5.09568	1.61e-39	Trac	14C2	TR_C_gene	Up	2.18758	4.79063
ENSMUSG00000034394	5.0902	2e-117	Lif	11A1	protein_coding	Up	4.26808	9.27864
ENSMUSG00000017740	5.08754	2.06e-80	Slc12a5	2H3	protein_coding	Up	8.85533	14.0241
ENSMUSG00000016283	5.03543	1.71e-78	H2-M2	17B1	protein_coding	Up	4.41202	9.24132
ENSMUSG00000027224	5.01859	1.87e-11	Duoxa1	200000	protein_coding	Up	3.34275	7.82631
ENSMUSG00000035279	4.95467	3.79e-116	Ssc5d	7A1	protein_coding	Up	3.45159	7.9095
ENSMUSG00000039629	4.92236	7.24e-90	Strip2	6A3.3	protein_coding	Up	5.43529	10.4954
ENSMUSG00000041923	4.90816	1.49e-11	Nol4	18A2	protein_coding	Up	5.06042	10.0365
ENSMUSG00000038390	4.88636	2.2e-74	Gpr162	6F2	protein_coding	Up	4.38883	9.13667
ENSMUSG00000050315	4.85797	1.01e-57	Synpo2	3G1	protein_coding	Up	2.58498	6.10004
ENSMUSG00000022687	4.84224	2.01e-134	Boc	16B4	protein_coding	Up	4.94048	9.71708
ENSMUSG00000046598	4.83277	6.54e-223	Bdh1	16B2	protein_coding	Up	5.27787	10.0532
ENSMUSG00000043670	4.8296	4.25e-17	Diras1	10C1	protein_coding	Up	2.54111	5.97698
ENSMUSG00000006216	4.82092	8.12e-10	Clcnkb	4D3	protein_coding	Up	5.67254	10.4549
ENSMUSG00000039157	4.79466	<4.5E-308	Fam102a	2B	protein_coding	Up	5.10702	9.80287
ENSMUSG00000032915	4.79302	4.28e-38	Adgre4	17C	protein_coding	Up	5.40602	10.1347
ENSMUSG00000057914	4.78601	1.97e-37	Cacnb2	2A2	protein_coding	Up	8.25561	13.084
ENSMUSG00000070720	4.7311	2.05e-09	Tmem200b	4D2.3	protein_coding	Up	2.92464	6.7434
ENSMUSG00000042810	4.72201	2.9e-185	Krba1	6B2.3	protein_coding	Up	2.62871	6.10577
ENSMUSG00000103845	4.71993	2.01e-24	Gm19026	1A1	processed_pseudogene	Up	10.2172	15.0169
ENSMUSG00000026825	4.71984	4.26e-69	Dnm1	2B	protein_coding	Up	5.13612	9.8031
ENSMUSG00000003070	4.69517	1.37e-66	Efna2	10C1	protein_coding	Up	3.72308	7.97031
ENSMUSG00000025867	4.66414	3.01e-152	Cplx2	13B1	protein_coding	Up	2.5685	5.81619
ENSMUSG00000028071	4.66278	1.15e-22	Sh2d2a	3F1	protein_coding	Up	5.98505	10.6407
ENSMUSG00000036330	4.65602	1.89e-194	Slc18a1	8B3.3	protein_coding	Up	3.1658	7.23731
ENSMUSG00000073802	4.63491	5.19e-47	Cdkn2b	4C4	protein_coding	Up	4.33455	8.77175
ENSMUSG00000027894	4.63489	2.37e-16	Slc6a17	3F2.3	protein_coding	Up	5.21166	9.74507
ENSMUSG00000004933	4.61618	<4.5E-308	Matk	10C1	protein_coding	Up	5.72851	10.3189
ENSMUSG00000061878	4.61297	1.07e-167	Sphk1	1100	protein_coding	Up	3.16777	7.01443
ENSMUSG00000053886	4.59722	1.92e-09	Sh2d4a	8B3.3	protein_coding	Up	8.00502	12.6356
ENSMUSG00000041957	4.58748	2.94e-120	Pkp2	16A2	protein_coding	Up	4.9541	9.38537
ENSMUSG00000074170	4.55028	1.21e-201	Plekhf1	7B3	protein_coding	Up	4.76798	9.36285
ENSMUSG00000042249	4.52959	<4.5E-308	Grk3	5F	protein_coding	Up	7.7878	12.3787
ENSMUSG00000002228	4.52801	4.9e-105	Ppm1j	3F2.2	protein_coding	Up	6.19973	10.7541
ENSMUSG00000042082	4.51531	<4.5E-308	Arsb	13C3	protein_coding	Up	2.54111	5.69135
ENSMUSG00000037852	4.50941	1.15e-173	Cpe	8B3.1	protein_coding	Up	5.54418	10.0658
ENSMUSG00000060206	4.48465	4.75e-38	Zfp462;Znf462	4B2	protein_coding	Up	6.76752	11.2628
ENSMUSG00000000957	4.46715	1.13e-278	Mmp14	14C2	protein_coding	Up	9.33873	13.8723
ENSMUSG00000024395	4.46202	2.22e-105	Lims2	18B1	protein_coding	Up	9.33873	13.8723
ENSMUSG00000026479	4.45095	1.22e-87	Lamc2	1G3	protein_coding	Up	5.46724	9.86864
ENSMUSG00000040254	4.45062	1.9e-34	Sema3d	5A1	protein_coding	Up	11.9798	16.491
ENSMUSG00000024521	4.43956	3.03e-287	Pmaip1	180	protein_coding	Up	7.72149	12.23
ENSMUSG00000025170	4.43279	2.46e-12	Rab40b	1100	protein_coding	Up	6.95774	11.4571
ENSMUSG00000019945	4.40747	2.87e-15	Cabcoco1	10B5.2	protein_coding	Up	6.95774	11.4571
ENSMUSG00000042377	4.40598	1.83e-84	Fam83g	11B2	protein_coding	Up	10.4632	14.9383
ENSMUSG00000097649	4.35655	6.55e-16	Gm10561	1C1.2	antisense	Up	5.69277	10.1004
ENSMUSG00000069769	4.35343	<4.5E-308	Msi2	11C	protein_coding	Up	4.95119	9.27635
ENSMUSG00000059901	4.35158	3.36e-44	Adamts14	10B4	protein_coding	Up	3.75606	7.8607
ENSMUSG00000025129	4.31583	5.18e-24	Ppp1r27	1100	protein_coding	Up	8.99593	13.4481
ENSMUSG00000084883	4.31561	4.14e-45	Ccdc85c	12F1	protein_coding	Up	2.87285	6.54325
ENSMUSG00000028654	4.29496	1.47e-99	Mycl	4D2.2	protein_coding	Up	3.18096	6.80352
ENSMUSG00000031520	4.28183	2.09e-93	Vegfc	8B1.3	protein_coding	Up	4.79922	9.00606
ENSMUSG00000007989	4.27503	1.93e-23	Fzd3	14D1	protein_coding	Up	2.99867	6.39546
ENSMUSG00000005947	4.26846	2.43e-27	Itgae	11B4	protein_coding	Up	9.48177	13.8291
ENSMUSG00000023232	4.25174	3.65e-29	Serinc2	4D2.2	protein_coding	Up	4.84948	9.11065
ENSMUSG00000001300	4.24262	3.1e-117	Efnb2	8A1.1	protein_coding	Up	3.55629	7.36473
ENSMUSG00000081984	4.23351	8.67e-09	Dnajb3	1D	protein_coding	Up	4.06683	8.09082
ENSMUSG00000102037	4.23323	1.31e-67	Bcl2a1a;Bcl2a1	9E3.1	protein_coding	Up	5.43339	9.59717
ENSMUSG00000085586	4.22863	2.77e-167	Gm11613	11D	processed_transcript	Up	6.0274	10.2606
ENSMUSG00000044134	4.18702	2.15e-236	Pheta1	5F	protein_coding	Up	3.43942	7.12061
ENSMUSG00000045326	4.17744	2.98e-29	Fndc7	3F3	protein_coding	Up	3.65663	7.40381
ENSMUSG00000050395	4.17255	8.79e-10	Tnfsf15	4C1	protein_coding	Up	3.99341	7.84981
ENSMUSG00000027849	4.15499	4.66e-09	Syt6	3F2.2	protein_coding	Up	6.63473	10.8472
ENSMUSG00000029664	4.13442	1.78e-65	Tfpi2	6A1	protein_coding	Up	2.71759	5.86949
ENSMUSG00000060716	4.1082	2.26e-23	Plekhh1	12C3	protein_coding	Up	4.76512	8.77799
ENSMUSG00000032363	4.09656	4.23e-29	Adamts7	9E3.1	protein_coding	Up	6.46678	10.6595
ENSMUSG00000055737	4.09057	3.77e-88	Ghr	15A1	protein_coding	Up	8.87455	13.0527
ENSMUSG00000039601	4.08544	1.15e-25	Rcan2	17B3	protein_coding	Up	3.68517	7.36587
ENSMUSG00000043155	4.0847	1.16e-25	Hpdl	4D1	protein_coding	Up	2.92901	6.10846
ENSMUSG00000038119	4.07042	1.25e-136	Cdon	9A4	protein_coding	Up	2.65697	5.49313
ENSMUSG00000059412	4.06459	0.000115	Fxyd2	9A5.2	protein_coding	Up	5.06933	9.04353
ENSMUSG00000024600	4.06168	5.45e-27	Slc27a6	18D3	protein_coding	Up	3.60997	7.19455
ENSMUSG00000045664	4.05724	3.11e-137	Cdc42ep2	19A	protein_coding	Up	4.30481	8.08857
ENSMUSG00000038264	4.05162	2.16e-138	Sema7a	9B	protein_coding	Up	6.43101	10.4819
ENSMUSG00000033871	4.04999	<4.5E-308	Ppargc1b	180	protein_coding	Up	3.85999	7.55743
ENSMUSG00000074227	4.04201	1.17e-119	Spint2	7B1	protein_coding	Up	3.68462	7.2872
ENSMUSG00000034059	4.039	1.34e-10	Ypel4	2D	protein_coding	Up	6.55912	10.5663
ENSMUSG00000030246	4.03737	3.36e-226	Ldhb	6G2	protein_coding	Up	4.95776	8.78477
ENSMUSG00000039200	4.03357	8.05e-181	Atf7ip2	16A1	protein_coding	Up	3.91788	7.57606
ENSMUSG00000055865	4.02674	2.93e-31	Tafa3	3F2.2	protein_coding	Up	7.39316	11.4485
ENSMUSG00000070565	4.01657	6.67e-209	Rasal2	1H1	protein_coding	Up	7.58762	11.6367
ENSMUSG00000066607	4.0114	2.63e-14	Insyn1	9B	protein_coding	Up	7.33091	11.3439
ENSMUSG00000009378	3.99181	1.99e-07	Slc16a12	19C1	protein_coding	Up	6.9673	10.961
ENSMUSG00000103847	3.98934	5.82e-156	Gm20056	16B3	processed_pseudogene	Up	3.16991	6.48203
ENSMUSG00000055137	3.98039	4.68e-13	Sugct	13A2	protein_coding	Up	8.96171	12.9898
ENSMUSG00000004359	3.9748	2.17e-124	Spic	10C1	protein_coding	Up	6.81952	10.8153
ENSMUSG00000021950	3.97166	1.32e-11	Anxa8	14B	protein_coding	Up	4.03984	7.74186
ENSMUSG00000034171	3.92476	2.66e-33	Faah	4D1	protein_coding	Up	8.51463	12.5094
ENSMUSG00000038523	3.91843	7.46e-11	1700003F12Rik	2H1	protein_coding	Up	3.16617	6.39049
ENSMUSG00000045725	3.91409	2.63e-86	Prr15	6B3	protein_coding	Up	2.71759	5.54891
ENSMUSG00000017412	3.91056	5.3e-11	Cacnb4	2C1.1	protein_coding	Up	8.97011	12.951
ENSMUSG00000079625	3.90132	1.05e-155	Tm4sf19	16B3	protein_coding	Up	3.11645	6.50472
ENSMUSG00000039713	3.88639	1.46e-95	Plekhg5	400	protein_coding	Up	6.48063	10.4111
ENSMUSG00000036381	3.88349	6.55e-105	P2ry14	3D	protein_coding	Up	2.95305	6.03471
ENSMUSG00000029765	3.86102	1.86e-97	Plxna4	6A3.3	protein_coding	Up	3.98739	7.52653
ENSMUSG00000038402	3.85851	4.75e-30	Foxf2	13A3.2	protein_coding	Up	2.89284	5.87409
ENSMUSG00000054889	3.85198	7.83e-13	Dsp	13A3.3	protein_coding	Up	5.39063	9.16491
ENSMUSG00000015533	3.85196	5.56e-120	Itga2	13D2.2	protein_coding	Up	3.1658	6.44601
ENSMUSG00000021662	3.82784	1.05e-27	Arhgef28	13D1	protein_coding	Up	9.33139	13.2325
ENSMUSG00000061731	3.81107	<4.5E-308	Ext1	15C	protein_coding	Up	7.12961	10.9922
ENSMUSG00000030257	3.80059	2.73e-184	Srgap3	6000	protein_coding	Up	7.43367	11.3036
ENSMUSG00000038151	3.79642	1.94e-275	Prdm1	10B2	protein_coding	Up	8.22244	12.0752
ENSMUSG00000023274	3.79509	4.45e-26	Cd4	6F2	protein_coding	Up	4.28429	7.93946
ENSMUSG00000021594	3.7947	1.95e-97	Srd5a1	13C1	protein_coding	Up	3.2697	6.3562
ENSMUSG00000032997	3.79181	1.25e-186	Chpf	1C4	protein_coding	Up	7.04398	10.8531
ENSMUSG00000053297	3.78988	5.75e-16	AI854703	6B2.3	protein_coding	Up	4.46774	8.11048
ENSMUSG00000100075	3.77379	2.6e-11	1700018L02Rik	19C1	antisense	Up	10.6255	14.4335
ENSMUSG00000045231	3.76855	5.9e-24	BC106179	16B1	processed_transcript	Up	9.21428	13.0159
ENSMUSG00000059022	3.75168	6.76e-19	Kcp	6A3.3	protein_coding	Up	9.51591	13.3131
ENSMUSG00000051703	3.7314	3.13e-13	Tmem198	1C4	protein_coding	Up	4.4965	8.0351
ENSMUSG00000023032	3.73014	3.18e-63	Slc4a8	15F1	protein_coding	Up	7.64855	11.4313
ENSMUSG00000020173	3.73012	6.28e-05	Cobl	11A1	protein_coding	Up	6.83257	10.5744
ENSMUSG00000028339	3.71038	2.94e-70	Col15a1	4B1	protein_coding	Up	3.61495	6.9325
ENSMUSG00000047786	3.70503	3.54e-11	Lix1	17A3.1	protein_coding	Up	3.27624	6.38148
ENSMUSG00000074141	3.70305	2.38e-52	Il4i1	7B3	protein_coding	Up	3.92008	7.28894
ENSMUSG00000047867	3.70123	1.45e-129	Gimap6	6B2.3	protein_coding	Up	3.59945	6.84197
ENSMUSG00000089774	3.70071	1.81e-22	Slc5a3	16C4	protein_coding	Up	3.31578	6.43563
ENSMUSG00000099470	3.69025	5.73e-19	Gm29340	200000	lincRNA	Up	5.36509	8.97137
ENSMUSG00000087574	3.68769	3.62e-25	C030037D09Rik	11C	lincRNA	Up	2.49965	4.68437
ENSMUSG00000001270	3.67376	<4.5E-308	Ckb	12F1	protein_coding	Up	6.47994	10.1735
ENSMUSG00000029135	3.67274	<4.5E-308	Fosl2	5B1	protein_coding	Up	3.19546	6.19032
ENSMUSG00000030109	3.66953	2.31e-06	Slc6a12	6F1	protein_coding	Up	6.4517	10.0939
ENSMUSG00000032827	3.65428	9.76e-43	Ppp1r9a	6A1	protein_coding	Up	6.79461	10.4512
ENSMUSG00000038168	3.64825	3.62e-43	P3h2	16B1	protein_coding	Up	8.71366	12.3533
ENSMUSG00000004791	3.63839	1.42e-60	Pgf	12D1	protein_coding	Up	3.92454	7.34335
ENSMUSG00000048217	3.63533	6.05e-05	Nags	11D	protein_coding	Up	4.11561	7.4708
ENSMUSG00000024558	3.61698	3.1e-29	Mapk4	1800	protein_coding	Up	14.3564	18.0347
ENSMUSG00000039137	3.59091	5.11e-105	Whrn	4C1	protein_coding	Up	11.6544	15.321
ENSMUSG00000080917	3.58742	5.01e-12	Gm15925	7A1	unprocessed_pseudogene	Up	7.24189	10.7351
ENSMUSG00000087263	3.58621	0.00055	Gm15726	XF5	antisense	Up	5.80252	9.45535
ENSMUSG00000087362	3.58078	2.44e-10	Gm13710	2D	lincRNA	Up	4.9944	8.49563
ENSMUSG00000085396	3.56896	<4.5E-308	Firre	XA5	processed_transcript	Up	4.93199	8.37449
ENSMUSG00000042515	3.565	5.36e-23	Pwwp3b	XF1	protein_coding	Up	2.4785	4.60078
ENSMUSG00000020122	3.55343	2.1e-64	Egfr	11A2	protein_coding	Up	4.98139	8.51054
ENSMUSG00000022244	3.54037	1.3e-167	Amacr	15A1	protein_coding	Up	6.16847	9.68779
ENSMUSG00000016028	3.50487	2.77e-58	Celsr1	1500	protein_coding	Up	3.36201	6.29465
ENSMUSG00000027412	3.50117	1.41e-16	Lpin3	2H2	protein_coding	Up	2.95449	5.35367
ENSMUSG00000027257	3.49812	1.58e-36	Pacsin3	20	protein_coding	Up	3.83584	6.91134
ENSMUSG00000057176	3.49246	9.9e-71	Ccdc189	7F3	protein_coding	Up	9.95951	13.5258
ENSMUSG00000081778	3.49008	5.85e-21	Gm6325	XD	unprocessed_pseudogene	Up	4.23881	7.49509
ENSMUSG00000024867	3.48875	1.43e-143	Pip5k1b	19B	protein_coding	Up	6.64389	10.1784
ENSMUSG00000068699	3.47932	1.91e-20	Flnc	6A3.3	protein_coding	Up	7.61993	11.135
ENSMUSG00000059027	3.47391	4.96e-13	9630013D21Rik	4C7	processed_transcript	Up	6.04818	9.50371
ENSMUSG00000049881	3.46632	2.38e-242	2810025M15Rik	1H1	transcribed_processed_pseudogene	Up	4.51048	7.85738
ENSMUSG00000031626	3.46402	9.51e-41	Sorbs2	8B1.1	protein_coding	Up	5.06496	8.39416
ENSMUSG00000020654	3.45926	3.67e-143	Adcy3	12A1.1	protein_coding	Up	5.80905	9.22147
ENSMUSG00000054196	3.45063	3.19e-09	Cthrc1	15B3.1	protein_coding	Up	4.92874	8.40999
ENSMUSG00000031750	3.44331	7.19e-18	Il34	80	protein_coding	Up	8.12555	11.5995
ENSMUSG00000020042	3.43564	2.93e-13	Btbd11	10C1	protein_coding	Up	5.13408	8.47175
ENSMUSG00000034472	3.43529	6.21e-11	Rasd2	8C1	protein_coding	Up	3.66355	6.69805
ENSMUSG00000025265	3.43296	7.94e-27	Fgd1	XF3	protein_coding	Up	8.67737	12.1266
ENSMUSG00000001948	3.43007	7.79e-35	Spa17	9A4	protein_coding	Up	5.53064	8.94921
ENSMUSG00000028167	3.42888	2.73e-122	Bdh2	3G3	protein_coding	Up	9.53288	12.9793
ENSMUSG00000039328	3.4121	1.37e-29	Rnf122	8A3	protein_coding	Up	3.21591	5.94525
ENSMUSG00000029090	3.40857	5.02e-195	Adgra3	5B3	protein_coding	Up	3.75524	6.83149
ENSMUSG00000032591	3.40131	8.47e-28	Mst1	9F1	protein_coding	Up	5.99452	9.48579
ENSMUSG00000006576	3.39602	5.51e-73	Slc4a3	1C4	protein_coding	Up	3.52298	6.42546
ENSMUSG00000014852	3.38192	6.03e-08	Adamts13	2A3	protein_coding	Up	5.01056	8.3877
ENSMUSG00000021303	3.38184	3.03e-39	Gng4	13A1	protein_coding	Up	5.98882	9.37155
ENSMUSG00000063954	3.3812	1.2e-11	H2ac19;Hist2h2aa1	3F2.1	protein_coding	Up	7.73808	11.1359
ENSMUSG00000044641	3.3792	2.82e-16	Pard6b	2H3	protein_coding	Up	5.14413	8.40973
ENSMUSG00000019889	3.37912	8.56e-27	Ptprk	10A4	protein_coding	Up	8.31895	11.7149
ENSMUSG00000020689	3.37781	5.79e-35	Itgb3	110	protein_coding	Up	4.70108	7.89147
ENSMUSG00000051367	3.37773	4.9e-20	Six1	12C3	protein_coding	Up	6.35364	9.71347
ENSMUSG00000039943	3.37034	1.82e-250	Plcb4	2F3	protein_coding	Up	3.04978	5.58703
ENSMUSG00000049422	3.36736	1.17e-94	Chchd10	10C1	protein_coding	Up	5.47979	8.77641
ENSMUSG00000038764	3.36735	2.24e-133	Ptpn3	4B3	protein_coding	Up	3.61885	6.65189
ENSMUSG00000024486	3.35942	1.37e-21	Hbegf	18B2	protein_coding	Up	3.79634	6.80478
ENSMUSG00000069114	3.34267	1.38e-88	Zbtb10	3A1	protein_coding	Up	4.43144	7.54332
ENSMUSG00000068854	3.34226	1.2e-143	H2bc21;Hist2h2be	3F2.1	protein_coding	Up	12.0313	15.4275
ENSMUSG00000038301	3.34106	<4.5E-308	Snx10	6B3	protein_coding	Up	4.42542	7.53982
ENSMUSG00000108350	3.33657	1.42e-71	Gm44950	7D2	TEC	Up	7.96681	11.3132
ENSMUSG00000032470	3.33483	7.7e-117	Mras	9E3.3	protein_coding	Up	8.76689	12.1449
ENSMUSG00000002980	3.3321	2.87e-56	Bcam	7A3	protein_coding	Up	7.27341	10.6286
ENSMUSG00000081058	3.30362	1.51e-36	H3c15;Hist2h3b	3F2.1	protein_coding	Up	6.05287	9.34309
ENSMUSG00000029810	3.2761	9.11e-64	Tmem176b	6B2.3	protein_coding	Up	7.07127	10.3943
ENSMUSG00000001036	3.27208	5.29e-108	Epn2	11B2	protein_coding	Up	8.50039	11.8227
ENSMUSG00000042734	3.26855	1.4e-20	Ttc9	12D1	protein_coding	Up	12.9934	16.3302
ENSMUSG00000000791	3.26389	1.41e-19	Il12rb1	8B3.3	protein_coding	Up	6.0429	9.31068
ENSMUSG00000046727	3.25103	1.27e-61	Cystm1	18B2	protein_coding	Up	7.22311	10.525
ENSMUSG00000084932	3.25028	3.8e-15	Gm15156	XF3	antisense	Up	5.56816	8.7823
ENSMUSG00000087575	3.24938	3.4e-15	Gm12976	4D2.2	lincRNA	Up	5.14552	8.30169
ENSMUSG00000001021	3.24662	3.15e-07	S100a3	3F1	protein_coding	Up	5.14552	8.30169
ENSMUSG00000056486	3.24582	2.56e-24	Chn1	2C3	protein_coding	Up	8.39083	11.6515
ENSMUSG00000095440	3.24544	2.23e-87	Fignl2	15F1	protein_coding	Up	7.90417	11.1642
ENSMUSG00000041351	3.24527	2.41e-33	Rap1gap	4D3	protein_coding	Up	5.16589	8.37582
ENSMUSG00000050751	3.24503	3.43e-24	Pgbd5	800	protein_coding	Up	5.45106	8.64142
ENSMUSG00000023960	3.24362	5.08e-50	Enpp5	17B3	protein_coding	Up	5.9424	9.11785
ENSMUSG00000026589	3.24207	1.17e-35	Sec16b	1H1	protein_coding	Up	4.06297	6.99558
ENSMUSG00000040093	3.24169	7.1e-25	Bmf	200000	protein_coding	Up	3.79136	6.72578
ENSMUSG00000024209	3.23818	1.49e-13	Acsbg3	17D	protein_coding	Up	3.1357	5.61917
ENSMUSG00000054423	3.23215	1.7e-10	Cadps	14A1	protein_coding	Up	4.64795	7.68954
ENSMUSG00000006403	3.22282	3.37e-21	Adamts4	1H3	protein_coding	Up	6.57497	9.78751
ENSMUSG00000018648	3.21891	3.2e-19	Dusp14	11C	protein_coding	Up	5.39713	8.57003
ENSMUSG00000097099	3.2119	5.77e-24	Gm9917	9F1	antisense	Up	4.71922	7.7614
ENSMUSG00000033016	3.20055	1.1e-287	Nfatc1	18000	protein_coding	Up	6.20148	9.37461
ENSMUSG00000044749	3.1934	2.83e-10	Abca6	110	protein_coding	Up	5.28813	8.40224
ENSMUSG00000029449	3.18851	2.43e-200	Rhof	5F	protein_coding	Up	8.61002	11.8439
ENSMUSG00000027961	3.17614	5e-36	Lrrc39	3G1	protein_coding	Up	3.82663	6.72602
ENSMUSG00000021759	3.17396	6.08e-92	Plpp1	13D2.2	protein_coding	Up	3.45121	6.31201
ENSMUSG00000019779	3.16613	1.8e-36	Frk	10B1	protein_coding	Up	4.53704	7.52624
ENSMUSG00000054855	3.16399	2.02e-107	Rnd1	15F1	protein_coding	Up	4.472	7.54605
ENSMUSG00000053411	3.15759	1.55e-55	Cbx7	150	protein_coding	Up	4.94349	7.96455
ENSMUSG00000043154	3.15012	1.5e-126	Ppp2r3a	90000	protein_coding	Up	11.6645	14.8575
ENSMUSG00000026409	3.14977	1.32e-190	Pfkfb2;Gm29427	10000	protein_coding	Up	3.86859	6.66224
ENSMUSG00000021298	3.14765	1.39e-84	Gpr132	12F1	protein_coding	Up	8.66107	11.8367
ENSMUSG00000037349	3.14614	4.08e-176	Nudt22	19A	protein_coding	Up	6.64167	9.80406
ENSMUSG00000061578	3.14452	1.59e-06	Ksr2	5F	protein_coding	Up	7.47787	10.6215
ENSMUSG00000023367	3.14372	4.69e-35	Tmem176a	6B2.3	protein_coding	Up	5.77867	8.86281
ENSMUSG00000043811	3.1413	7.69e-23	Rtn4r	16A3	protein_coding	Up	7.25837	10.4031
ENSMUSG00000033965	3.12306	2.81e-12	Slc16a2	XD	protein_coding	Up	7.94257	11.0793
ENSMUSG00000026455	3.11462	6.54e-171	Klhl12	10000	protein_coding	Up	9.24238	12.3886
ENSMUSG00000024529	3.11328	1.33e-81	Lox	18D1	protein_coding	Up	9.29902	12.4447
ENSMUSG00000036862	3.09597	5.61e-24	Dchs1	7000	protein_coding	Up	9.29902	12.4447
ENSMUSG00000073600	3.09594	9.75e-14	Prob1	18B2	protein_coding	Up	8.61989	11.7737
ENSMUSG00000030691	3.09461	6.48e-119	Fchsd2	700	protein_coding	Up	8.74903	11.8853
ENSMUSG00000097081	3.08692	1.02e-18	Gm10425	12F1	antisense	Up	3.44603	6.04664
ENSMUSG00000022586	3.07956	7.75e-10	Ly6i	15D3	protein_coding	Up	7.28107	10.3989
ENSMUSG00000037211	3.07923	2.61e-50	Spry1	3B	protein_coding	Up	5.64789	8.81739
ENSMUSG00000066894	3.068	2.88e-35	Vsig10	5F	protein_coding	Up	4.14754	6.96654
ENSMUSG00000020592	3.05562	2.35e-133	Sdc1	12A1.1	protein_coding	Up	9.40999	12.5117
ENSMUSG00000040253	3.04036	2.45e-162	Gbp7	3H1	protein_coding	Up	10.2847	13.4144
ENSMUSG00000033577	3.03458	1.11e-100	Myo6	90	protein_coding	Up	5.65809	8.77016
ENSMUSG00000020121	3.0248	1.44e-43	Srgap1	10D2	protein_coding	Up	4.60018	7.55052
ENSMUSG00000030742	3.01771	3.02e-59	Lat	7F3	protein_coding	Up	10.6877	13.7748
ENSMUSG00000028128	3.00996	4.54e-21	F3	3G1	protein_coding	Up	4.43012	7.37912
ENSMUSG00000030103	2.99609	1.42e-77	Bhlhe40	600	protein_coding	Up	4.48097	7.32608
ENSMUSG00000044447	2.98783	<4.5E-308	Dock5	14D1	protein_coding	Up	6.48737	9.52345
ENSMUSG00000038007	2.97901	1.69e-44	Acer2	4C4	protein_coding	Up	6.80663	9.84458
ENSMUSG00000030587	2.96991	1.79e-10	2200002D01Rik	7B1	protein_coding	Up	11.5172	14.5868
ENSMUSG00000044916	2.96137	4.39e-21	1700029I15Rik	20	protein_coding	Up	8.12357	11.144
ENSMUSG00000018470	2.95942	1.29e-10	Kcnab3	11B3	protein_coding	Up	7.67815	10.7056
ENSMUSG00000047150	2.95859	1.66e-06	1700001C19Rik	17C	protein_coding	Up	5.39925	8.2994
ENSMUSG00000026469	2.94707	1.08e-279	Xpr1	1G3	protein_coding	Up	7.72487	10.7606
ENSMUSG00000029047	2.93234	1.98e-106	Pex10	400	protein_coding	Up	4.94968	7.80122
ENSMUSG00000045316	2.92741	2.62e-89	Fahd1	17A3.3	protein_coding	Up	11.7418	14.7659
ENSMUSG00000046743	2.92126	1.94e-12	Fat4	3B	protein_coding	Up	11.7713	14.7583
ENSMUSG00000019996	2.92125	1.01e-74	Map7	10A3	protein_coding	Up	6.18355	9.14007
ENSMUSG00000031078	2.92052	9.21e-53	Cttn	7F5	protein_coding	Up	3.68278	6.2204
ENSMUSG00000079339	2.92051	2.37e-08	Ifit1bl1	19C1	protein_coding	Up	4.58622	7.3614
ENSMUSG00000046056	2.92044	9.82e-24	Sbsn	7B1	protein_coding	Up	4.23546	6.91527
ENSMUSG00000024158	2.91654	5.03e-208	Hagh	17A3.3	protein_coding	Up	3.50936	6.03412
ENSMUSG00000002346	2.91607	1.09e-47	Slc25a42	8B3.3	protein_coding	Up	12.666	15.6125
ENSMUSG00000050390	2.91326	5.82e-23	C77080;Kiaa1522	4D2.2	protein_coding	Up	8.29555	11.2281
ENSMUSG00000034438	2.90989	2.76e-12	Gbp8	500000	protein_coding	Up	7.9752	10.8845
ENSMUSG00000090394	2.89935	2.03e-114	4930523C07Rik	1H1	protein_coding	Up	4.29956	6.96266
ENSMUSG00000032014	2.89571	4.91e-114	Oaf	9A5.1	protein_coding	Up	6.83535	9.72046
ENSMUSG00000085315	2.89017	1.38e-13	A430018G15Rik	2C1.1	processed_transcript	Up	8.93196	11.8686
ENSMUSG00000026249	2.88828	1.26e-92	Serpine2	1C4	protein_coding	Up	4.9662	7.78081
ENSMUSG00000060380	2.88822	8.36e-07	C030014I23Rik	9A5.2	lincRNA	Up	5.00082	7.78514
ENSMUSG00000038170	2.88439	6.24e-116	Pde4dip	3F2.2	protein_coding	Up	10.2672	13.1812
ENSMUSG00000034612	2.8829	4.67e-102	Chst11	10C1	protein_coding	Up	7.06294	9.93817
ENSMUSG00000005089	2.87473	1.51e-10	Slc1a2	200	protein_coding	Up	11.5673	14.5313
ENSMUSG00000087006	2.87263	1.17e-07	Gm13889	20	protein_coding	Up	4.10703	6.73381
ENSMUSG00000006205	2.87255	1.97e-76	Htra1	7F3	protein_coding	Up	9.21391	12.1102
ENSMUSG00000097083	2.85932	8.67e-09	D930019O06Rik	1B	antisense	Up	8.58512	11.4718
ENSMUSG00000017400	2.8583	8.8e-48	Stac2	11D	protein_coding	Up	4.31303	6.91407
ENSMUSG00000042485	2.84463	3.71e-13	Mustn1	14B	protein_coding	Up	9.94607	12.8384
ENSMUSG00000027460	2.84173	1.43e-06	Angpt4	2G3	protein_coding	Up	3.57566	5.91848
ENSMUSG00000021703	2.8405	1.55e-120	Serinc5	13C3	protein_coding	Up	10.7993	13.6825
ENSMUSG00000023868	2.82792	3.3e-48	Pde10a	17A1	protein_coding	Up	9.96585	12.8457
ENSMUSG00000053617	2.82365	3.11e-110	Sh3pxd2a	19C3	protein_coding	Up	3.89205	6.41744
ENSMUSG00000022272	2.82266	4.12e-222	Myo10	15B1	protein_coding	Up	3.35588	5.70111
ENSMUSG00000016520	2.81613	4.34e-175	Lnx2	5G3	protein_coding	Up	6.95349	9.78429
ENSMUSG00000035045	2.80318	6.61e-14	Zc3h12b	XC3	protein_coding	Up	3.84194	6.39212
ENSMUSG00000104554	2.80104	9.98e-15	Gm4610	3G1	antisense	Up	7.7907	10.6457
ENSMUSG00000029161	2.79974	1.73e-24	Cgref1	5B1	protein_coding	Up	4.09832	6.62478
ENSMUSG00000000489	2.79774	<4.5E-308	Pdgfb	150	protein_coding	Up	3.3453	5.70462
ENSMUSG00000042476	2.79325	1.24e-138	Abcb4	5A1	protein_coding	Up	10.1122	12.9424
ENSMUSG00000038437	2.79082	2.52e-150	Mllt6	11D	protein_coding	Up	7.01902	9.82535
ENSMUSG00000052560	2.77698	4.87e-23	Cpne8	15000	protein_coding	Up	10.6294	13.4516
ENSMUSG00000030711	2.77423	1.08e-06	Sult1a1	7F3	protein_coding	Up	10.8582	13.6779
ENSMUSG00000102752	2.77422	1.36e-104	Gm7694	1H3	protein_coding	Up	9.67102	12.4789
ENSMUSG00000023826	2.76722	6.99e-20	Prkn	17A1	protein_coding	Up	4.10109	6.69832
ENSMUSG00000102759	2.76625	5.6e-08	Gm10463	5B1	TEC	Up	5.27403	7.93948
ENSMUSG00000029456	2.7659	7.67e-81	Acad10	5F	protein_coding	Up	5.22282	7.97895
ENSMUSG00000017754	2.75686	1.29e-58	Pltp	2H3	protein_coding	Up	11.2199	14.0197
ENSMUSG00000037989	2.75003	4.87e-08	Wnk2	13A5	protein_coding	Up	10.3449	13.1332
ENSMUSG00000038967	2.74969	9.51e-35	Pdk2	11D	protein_coding	Up	10.7749	13.5649
ENSMUSG00000028417	2.74496	9.6e-10	Tal2	4B2	protein_coding	Up	6.52183	9.32719
ENSMUSG00000033565	2.74276	2.87e-101	Rbfox2	15D3	protein_coding	Up	4.77772	7.40682
ENSMUSG00000062901	2.74143	1.85e-68	Klhl24	16A3	protein_coding	Up	7.98169	10.7309
ENSMUSG00000033740	2.73988	1.18e-163	St18	1A1	protein_coding	Up	5.03404	7.63587
ENSMUSG00000045095	2.73881	1.73e-12	Magi1	6D1	protein_coding	Up	3.5449	5.82538
ENSMUSG00000061393	2.73562	4.62e-22	Acvr2b	9F3	protein_coding	Up	8.12034	10.8792
ENSMUSG00000070737	2.72547	5.78e-83	Tmem35b	4D2.2	protein_coding	Up	9.82352	12.5837
ENSMUSG00000038349	2.71248	2.08e-25	Plcl1	1C1.2	protein_coding	Up	3.68219	5.96984
ENSMUSG00000040537	2.70543	0.000527	Adam22	5A1	protein_coding	Up	8.22625	10.9633
ENSMUSG00000079845	2.70303	4.88e-36	Xlr4a	XA7.3	protein_coding	Up	4.25909	6.70305
ENSMUSG00000049038	2.70268	3.34e-26	Mterf2	10C1	protein_coding	Up	8.01571	10.741
ENSMUSG00000027171	2.70072	2.66e-73	Prrg4	200	protein_coding	Up	10.9533	13.6911
ENSMUSG00000033416	2.69872	4.06e-217	Gucd1	10C1	protein_coding	Up	9.43309	12.1633
ENSMUSG00000024074	2.69832	8.1e-130	Crim1	1700	protein_coding	Up	4.50409	7.10022
ENSMUSG00000029781	2.69386	2.75e-174	Fkbp9	6B3	protein_coding	Up	5.05891	7.66367
ENSMUSG00000034107	2.69282	2.49e-08	Ano7	1D	protein_coding	Up	8.61146	11.3315
ENSMUSG00000026532	2.68676	2.07e-12	Spta1	1H3	protein_coding	Up	5.55268	8.20745
ENSMUSG00000066677	2.68435	7.84e-06	Ifi208;Pydc3	1H3	protein_coding	Up	3.53242	6.12923
ENSMUSG00000039529	2.67535	1.65e-30	Atp8b1	180	protein_coding	Up	6.2205	8.83959
ENSMUSG00000022790	2.673	2.11e-54	Igsf11	16B4	protein_coding	Up	5.49759	8.08174
ENSMUSG00000085772	2.67247	4.82e-14	D630024D03Rik	11A4	lincRNA	Up	7.89563	10.5825
ENSMUSG00000021306	2.6723	1.71e-104	Gpr137b	13A1	protein_coding	Up	10.4524	13.1472
ENSMUSG00000028927	2.67021	8.35e-70	Padi2	4D3	protein_coding	Up	8.84409	11.5325
ENSMUSG00000074738	2.66405	2.41e-74	Fndc10	400	protein_coding	Up	10.2989	12.9873
ENSMUSG00000038668	2.65934	2.25e-83	Lpar1	4B3	protein_coding	Up	3.98851	6.40867
ENSMUSG00000028630	2.65588	4.64e-139	Dyrk2	10D2	protein_coding	Up	4.88186	7.43407
ENSMUSG00000031955	2.64861	1.1e-38	Bcar1	80	protein_coding	Up	3.78887	6.10857
ENSMUSG00000105504	2.6477	1.11e-11	Gbp5	3H1	protein_coding	Up	6.38589	9.01394
ENSMUSG00000034903	2.64657	3.59e-24	Cobll1	2C1.3	protein_coding	Up	6.98964	9.62679
ENSMUSG00000031342	2.64339	5.15e-32	Gpm6b	XF5	protein_coding	Up	4.47277	6.91191
ENSMUSG00000025804	2.63987	4.28e-125	Ccr1	9F4	protein_coding	Up	12.5875	15.2729
ENSMUSG00000045441	2.63782	1.09e-07	Gprin3	6B3	protein_coding	Up	9.90795	12.595
ENSMUSG00000030123	2.62851	9.04e-210	Plxnd1	6000	protein_coding	Up	6.81728	9.43712
ENSMUSG00000032024	2.62847	2.22e-53	Clmp	9A5.1	protein_coding	Up	7.06842	9.69238
ENSMUSG00000020027	2.62778	8.34e-23	Socs2	10C2	protein_coding	Up	9.26545	11.9144
ENSMUSG00000039195	2.6258	2.39e-298	1110008P14Rik	2B	protein_coding	Up	6.69774	9.32851
ENSMUSG00000041936	2.61835	7.66e-134	Agrn	400	protein_coding	Up	4.99811	7.49509
ENSMUSG00000070524	2.61649	3.34e-08	Fcrlb	1H3	protein_coding	Up	6.25967	8.86145
ENSMUSG00000014686	2.61493	4.26e-31	Ceacam16	7A3	protein_coding	Up	6.19274	8.77895
ENSMUSG00000020661	2.60673	<4.5E-308	Dnmt3a	12A1.1	protein_coding	Up	12.7036	15.3418
ENSMUSG00000096917	2.59394	1.89e-36	2500002B13Rik	8B2	processed_transcript	Up	5.01005	7.55458
ENSMUSG00000026640	2.59228	1.9e-16	Plxna2	1H6	protein_coding	Up	13.5754	16.2039
ENSMUSG00000037907	2.59001	3.16e-110	Ankrd13b	11B5	protein_coding	Up	7.0801	9.66929
ENSMUSG00000022186	2.5893	2.02e-245	Oxct1	15A1	protein_coding	Up	6.07486	8.65469
ENSMUSG00000021114	2.58015	4.45e-270	Atp6v1d	12C3	protein_coding	Up	10.2088	12.8316
ENSMUSG00000037060	2.57841	1.57e-37	Cavin3	7000	protein_coding	Up	9.31736	11.9299
ENSMUSG00000033420	2.57814	1.41e-13	Antxr1	6D1	protein_coding	Up	3.83563	6.0565
ENSMUSG00000034127	2.5773	1.31e-08	Tspan8	10D2	protein_coding	Up	6.00835	8.55101
ENSMUSG00000039934	2.57011	1.07e-129	Gsap	5A3	protein_coding	Up	12.2465	14.8529
ENSMUSG00000039982	2.5687	3.83e-123	Dtx4	19A	protein_coding	Up	7.00355	9.61673
ENSMUSG00000097077	2.56814	4.51e-14	Gm16712	17D	antisense	Up	9.12434	11.745
ENSMUSG00000022483	2.56439	0.00948	Col2a1	15F1	protein_coding	Up	10.04	12.6353
ENSMUSG00000046186	2.56142	2.95e-59	Cd109	90	protein_coding	Up	13.4973	16.0822
ENSMUSG00000022265	2.55982	2.73e-142	Ank;Ankh	15B1	protein_coding	Up	12.6062	15.1833
ENSMUSG00000078670	2.55783	1.19e-36	Fam174b	7D1	protein_coding	Up	5.99764	8.50653
ENSMUSG00000034795	2.55511	1.24e-92	Ccdc122	14D3	protein_coding	Up	7.20766	9.83181
ENSMUSG00000000266	2.55454	8.8e-11	Mid2	XF1	protein_coding	Up	3.85932	6.05987
ENSMUSG00000026072	2.55292	2.23e-22	Il1r1	1B	protein_coding	Up	11.3726	13.9414
ENSMUSG00000020034	2.55139	1.08e-77	Tcp11l2	10C1	protein_coding	Up	12.2449	14.816
ENSMUSG00000028737	2.55123	1.03e-123	Aldh4a1	4D3	protein_coding	Up	4.51329	6.89001
ENSMUSG00000053749	2.53865	7.49e-24	Gm9920	15D1	processed_transcript	Up	3.37501	5.50926
ENSMUSG00000026785	2.53684	8.9e-90	Pkn3	2B	protein_coding	Up	11.2033	13.7782
ENSMUSG00000037049	2.53465	6.54e-171	Smpd1	7000	protein_coding	Up	12.8854	15.443
ENSMUSG00000030554	2.52987	3.1e-07	Synm	7C	protein_coding	Up	12.8854	15.443
ENSMUSG00000048911	2.52696	3.14e-110	Rnf24	2F1	protein_coding	Up	6.15881	8.64739
ENSMUSG00000038473	2.52662	7.29e-32	Nos1ap	1H3	protein_coding	Up	7.56138	10.0913
ENSMUSG00000049119	2.52135	8.43e-79	Fam110b	4A1	protein_coding	Up	4.90847	7.3398
ENSMUSG00000039043	2.51846	3.4e-152	Arpin	7D2	protein_coding	Up	6.08237	8.58433
ENSMUSG00000041688	2.5171	3.79e-45	Amot	XF2	protein_coding	Up	10.2945	12.8525
ENSMUSG00000027583	2.50903	2e-20	Zbtb46	2H4	protein_coding	Up	9.24666	11.7859
ENSMUSG00000054843	2.50772	4.34e-210	Atrnl1	19D2	protein_coding	Up	5.75587	8.19199
ENSMUSG00000002910	2.50685	1.99e-41	Arrdc2	8B3.3	protein_coding	Up	8.8485	11.3804
ENSMUSG00000049929	2.50465	4.02e-09	Lpar4	XD	protein_coding	Up	10.8114	13.3441
ENSMUSG00000062300	2.50449	3.49e-41	Nectin2	7A3	protein_coding	Up	3.77786	5.95739
ENSMUSG00000039735	2.50331	2.56e-92	Fnbp1l	3G1	protein_coding	Up	9.33059	11.8449
ENSMUSG00000030156	2.50311	2.11e-21	Cd69	6F3	protein_coding	Up	6.11414	8.59473
ENSMUSG00000028962	2.50273	5.22e-164	Slc4a2	5A3	protein_coding	Up	8.57366	11.0784
ENSMUSG00000040146	2.49856	8.86e-19	Rgl3	9A3	protein_coding	Up	8.69096	11.2007
ENSMUSG00000022304	2.49769	6.45e-08	Dpys	15B3.1	protein_coding	Up	8.51157	11.0188
ENSMUSG00000020847	2.49031	7.17e-09	Rph3al	11B5	protein_coding	Up	5.95693	8.42365
ENSMUSG00000005237	2.48955	6.54e-10	Dnah2	11B3	protein_coding	Up	10.0948	12.5979
ENSMUSG00000059824	2.48953	2.56e-06	Dbp	7B3	protein_coding	Up	8.52505	11.0303
ENSMUSG00000036564	2.4881	6.54e-57	Ndrg4	8D1	protein_coding	Up	4.35662	6.69867
ENSMUSG00000028033	2.48735	3.35e-12	Kcnq5	1A4	protein_coding	Up	8.07873	10.567
ENSMUSG00000022885	2.48564	1.17e-100	St6gal1	16B1	protein_coding	Up	11.9862	14.4935
ENSMUSG00000002105	2.47589	<4.5E-308	Slc39a13	20	protein_coding	Up	7.01155	9.47783
ENSMUSG00000035413	2.47189	2.42e-17	Tmem98	11B5	protein_coding	Up	12.5387	15.0408
ENSMUSG00000025938	2.47156	3.23e-23	Slco5a1	1A3	protein_coding	Up	5.65116	8.13013
ENSMUSG00000028541	2.46863	5.77e-15	B4galt2	4D2.1	protein_coding	Up	3.98703	6.20371
ENSMUSG00000021573	2.46788	3.25e-10	Tppp	13C1	protein_coding	Up	4.01271	6.16202
ENSMUSG00000051335	2.46739	2.56e-42	Gfod1	13A4	protein_coding	Up	4.40807	6.66308
ENSMUSG00000032000	2.46644	5.25e-202	Birc3	9A1	protein_coding	Up	7.6833	10.1564
ENSMUSG00000073002	2.46418	1.09e-08	Vamp5	6C1	protein_coding	Up	8.41336	10.9053
ENSMUSG00000062991	2.46386	1.51e-11	Nrg1	8A3	protein_coding	Up	4.59696	6.88682
ENSMUSG00000002983	2.46256	2.07e-51	Relb	7A3	protein_coding	Up	10.4385	12.9194
ENSMUSG00000037849	2.45728	1.02e-13	Ifi206	1H3	protein_coding	Up	10.4952	12.9675
ENSMUSG00000023150	2.45254	2.1e-201	Ivns1abp	1G1	protein_coding	Up	4.91049	7.20949
ENSMUSG00000021215	2.45035	5.19e-105	Net1	13A1	protein_coding	Up	6.19802	8.67041
ENSMUSG00000028793	2.44999	<4.5E-308	Rnf19b	4D2.2	protein_coding	Up	4.98015	7.2933
ENSMUSG00000025225	2.44878	4.93e-191	Nfkb2	19C3	protein_coding	Up	4.59355	6.89592
ENSMUSG00000039831	2.44807	2.52e-61	Arhgap29	3G1	protein_coding	Up	8.88538	11.3222
ENSMUSG00000029401	2.44412	1.67e-52	Rilpl2	5F	protein_coding	Up	11.0226	13.4875
ENSMUSG00000034949	2.43384	2.33e-11	Zfr2	10C1	protein_coding	Up	5.39985	7.75799
ENSMUSG00000032578	2.43232	5.57e-13	Cish	9F1	protein_coding	Up	4.9628	7.28048
ENSMUSG00000074071	2.42979	1.05e-06	Fam169b	7C	protein_coding	Up	9.65305	12.115
ENSMUSG00000036636	2.42857	8.49e-296	Clcn7	17A3.3	protein_coding	Up	4.82313	7.10838
ENSMUSG00000021608	2.42256	7.5e-70	Lpcat1	13C1	protein_coding	Up	13.1946	15.6445
ENSMUSG00000044708	2.42081	4.48e-08	Kcnj10	1H3	protein_coding	Up	10.0208	12.4653
ENSMUSG00000106981	2.42009	1.04e-12	Gm45495	5C1	lincRNA	Up	12.2171	14.6676
ENSMUSG00000060512	2.41683	1.48e-11	0610040J01Rik	5C3.1	protein_coding	Up	11.0499	13.4971
ENSMUSG00000030433	2.41197	3.9e-13	Sbk2	7A1	protein_coding	Up	7.52181	9.93546
ENSMUSG00000008090	2.41178	2.03e-76	Fgfrl1	5F	protein_coding	Up	11.0828	13.5407
ENSMUSG00000026986	2.40064	1.84e-52	Hnmt	2A3	protein_coding	Up	4.72516	6.9585
ENSMUSG00000086938	2.39798	1.19e-11	4930481A15Rik	19A	antisense	Up	4.96792	7.27857
ENSMUSG00000056004	2.39363	2.86e-57	9330182L06Rik	5A1	protein_coding	Up	4.45513	6.77281
ENSMUSG00000038884	2.39356	3.32e-52	Shfl	9A3	protein_coding	Up	13.5378	15.9675
ENSMUSG00000037126	2.39257	2.16e-05	Psd	19C3	protein_coding	Up	11.5036	13.9245
ENSMUSG00000022358	2.3899	2.24e-26	Fbxo32	15D1	protein_coding	Up	5.57674	7.8921
ENSMUSG00000027380	2.3894	2.08e-09	Acoxl	2F1	protein_coding	Up	4.74441	6.97519
ENSMUSG00000079363	2.38826	1.2e-07	Gbp4	500000	protein_coding	Up	5.31378	7.63867
ENSMUSG00000024238	2.38581	3.86e-91	Zeb1	18A1	protein_coding	Up	5.05699	7.39335
ENSMUSG00000020256	2.38345	2.76e-17	Aldh1l2	10C1	protein_coding	Up	7.75258	10.1451
ENSMUSG00000024827	2.38258	7e-08	Gldc	19C1	protein_coding	Up	10.1705	12.5473
ENSMUSG00000037410	2.37983	1.05e-224	Tbc1d2b	9E3.1	protein_coding	Up	5.70283	8.007
ENSMUSG00000044452	2.37661	7.04e-37	Zfp507;Znf507	7B2	protein_coding	Up	7.36407	9.73113
ENSMUSG00000025321	2.37575	1.92e-05	Itgb8	12F2	protein_coding	Up	7.94171	10.3304
ENSMUSG00000004383	2.37212	2.83e-47	Large1	8B3.3	protein_coding	Up	3.96066	6.01969
ENSMUSG00000018102	2.37129	8.93e-123	H2bc4	13A3.1	protein_coding	Up	8.12035	10.4894
ENSMUSG00000054008	2.35945	5.96e-107	Ndst1	18D3	protein_coding	Up	4.17364	6.33791
ENSMUSG00000042035	2.35898	3.98e-61	Igsf3	3F2.2	protein_coding	Up	4.61387	6.78354
ENSMUSG00000031958	2.35837	1.23e-19	Ldhd	80	protein_coding	Up	8.10441	10.4682
ENSMUSG00000044927	2.35554	3.18e-09	H1f10	6D1	protein_coding	Up	5.72422	7.98843
ENSMUSG00000032528	2.35405	8.1e-11	Vipr1	9F4	protein_coding	Up	4.39597	6.60949
ENSMUSG00000032403	2.35224	2.16e-70	2300009A05Rik	9C	protein_coding	Up	12.1377	14.5152
ENSMUSG00000039611	2.34778	5.52e-20	Tmem246	4B1	protein_coding	Up	6.97122	9.29728
ENSMUSG00000040950	2.34705	4.69e-09	Mgl2	11B3	protein_coding	Up	6.97122	9.29728
ENSMUSG00000024538	2.34278	3.84e-45	Ppic	18D1	protein_coding	Up	3.84255	5.89389
ENSMUSG00000106978	2.34069	1.37e-12	N4bp2os	5C3.1	processed_transcript	Up	9.60327	11.9966
ENSMUSG00000040187	2.3406	2.68e-14	Arntl2	6G3	protein_coding	Up	9.65144	12.0173
ENSMUSG00000026546	2.33163	1.34e-19	Cfap45	1H3	protein_coding	Up	12.172	14.5338
ENSMUSG00000031023	2.33117	9.34e-123	Akip1	7000	protein_coding	Up	7.51218	9.84438
ENSMUSG00000085658	2.33076	5.48e-10	Gm15704	6G3	lincRNA	Up	5.71243	8.01332
ENSMUSG00000097321	2.33024	1.54e-05	1700028E10Rik	5G3	processed_transcript	Up	4.22724	6.3303
ENSMUSG00000042851	2.32995	3.74e-35	Zc3h6	2F1	protein_coding	Up	5.04622	7.25705
ENSMUSG00000034936	2.32394	5.43e-12	Arl4d	11D	protein_coding	Up	7.9873	10.3304
ENSMUSG00000041552	2.32258	3.9e-43	Ptchd1	XF3	protein_coding	Up	5.61894	7.86646
ENSMUSG00000007613	2.31762	2.52e-58	Tgfbr1	4B1	protein_coding	Up	5.43674	7.66865
ENSMUSG00000030124	2.31331	0.00168	Lag3	6F2	protein_coding	Up	8.7458	11.0857
ENSMUSG00000023036	2.31303	5.38e-05	Pcdhgc4	18B3	protein_coding	Up	4.96663	7.15068
ENSMUSG00000090150	2.30896	9.08e-193	Acad11	9F1	protein_coding	Up	4.89492	7.09435
ENSMUSG00000064289	2.30775	7.5e-126	Tank	2C1.3	protein_coding	Up	5.6359	7.88163
ENSMUSG00000018919	2.30747	4.6e-07	Tm4sf5	11B3	protein_coding	Up	10.4648	12.7949
ENSMUSG00000022246	2.306	1.33e-63	Rai14	15A1	protein_coding	Up	4.49108	6.65628
ENSMUSG00000048376	2.29769	3.66e-11	F2r	13D1	protein_coding	Up	4.44487	6.69112
ENSMUSG00000038456	2.2971	9.25e-82	Dennd2a	6B1	protein_coding	Up	6.79165	9.08387
ENSMUSG00000020282	2.29639	1.47e-37	Rhbdf1	11A4	protein_coding	Up	5.15172	7.34208
ENSMUSG00000007216	2.29432	2.24e-33	Zfp775;Znf775	6B2.3	protein_coding	Up	7.2474	9.5323
ENSMUSG00000068686	2.29366	4.32e-10	Cd59b	200	protein_coding	Up	7.2474	9.5323
ENSMUSG00000055313	2.29259	8.45e-06	Pgbd1	13A3.1	protein_coding	Up	13.5289	15.85
ENSMUSG00000020377	2.29039	2.07e-21	Ltc4s	11B1.3	protein_coding	Up	3.97288	5.98656
ENSMUSG00000050957	2.28452	2.76e-56	Insl6	19C1	protein_coding	Up	3.74559	5.67683
ENSMUSG00000020072	2.28375	3.02e-06	Pbld2	10B4	protein_coding	Up	10.1349	12.4405
ENSMUSG00000015083	2.28371	2.97e-05	C8g	2A3	protein_coding	Up	11.9663	14.2677
ENSMUSG00000009376	2.28355	1.76e-57	Met	6A2	protein_coding	Up	4.36627	6.44876
ENSMUSG00000029392	2.27731	1.78e-60	Rilpl1	5F	protein_coding	Up	11.5024	13.8124
ENSMUSG00000030157	2.27297	2.32e-52	Clec2d	6F3	protein_coding	Up	9.02257	11.3663
ENSMUSG00000049791	2.26474	8.88e-29	Fzd4	7D3	protein_coding	Up	8.65117	10.9438
ENSMUSG00000022419	2.26257	1.76e-146	Deptor	15D1	protein_coding	Up	6.88235	9.1408
ENSMUSG00000027223	2.26097	3.05e-11	Mapk8ip1	20	protein_coding	Up	7.86219	10.1455
ENSMUSG00000050199	2.25722	1.64e-21	Lgr4	2000	protein_coding	Up	7.86219	10.1455
ENSMUSG00000062488	2.25383	1.15e-08	Ifit3b	19C1	protein_coding	Up	4.52864	6.59556
ENSMUSG00000020102	2.25378	1.24e-116	Slc16a7	10D3	protein_coding	Up	3.50699	5.34322
ENSMUSG00000028414	2.2521	3.44e-124	Fktn	4B2	protein_coding	Up	6.99285	9.2508
ENSMUSG00000052302	2.25154	3.69e-19	Tbc1d30	10D2	protein_coding	Up	8.21475	10.4708
ENSMUSG00000004952	2.25063	6.36e-87	Rasa4	5G2	protein_coding	Up	3.88891	5.92178
ENSMUSG00000083282	2.24534	2.54e-48	Ctsf	19A	protein_coding	Up	4.03902	6.11015
ENSMUSG00000100291	2.24451	1.95e-08	2310069B03Rik	6C3	lincRNA	Up	10.3467	12.636
ENSMUSG00000021908	2.24226	6.53e-12	Ncoa4-ps	12F2	processed_pseudogene	Up	8.25743	10.5194
ENSMUSG00000091764	2.24204	3.2e-14	Zfp964	8B3.3	protein_coding	Up	10.0504	12.3289
ENSMUSG00000073557	2.23436	<4.5E-308	Ppp1r12b	10000	protein_coding	Up	6.41317	8.61639
ENSMUSG00000064080	2.23166	0.00447	Fbln2	6D1	protein_coding	Up	10.1212	12.3785
ENSMUSG00000024043	2.22587	6.16e-27	Arhgap28	17E1.2	protein_coding	Up	4.45254	6.48304
ENSMUSG00000050132	2.22449	8.44e-09	Sarm1	11B5	protein_coding	Up	6.63887	8.85664
ENSMUSG00000036091	2.22137	3.08e-11	Hyal3	9F1	protein_coding	Up	4.65259	6.71633
ENSMUSG00000001918	2.2213	5.88e-125	Slc1a5	7A2	protein_coding	Up	10.1087	12.3565
ENSMUSG00000028179	2.22009	4.62e-07	Cth	3H4	protein_coding	Up	10.3086	12.5499
ENSMUSG00000026637	2.21855	1.17e-123	Traf5	1H6	protein_coding	Up	5.93602	8.10524
ENSMUSG00000024030	2.21755	7.2e-07	Abcg1	17A3.3	protein_coding	Up	12.1309	14.3819
ENSMUSG00000029992	2.2158	2.81e-192	Gfpt1	6D1	protein_coding	Up	7.50668	9.72778
ENSMUSG00000032840	2.2126	1.57e-114	2410131K14Rik	5F	protein_coding	Up	5.38241	7.67716
ENSMUSG00000020176	2.20898	1.72e-39	Grb10	11A1	protein_coding	Up	5.00319	7.09617
ENSMUSG00000039910	2.19949	1.67e-80	Cited2	10A2	protein_coding	Up	5.22371	7.37032
ENSMUSG00000027669	2.19485	2.28e-60	Gnb4	3A3	protein_coding	Up	11.3534	13.587
ENSMUSG00000020407	2.19355	3.02e-23	Upp1	11A1	protein_coding	Up	6.30904	8.42364
ENSMUSG00000074210	2.18904	5.27e-07	E130208F15Rik	7B1	protein_coding	Up	6.90457	9.1167
ENSMUSG00000056234	2.18868	8.03e-172	Ncoa4	14B	protein_coding	Up	4.38396	6.45081
ENSMUSG00000031880	2.18678	1.2e-40	Rrad	8D3	protein_coding	Up	5.05199	7.1783
ENSMUSG00000079484	2.18182	2.21e-07	Phyhd1	2B	protein_coding	Up	12.182	14.4058
ENSMUSG00000035671	2.17551	5.95e-155	Zswim4	8C2	protein_coding	Up	4.4927	6.52353
ENSMUSG00000097715	2.17272	1.76e-96	Gpr137b-ps	13A1	transcribed_unprocessed_pseudogene	Up	8.55328	10.7589
ENSMUSG00000042826	2.17137	2.74e-13	Fgf11	11B3	protein_coding	Up	10.6499	12.9043
ENSMUSG00000028211	2.16796	6.87e-39	Trp53inp1	4A1	protein_coding	Up	12.0453	14.2568
ENSMUSG00000002227	2.16618	6.2e-68	Mov10	3F2.2	protein_coding	Up	10.4141	12.6199
ENSMUSG00000030259	2.16599	4.82e-37	Rassf8	6G3	protein_coding	Up	7.76279	9.96704
ENSMUSG00000039680	2.157	3.75e-37	Mrps6	16C4	protein_coding	Up	11.6234	13.8174
ENSMUSG00000036880	2.15532	1.1e-126	Acaa2	1800	protein_coding	Up	9.4631	11.6535
ENSMUSG00000079057	2.15445	1.29e-103	Cyp4v3;Cyp4v2	8B1.1	protein_coding	Up	6.37941	8.53414
ENSMUSG00000100215	2.1539	0.000165	Gm8292	1C1.2	processed_pseudogene	Up	4.21957	6.14159
ENSMUSG00000026380	2.14776	4.8e-05	Tfcp2l1	1E2.3	protein_coding	Up	12.0549	14.241
ENSMUSG00000013419	2.14634	1.01e-14	Zfp651	9F4	protein_coding	Up	7.46546	9.62949
ENSMUSG00000033318	2.1405	7.31e-36	Gstt2	10C1	protein_coding	Up	5.02615	7.11465
ENSMUSG00000027602	2.13502	3.04e-84	Map1lc3a	2H1	protein_coding	Up	10.4905	12.6643
ENSMUSG00000060981	2.12942	8.17e-07	H4c8;Hist2h4	13A3.1	protein_coding	Up	11.5417	13.7212
ENSMUSG00000020827	2.12416	2.04e-98	Mink1	11B3	protein_coding	Up	5.90414	7.99315
ENSMUSG00000006273	2.12311	3.71e-162	Atp6v1b2	8B3.3	protein_coding	Up	11.6811	13.838
ENSMUSG00000027809	2.12295	7.37e-194	Etfdh	3000	protein_coding	Up	9.3761	11.5352
ENSMUSG00000032238	2.11976	8.04e-47	Rora	9C	protein_coding	Up	11.5639	13.737
ENSMUSG00000022818	2.116	3.37e-08	Cyp2ab1	16A3	protein_coding	Up	9.64867	11.7844
ENSMUSG00000078616	2.11366	2.72e-07	Trim30c	7000	protein_coding	Up	11.1856	13.3381
ENSMUSG00000048707	2.11063	5.57e-76	Tprn	2A3	protein_coding	Up	11.7513	13.9091
ENSMUSG00000038859	2.11044	7.55e-08	Baiap2l1	5G2	protein_coding	Up	11.7513	13.9091
ENSMUSG00000021843	2.10811	4.57e-168	Ktn1	14C1	protein_coding	Up	3.30696	4.99136
ENSMUSG00000025260	2.10513	5.81e-155	Hsd17b10	XF3	protein_coding	Up	3.82438	5.63071
ENSMUSG00000024339	2.10277	1.17e-61	Tap2	17B1	protein_coding	Up	6.00395	8.09044
ENSMUSG00000032322	2.10157	1.68e-198	Pstpip1	9B	protein_coding	Up	7.4207	9.54748
ENSMUSG00000027215	2.10134	3.54e-214	Cd82	20	protein_coding	Up	9.04932	11.1762
ENSMUSG00000042010	2.09803	2.35e-07	Acacb	5F	protein_coding	Up	4.31544	6.22112
ENSMUSG00000109214	2.09704	5.51e-06	Gm44659	7A3	lincRNA	Up	4.31544	6.22112
ENSMUSG00000106194	2.09652	8.86e-06	Gm43569	3G1	antisense	Up	11.6333	13.7592
ENSMUSG00000021466	2.09264	3.37e-71	Ptch1	13B3	protein_coding	Up	15.5425	17.6644
ENSMUSG00000052565	2.08463	8.46e-08	H1f3;H1-3	13A3.1	protein_coding	Up	11.4431	13.5629
ENSMUSG00000022477	2.08193	2.44e-216	Aco2	150	protein_coding	Up	9.30807	11.4308
ENSMUSG00000074973	2.07887	0.00038	Gm11382	13A3.2	unprocessed_pseudogene	Up	4.60483	6.56127
ENSMUSG00000024975	2.07868	2.33e-36	Pdcd4	19D2	protein_coding	Up	4.67399	6.63097
ENSMUSG00000038954	2.07773	1.61e-65	Supt3	17B3	protein_coding	Up	9.56266	11.6699
ENSMUSG00000073599	2.07411	3.78e-07	Ecscr	18B2	protein_coding	Up	4.57002	6.45655
ENSMUSG00000056204	2.07349	5.02e-129	Pgpep1	8B3.3	protein_coding	Up	11.2897	13.395
ENSMUSG00000039670	2.07338	1.31e-22	Oxld1	1100	protein_coding	Up	11.1811	13.281
ENSMUSG00000097113	2.06763	1.36e-18	Gm19705	10000	lincRNA	Up	11.3251	13.4269
ENSMUSG00000058997	2.06645	3.86e-87	Vwa8	14D3	protein_coding	Up	12.6462	14.7467
ENSMUSG00000060227	2.06334	1.18e-12	Casc4	200000	protein_coding	Up	10.9958	13.0951
ENSMUSG00000026014	2.06312	8.81e-72	Raph1	1C2	protein_coding	Up	4.7078	6.61689
ENSMUSG00000020593	2.0624	8.57e-84	Lpin1	12A1.1	protein_coding	Up	4.16257	5.98388
ENSMUSG00000023951	2.06199	2.65e-48	Vegfa	17C	protein_coding	Up	4.41669	6.38144
ENSMUSG00000035448	2.06041	1.64e-20	Ccr3	9F4	protein_coding	Up	8.60935	10.6886
ENSMUSG00000049709	2.05854	2.71e-44	Nlrp10	7000	protein_coding	Up	4.16729	6.02283
ENSMUSG00000052534	2.05663	4.8e-88	Pbx1	1H2.3	protein_coding	Up	4.16729	6.02283
ENSMUSG00000018381	2.0549	6.12e-45	Abi3	11D	protein_coding	Up	13.8732	15.9538
ENSMUSG00000036333	2.05399	1.44e-74	Kidins220	12A1.3	protein_coding	Up	4.15048	5.99144
ENSMUSG00000039063	2.05369	1.86e-09	Echdc3	2A1	protein_coding	Up	9.51208	11.5953
ENSMUSG00000035311	2.05186	1.74e-183	Gnptab	10C1	protein_coding	Up	9.17881	11.25
ENSMUSG00000080242	2.05091	1.45e-51	Atp6v0c-ps2	6B1	processed_pseudogene	Up	4.86506	6.77098
ENSMUSG00000024940	2.05054	2.57e-93	Ltbp3	19A	protein_coding	Up	10.9637	13.0365
ENSMUSG00000100813	2.04535	0.000178	Gm28874	4D2.3	lincRNA	Up	6.90472	8.94413
ENSMUSG00000025732	2.03961	2.66e-59	Mcrip2	17A3.3	protein_coding	Up	5.88699	7.89189
ENSMUSG00000043126	2.03926	1.67e-07	D830039M14Rik	10B4	antisense	Up	11.4992	13.5688
ENSMUSG00000054499	2.03845	4.61e-56	Dedd2	7A3	protein_coding	Up	5.74172	7.73237
ENSMUSG00000038780	2.03532	1.56e-187	Smurf1	5G2	protein_coding	Up	11.938	14.0036
ENSMUSG00000038242	2.03465	0.000168	Aox4	1C1.3	protein_coding	Up	8.70332	10.7571
ENSMUSG00000032122	2.03068	4.72e-251	Slc37a2	9A4	protein_coding	Up	9.68007	11.7335
ENSMUSG00000030852	2.02923	2.22e-73	Tacc2	7F3	protein_coding	Up	8.87565	10.9346
ENSMUSG00000040183	2.02886	2.24e-08	Ankrd6	4A5	protein_coding	Up	8.49393	10.5379
ENSMUSG00000022575	2.02719	2.12e-68	Gsdmd	15D3	protein_coding	Up	9.83258	11.8854
ENSMUSG00000020321	2.02689	3.9e-113	Mdh1	11A3.1	protein_coding	Up	9.16729	11.2178
ENSMUSG00000033220	2.02588	4.25e-157	Rac2	150	protein_coding	Up	13.2636	15.3174
ENSMUSG00000026213	2.02366	3.29e-130	Stk11ip	1C4	protein_coding	Up	5.10328	7.02281
ENSMUSG00000057440	2.02297	8.85e-121	Mpp7	18A1	protein_coding	Up	13.6157	15.6683
ENSMUSG00000093622	2.02225	1.24e-12	Gm20703	17E1.3	lincRNA	Up	7.32726	9.35593
ENSMUSG00000024187	2.01761	7.87e-96	Fam234a	17A3.3	protein_coding	Up	9.30516	11.3513
ENSMUSG00000096971	2.01645	5.15e-16	4930556M19Rik	15A1	processed_transcript	Up	4.18711	5.90642
ENSMUSG00000066191	2.0152	8.87e-28	Anks6	4B1	protein_coding	Up	8.0228	10.0457
ENSMUSG00000048406	2.01464	1.59e-08	B330016D10Rik	4D3	pseudogene	Up	4.28264	6.07909
ENSMUSG00000049076	2.01394	6.13e-155	Acap2	16B2	protein_coding	Up	9.63813	11.6646
ENSMUSG00000074829	2.00908	7.66e-25	2010315B03Rik	9F4	protein_coding	Up	10.9599	12.9929
ENSMUSG00000004187	2.00832	2.21e-11	Kifc2	15D3	protein_coding	Up	4.13886	5.90944
ENSMUSG00000028763	2.00556	3.78e-15	Hspg2	4D3	protein_coding	Up	14.9466	16.9775
ENSMUSG00000018459	2.00338	1.16e-30	Slc13a3	2H3	protein_coding	Up	8.98987	11.015
ENSMUSG00000048240	2.00279	4.91e-37	Gng7	10C1	protein_coding	Up	5.25175	7.16291
ENSMUSG00000073478	2.00078	9.4e-13	D730003I15Rik	1H6	lincRNA	Up	11.614	13.6395
ENSMUSG00000021748	1.99726	9.46e-162	Pdhb	14A1	protein_coding	Up	11.614	13.6395
ENSMUSG00000022629	1.9946	2.83e-05	Kif21a	15000	protein_coding	Up	13.4939	15.5152
ENSMUSG00000096188	1.99421	4.67e-61	Cmtm4	8D3	protein_coding	Up	13.8319	15.8572
ENSMUSG00000002885	1.99142	4.92e-52	Adgre5	8C2	protein_coding	Up	11.2996	13.3242
ENSMUSG00000049598	1.98978	2e-06	Vsig8	1H3	protein_coding	Up	9.84795	11.8673
ENSMUSG00000064360	1.98946	9.01e-17	mt-Nd3;Mtnd3	MT	protein_coding	Up	5.92715	7.86688
ENSMUSG00000107429	1.98403	1.43e-06	Gm44206	6000	antisense	Up	12.5586	14.5774
ENSMUSG00000085316	1.98346	2.5e-08	D330050G23Rik	200000	lincRNA	Up	6.01895	7.99951
ENSMUSG00000074896	1.98281	6.25e-07	Ifit3	19C1	protein_coding	Up	7.03325	9.0315
ENSMUSG00000050103	1.98186	1.94e-06	Agmo	12A3	protein_coding	Up	5.14121	7.03954
ENSMUSG00000100954	1.97821	7.37e-10	Gm10138	1G1	antisense	Up	13.2496	15.2604
ENSMUSG00000028572	1.97707	6.18e-21	Hook1	4C5	protein_coding	Up	6.65631	8.62751
ENSMUSG00000025545	1.97662	4.58e-82	Clybl	1400000	protein_coding	Up	5.86726	7.81328
ENSMUSG00000074634	1.97637	0.000315	Tmem267	13D2.3	protein_coding	Up	7.99766	10.0446
ENSMUSG00000017943	1.97523	2.75e-09	Gdap1l1	2H3	protein_coding	Up	7.25971	9.22318
ENSMUSG00000050064	1.97401	5.03e-15	Zfp697	3F2.2	protein_coding	Up	7.04766	9.02633
ENSMUSG00000096001	1.97175	6.33e-07	2610528A11Rik;Gpr15l	14B	protein_coding	Up	5.92669	7.85328
ENSMUSG00000027351	1.97114	1.1e-115	Spred1	200000	protein_coding	Up	12.1187	14.1115
ENSMUSG00000028229	1.97078	1.41e-54	Rmdn1	4A3	protein_coding	Up	4.00748	5.79371
ENSMUSG00000039741	1.97031	1.71e-54	Bahcc1	1100	protein_coding	Up	11.2165	13.2078
ENSMUSG00000051832	1.96905	1.35e-05	E230016K23Rik	11C	processed_transcript	Up	12.0911	14.0894
ENSMUSG00000043644	1.96787	6.54e-08	0610009L18Rik	1100	bidirectional_promoter_lncRNA	Up	4.55652	6.41771
ENSMUSG00000048489	1.96743	0.000942	Depp1	6000	protein_coding	Up	5.94734	7.8607
ENSMUSG00000032679	1.96587	3.14e-41	Cd59a	200	protein_coding	Up	5.94734	7.8607
ENSMUSG00000072720	1.96342	1.4e-07	Myo18b	5F	protein_coding	Up	4.53804	6.36643
ENSMUSG00000002032	1.95822	2.87e-08	Tmem25	9A5.2	protein_coding	Up	4.79325	6.6226
ENSMUSG00000073888	1.9462	4.28e-07	Ccl27a	4A5	protein_coding	Up	6.85137	8.79755
ENSMUSG00000019210	1.94264	2.55e-279	Atp6v1e1	6F1	protein_coding	Up	5.04778	6.89211
ENSMUSG00000033538	1.93988	2.5e-95	Casp4	9A1	protein_coding	Up	5.00382	6.87265
ENSMUSG00000040128	1.93884	1.33e-56	Pnrc1	4A5	protein_coding	Up	7.25044	9.19186
ENSMUSG00000039960	1.93216	6.42e-50	Rhou	80	protein_coding	Up	9.27273	11.2428
ENSMUSG00000030884	1.93128	1.11e-116	Uqcrc2	7F2	protein_coding	Up	5.70066	7.66904
ENSMUSG00000024248	1.93102	5.02e-95	Cox7a2l	170000	protein_coding	Up	5.01507	6.86035
ENSMUSG00000020712	1.93036	1.91e-08	Tcam1	110	protein_coding	Up	6.79799	8.77885
ENSMUSG00000015396	1.9303	6.21e-43	Cd83	13A4	protein_coding	Up	4.88623	6.7923
ENSMUSG00000021025	1.92798	1.43e-53	Nfkbia	12C1	protein_coding	Up	13.5485	15.5155
ENSMUSG00000026944	1.92495	4.93e-87	Abca2	2A3	protein_coding	Up	8.52099	10.4784
ENSMUSG00000038970	1.92409	2.26e-150	Lmtk2	5G2	protein_coding	Up	8.37669	10.3409
ENSMUSG00000097354	1.92192	1.41e-28	2310001H17Rik	6F3	lincRNA	Up	4.31181	6.05396
ENSMUSG00000028392	1.91997	5.76e-06	Bspry	4B3	protein_coding	Up	5.53454	7.48706
ENSMUSG00000024042	1.91973	1.73e-55	Sik1	17B1	protein_coding	Up	4.22002	5.95008
ENSMUSG00000047604	1.91844	1.24e-14	Frat2	19C3	protein_coding	Up	8.79118	10.7554
ENSMUSG00000040112	1.91702	1.97e-92	Mrps35	6G3	protein_coding	Up	5.85504	7.8158
ENSMUSG00000021903	1.91368	0.00301	Galnt15	14B	protein_coding	Up	5.38692	7.24869
ENSMUSG00000001750	1.91356	4.73e-134	Tcirg1	19A	protein_coding	Up	5.12263	6.95136
ENSMUSG00000004113	1.91289	9.57e-25	Cacna1b	2A3	protein_coding	Up	13.4802	15.4222
ENSMUSG00000042743	1.90833	8.18e-41	Sgtb	13D1	protein_coding	Up	9.54445	11.4802
ENSMUSG00000004748	1.90706	7.69e-25	Mtfp1	11A1	protein_coding	Up	10.5575	12.4903
ENSMUSG00000028954	1.90214	2.56e-74	Nub1	5A3	protein_coding	Up	9.24138	11.168
ENSMUSG00000013539	1.90204	7.52e-94	Tango2	16A3	protein_coding	Up	13.0915	15.0192
ENSMUSG00000020882	1.90119	1.4e-15	Cacnb1	11D	protein_coding	Up	12.5243	14.4521
ENSMUSG00000024268	1.89505	0.000217	Celf4	18A2	protein_coding	Up	4.83877	6.62787
ENSMUSG00000021577	1.89216	2.12e-140	Sdha	13C1	protein_coding	Up	8.29708	10.2223
ENSMUSG00000075600	1.89174	2.73e-39	Zc3h3	15D3	protein_coding	Up	12.4263	14.3605
ENSMUSG00000078851	1.89138	9.39e-28	H2aw;Hist3h2a	11B1.3	protein_coding	Up	11.2081	13.1305
ENSMUSG00000031861	1.88792	8.34e-38	Lpar2	8B3.3	protein_coding	Up	10.6283	12.5507
ENSMUSG00000073643	1.88633	1.18e-122	Wdfy1	1C4	protein_coding	Up	7.50197	9.40164
ENSMUSG00000013846	1.88208	3.24e-213	St3gal1	15D2	protein_coding	Up	4.2626	5.94576
ENSMUSG00000026235	1.88111	0.00375	Epha4	1C4	protein_coding	Up	9.52718	11.4474
ENSMUSG00000044340	1.87955	7.48e-86	Phlpp1	1E2.1	protein_coding	Up	7.15659	9.0491
ENSMUSG00000028278	1.87914	5.47e-09	Rragd	4A5	protein_coding	Up	9.93344	11.8414
ENSMUSG00000023911	1.87461	0.00149	Flywch2	17A3.3	protein_coding	Up	3.69028	5.25146
ENSMUSG00000052605	1.87182	9.98e-26	Isoc2b	7A1	protein_coding	Up	15.0074	16.923
ENSMUSG00000054203	1.8684	2.7e-05	Ifi205;Ifi205a	1H3	protein_coding	Up	7.04671	8.94316
ENSMUSG00000039747	1.86735	2.02e-144	Orai2	5G2	protein_coding	Up	7.49991	9.38968
ENSMUSG00000100396	1.86109	3.82e-07	Gm29367	40	lincRNA	Up	6.48605	8.3486
ENSMUSG00000029596	1.86034	0.000118	Sdsl	5F	protein_coding	Up	12.4639	14.3641
ENSMUSG00000027882	1.85741	2.9e-104	Stxbp3	3F3	protein_coding	Up	9.5193	11.4176
ENSMUSG00000024098	1.85295	1.14e-05	Twsg1	17E1.1	protein_coding	Up	6.09027	7.92552
ENSMUSG00000040848	1.8492	5.59e-129	Sft2d2	1H2.2	protein_coding	Up	4.35019	6.07543
ENSMUSG00000074218	1.84918	7.45e-21	Cox7a1	7B1	protein_coding	Up	13.9933	15.8827
ENSMUSG00000031258	1.84831	3.36e-05	Xkrx	XE3	protein_coding	Up	8.57207	10.4629
ENSMUSG00000026179	1.84762	5.77e-32	Pnkd	1C3	protein_coding	Up	7.31547	9.1813
ENSMUSG00000021779	1.84747	1.43e-05	Thrb	14A2	protein_coding	Up	7.31547	9.1813
ENSMUSG00000023030	1.84682	1.28e-110	Slc11a2	15F1	protein_coding	Up	8.30375	10.1822
ENSMUSG00000038518	1.84446	7.87e-74	Jarid2	13A5	protein_coding	Up	11.8788	13.7629
ENSMUSG00000107121	1.84114	1.89e-05	1110006O24Rik	5F	lincRNA	Up	12.356	14.2378
ENSMUSG00000035183	1.84059	1.58e-28	Slc24a5	2F1	protein_coding	Up	3.69237	5.23218
ENSMUSG00000037999	1.83891	3.33e-45	Arap2	5C3.1	protein_coding	Up	9.48979	11.3678
ENSMUSG00000027313	1.83839	1.74e-16	Chac1	200000	protein_coding	Up	9.4665	11.4012
ENSMUSG00000073491	1.83432	0.00805	Ifi213	1H3	protein_coding	Up	4.28745	5.93746
ENSMUSG00000049307	1.83236	2.06e-45	Fut4	9A2	protein_coding	Up	7.93112	9.79147
ENSMUSG00000034854	1.83045	2.64e-115	Mfsd12	10C1	protein_coding	Up	4.63094	6.32036
ENSMUSG00000028792	1.83038	2.9e-176	Ak2	4D2.2	protein_coding	Up	11.0148	12.8808
ENSMUSG00000073096	1.82864	1.49e-42	Lrrc61	6B2.3	protein_coding	Up	5.11919	6.92139
ENSMUSG00000045790	1.82585	2.13e-05	Ccdc149	5C1	protein_coding	Up	4.07639	5.68764
ENSMUSG00000032666	1.82502	7.87e-89	1700025G04Rik	1G2	protein_coding	Up	11.6548	13.5081
ENSMUSG00000028412	1.82351	1.24e-80	Slc44a1	4B2	protein_coding	Up	11.2784	13.1467
ENSMUSG00000030110	1.82287	4.94e-08	Ret	6F1	protein_coding	Up	12.785	14.632
ENSMUSG00000024121	1.82031	5.48e-37	Atp6v0c	17A3.3	protein_coding	Up	6.96435	8.78031
ENSMUSG00000026315	1.8188	1.25e-90	Serpinb8	1E2.1	protein_coding	Up	4.60312	6.25928
ENSMUSG00000011877	1.81854	2.64e-190	Git1	11B5	protein_coding	Up	9.58653	11.4247
ENSMUSG00000015647	1.81821	1.37e-05	Lama5	2H4	protein_coding	Up	4.77994	6.42452
ENSMUSG00000037826	1.81801	2.47e-33	Ppm1k	6B3	protein_coding	Up	11.698	13.544
ENSMUSG00000042363	1.81702	1.47e-48	Lgalsl	11A3.1	protein_coding	Up	11.5805	13.4249
ENSMUSG00000081137	1.81564	9.73e-12	BC022960	XF5	transcribed_processed_pseudogene	Up	4.51092	6.18132
ENSMUSG00000057234	1.80948	1.07e-32	Mettl15	2000	protein_coding	Up	7.97816	9.81489
ENSMUSG00000019179	1.80914	1.08e-134	Mdh2	5G2	protein_coding	Up	10.2992	12.1314
ENSMUSG00000038462	1.80906	3.55e-111	Uqcrfs1	13A3.2	protein_coding	Up	6.9947	8.81678
ENSMUSG00000084910	1.80617	2.85e-05	C630043F03Rik	4C3	processed_transcript	Up	4.38064	6.00925
ENSMUSG00000023800	1.80616	4.49e-18	Tiam2	17A1	protein_coding	Up	8.82052	10.6366
ENSMUSG00000040370	1.80461	6.25e-64	Etfrf1	6G3	protein_coding	Up	13.4227	15.2536
ENSMUSG00000020902	1.80126	3.73e-08	Ntn1	11B3	protein_coding	Up	12.088	13.9167
ENSMUSG00000027784	1.80105	6.8e-25	Ppm1l	30	protein_coding	Up	9.42418	11.2526
ENSMUSG00000038963	1.79966	3.35e-08	Slco4a1	2H4	protein_coding	Up	4.37841	5.99073
ENSMUSG00000078350	1.79877	5.31e-07	Smim1	400	protein_coding	Up	10.5115	12.3312
ENSMUSG00000032456	1.79793	1.59e-52	Nmnat3	9E3.3	protein_coding	Up	12.582	14.4022
ENSMUSG00000053063	1.79371	7.43e-94	Clec12a	6F3	protein_coding	Up	4.93593	6.63933
ENSMUSG00000023262	1.79276	4.3e-46	Acy1	9F1	protein_coding	Up	13.1131	14.9467
ENSMUSG00000020658	1.79057	6.43e-23	Efr3b	12A1.1	protein_coding	Up	11.4112	13.2236
ENSMUSG00000041809	1.79051	0.000137	Efhc1	1A4	protein_coding	Up	12.0015	13.8191
ENSMUSG00000067629	1.78995	0.00282	Syngap1	17A3.3	protein_coding	Up	4.67571	6.32574
ENSMUSG00000036181	1.78886	4.94e-49	H1f2	13A3.1	protein_coding	Up	8.32835	10.1288
ENSMUSG00000032012	1.78851	7.26e-37	Nectin1	9A5.1	protein_coding	Up	9.38864	11.1942
ENSMUSG00000047193	1.78552	3.43e-28	Dync2h1	9A1	protein_coding	Up	5.71198	7.48664
ENSMUSG00000049848	1.77969	3.37e-10	Ceacam19	7A3	protein_coding	Up	7.54434	9.33227
ENSMUSG00000087368	1.77952	6e-06	BC065397	XF1	processed_transcript	Up	13.7483	15.5561
ENSMUSG00000038188	1.77942	3.58e-67	Scarf1	11B5	protein_coding	Up	12.4638	14.269
ENSMUSG00000079293	1.77936	2.93e-05	Clec7a	6F3	polymorphic_pseudogene	Up	4.62849	6.27799
ENSMUSG00000025969	1.7762	1.82e-168	Nrp2	1C2	protein_coding	Up	8.70637	10.5058
ENSMUSG00000027222	1.7738	4.93e-48	Pex16	20	protein_coding	Up	10.6057	12.4113
ENSMUSG00000055493	1.77354	1.49e-25	Epm2a	10A1	protein_coding	Up	5.21301	6.89992
ENSMUSG00000026730	1.77303	1.45e-61	Pter	2A1	protein_coding	Up	7.47458	9.25106
ENSMUSG00000023942	1.7721	4.13e-46	Slc29a1	17B3	protein_coding	Up	9.98243	11.764
ENSMUSG00000021451	1.77016	9.18e-96	Sema4d	13A5	protein_coding	Up	4.96513	6.65998
ENSMUSG00000051550	1.76995	9.77e-23	Zfp579	7A1	protein_coding	Up	9.10345	10.8954
ENSMUSG00000055013	1.76531	1.93e-67	Agap1	1D	protein_coding	Up	13.8571	15.6534
ENSMUSG00000053469	1.7614	3.44e-05	Tg	15D2	protein_coding	Up	8.61031	10.4005
ENSMUSG00000093677	1.76109	1.44e-34	Gm20712	15D1	sense_overlapping	Up	9.17733	10.9693
ENSMUSG00000040350	1.75995	2.44e-08	Trim7	11B1.2	protein_coding	Up	4.38051	6.03318
ENSMUSG00000028944	1.75684	5e-77	Prkag2	5A3	protein_coding	Up	4.22914	5.84813
ENSMUSG00000026938	1.75611	3.67e-30	Fcna	2A3	protein_coding	Up	11.0096	12.792
ENSMUSG00000037788	1.75599	2.55e-78	Vopp1	6B3	protein_coding	Up	11.0096	12.792
ENSMUSG00000026854	1.75452	1.64e-71	Usp20	2B	protein_coding	Up	7.68676	9.46066
ENSMUSG00000096210	1.75351	4.41e-36	H1f0;H1-0	150	protein_coding	Up	8.61713	10.4115
ENSMUSG00000043903	1.75057	1.14e-12	Zfp469	80	protein_coding	Up	6.1805	7.92488
ENSMUSG00000038495	1.74776	3.88e-85	Otud7b	3F2.1	protein_coding	Up	4.69444	6.30228
ENSMUSG00000033066	1.74603	2.58e-48	Gas7	11B3	protein_coding	Up	9.77256	11.5526
ENSMUSG00000021411	1.74556	1.42e-05	Pxdc1	13A3.3	protein_coding	Up	11.0356	12.8148
ENSMUSG00000021575	1.7449	3.12e-27	Ahrr	13C1	protein_coding	Up	14.837	16.6116
ENSMUSG00000007867	1.74375	1.78e-48	Ift43	12D2	protein_coding	Up	9.30852	11.0769
ENSMUSG00000026187	1.74188	5.57e-12	Xrcc5	1C3	protein_coding	Up	7.47337	9.23899
ENSMUSG00000019842	1.74155	4.02e-43	Traf3ip2	10B1	protein_coding	Up	9.79638	11.5632
ENSMUSG00000041362	1.73585	1.48e-78	Shtn1	19D3	protein_coding	Up	11.6163	13.3862
ENSMUSG00000066175	1.73522	8.51e-07	2510046G10Rik	7F3	antisense	Up	14.2512	16.0228
ENSMUSG00000031770	1.73465	1.98e-74	Herpud1	8C5	protein_coding	Up	7.11496	8.85298
ENSMUSG00000010051	1.7332	1.14e-44	Hyal1	9F1	protein_coding	Up	7.11496	8.85298
ENSMUSG00000029075	1.7289	1.5e-06	Tnfrsf4	400	protein_coding	Up	11.4619	13.2224
ENSMUSG00000001666	1.72529	5.77e-46	Ddt	10C1	protein_coding	Up	4.81005	6.42456
ENSMUSG00000063488	1.72314	1.65e-10	Zkscan7	9F4	protein_coding	Up	7.47562	9.21625
ENSMUSG00000097216	1.72278	8.4e-06	4932441J04Rik	5C1	processed_transcript	Up	5.57769	7.2511
ENSMUSG00000044937	1.72127	1.5e-08	Ttc41	10C1	protein_coding	Up	10.953	12.7068
ENSMUSG00000059534	1.71871	3.47e-92	Uqcr10	11A1	protein_coding	Up	8.22637	9.96984
ENSMUSG00000005951	1.71815	1.88e-22	Shpk	11B4	protein_coding	Up	8.22637	9.96984
ENSMUSG00000025757	1.71668	1.08e-64	Hspa4l	3B	protein_coding	Up	11.0754	12.828
ENSMUSG00000086291	1.71128	3.58e-19	Gm15513	5B2	sense_intronic	Up	9.95421	11.7027
ENSMUSG00000046324	1.70845	3.36e-80	Ermp1	19C1	protein_coding	Up	11.0214	12.777
ENSMUSG00000058486	1.70772	2.33e-124	Wdr91	6B1	protein_coding	Up	6.89345	8.65269
ENSMUSG00000021758	1.70761	0.00809	Ddx4	13D2.2	protein_coding	Up	10.7113	12.4572
ENSMUSG00000020937	1.70659	1.45e-10	Plcd3	110	protein_coding	Up	12.248	14.0012
ENSMUSG00000024750	1.7064	1.79e-109	Zfand5	19B	protein_coding	Up	5.57709	7.32267
ENSMUSG00000033707	1.70586	7.24e-45	Lrrc24	15D3	protein_coding	Up	8.79209	10.5326
ENSMUSG00000026207	1.70351	1.29e-86	Speg	1C4	protein_coding	Up	7.99014	9.71701
ENSMUSG00000026596	1.7008	2.54e-108	Abl2	1G3	protein_coding	Up	6.86784	8.56956
ENSMUSG00000031015	1.69943	1.07e-159	Swap70	7000	protein_coding	Up	8.61949	10.3556
ENSMUSG00000022257	1.69816	1.05e-69	Laptm4b	15B3.1	protein_coding	Up	12.9637	14.6998
ENSMUSG00000028245	1.69769	7.51e-60	Nsmaf	4A1	protein_coding	Up	5.08527	6.68399
ENSMUSG00000022773	1.69699	0.000175	Ypel1	16A3	protein_coding	Up	10.631	12.3629
ENSMUSG00000055452	1.69602	1.46e-06	Gm7353	7A1	processed_pseudogene	Up	9.34447	11.0705
ENSMUSG00000062175	1.69532	4.84e-06	Tgif2	2H1	protein_coding	Up	5.18793	6.81071
ENSMUSG00000025723	1.69528	7.53e-09	Nmb	7D3	protein_coding	Up	9.14078	10.8591
ENSMUSG00000087331	1.69511	4.55e-08	1810021B22Rik	15000	antisense	Up	5.67583	7.336
ENSMUSG00000095115	1.69452	3e-91	Itpripl2	7F1	protein_coding	Up	4.7257	6.28877
ENSMUSG00000022144	1.69356	0.0117	Gdnf	15A1	protein_coding	Up	5.54897	7.20258
ENSMUSG00000096696	1.6913	0.000489	Zfp960	17A3.1	protein_coding	Up	11.9289	13.6442
ENSMUSG00000039976	1.69104	8.19e-76	Tbc1d16	1100	protein_coding	Up	7.34221	9.0447
ENSMUSG00000002781	1.68962	2.76e-39	Tmem143	7B3	protein_coding	Up	11.1383	12.8536
ENSMUSG00000022529	1.68941	1.06e-52	Zfp263	16A1	protein_coding	Up	7.38786	9.07592
ENSMUSG00000105957	1.68941	1.98e-06	Gm43254	3G3	lincRNA	Up	12.2352	13.9415
ENSMUSG00000039774	1.68642	3.65e-51	Galnt12	4B1	protein_coding	Up	12.6224	14.3297
ENSMUSG00000095457	1.68376	0.0118	Gm8989	7000	unprocessed_pseudogene	Up	4.56272	6.19932
ENSMUSG00000021112	1.68179	3.79e-75	Mpp5	12C3	protein_coding	Up	6.00147	7.67594
ENSMUSG00000049580	1.67904	1.19e-21	Tsku	70	protein_coding	Up	13.0723	14.7759
ENSMUSG00000062373	1.67829	1.17e-63	Tmem65	15D1	protein_coding	Up	8.28168	9.97565
ENSMUSG00000035829	1.67639	1.54e-05	Ppp1r26	2A3	protein_coding	Up	10.805	12.5103
ENSMUSG00000021775	1.67605	2.36e-29	Nr1d2	14A2	protein_coding	Up	12.0648	13.7651
ENSMUSG00000020232	1.67599	1.24e-40	Hmg20b	10C1	protein_coding	Up	12.2092	13.9076
ENSMUSG00000024883	1.67579	1.11e-28	Rin1	19A	protein_coding	Up	9.01534	10.7097
ENSMUSG00000037257	1.67553	1.41e-71	Aagab	9C	protein_coding	Up	11.0229	12.7131
ENSMUSG00000022425	1.67528	8.15e-06	Enpp2	15D1	protein_coding	Up	5.03266	6.64421
ENSMUSG00000023266	1.67399	2.13e-06	Frs3	17C	protein_coding	Up	5.26235	6.85995
ENSMUSG00000052310	1.67339	4.03e-159	Slc39a1	3F1	protein_coding	Up	5.21748	6.80289
ENSMUSG00000022551	1.66869	1.14e-109	Cyc1	15D3	protein_coding	Up	5.4588	7.07969
ENSMUSG00000023019	1.66837	8.75e-05	Gpd1	15F1	protein_coding	Up	5.61578	7.22893
ENSMUSG00000058385	1.66747	0.000386	H2bc8;H2bc4	13A3.1	protein_coding	Up	13.4732	15.1657
ENSMUSG00000026141	1.66587	3.11e-05	Col19a1	1A5	protein_coding	Up	3.89577	5.23152
ENSMUSG00000015094	1.66474	1.21e-13	Npdc1	2A3	protein_coding	Up	4.46473	6.05643
ENSMUSG00000049191	1.664	3.06e-51	Rtl5	XD	protein_coding	Up	9.86768	11.5535
ENSMUSG00000028300	1.66078	8.93e-82	C9orf72	4A5	protein_coding	Up	8.90731	10.5911
ENSMUSG00000078532	1.66053	3.94e-21	Nkain1	4D2.2	protein_coding	Up	11.7386	13.4281
ENSMUSG00000009863	1.65978	6.95e-87	Sdhb	4D3	protein_coding	Up	5.18686	6.74217
ENSMUSG00000052459	1.65948	5.05e-127	Atp6v1a	16B4	protein_coding	Up	8.76984	10.4458
ENSMUSG00000000325	1.65884	2.28e-10	Arvcf	16A3	protein_coding	Up	3.4356	4.63928
ENSMUSG00000067586	1.65861	7.44e-08	S1pr3	13A5	protein_coding	Up	10.9768	12.6522
ENSMUSG00000067203	1.65238	2.13e-10	H2-K2	17B1	transcribed_unprocessed_pseudogene	Up	8.74882	10.434
ENSMUSG00000026576	1.65231	3.62e-06	Atp1b1	1H2.2	protein_coding	Up	13.0712	14.7516
ENSMUSG00000084915	1.65157	1.82e-08	C230037L18Rik	15000	antisense	Up	4.7656	6.28283
ENSMUSG00000040811	1.65054	4.04e-70	Eml2	7A3	protein_coding	Up	11.175	12.8495
ENSMUSG00000048249	1.65027	1.69e-34	Crebrf	17A3.3	protein_coding	Up	10.4514	12.1265
ENSMUSG00000025575	1.64868	1.68e-59	Cant1	1100	protein_coding	Up	7.69286	9.35218
ENSMUSG00000031362	1.64743	0.00465	Xlr4c	XA7.3	protein_coding	Up	11.6057	13.2798
ENSMUSG00000027087	1.64562	2.07e-31	Itgav	2D	protein_coding	Up	6.09244	7.81667
ENSMUSG00000021785	1.64517	2.84e-70	Ngly1	14A2	protein_coding	Up	5.06592	6.6496
ENSMUSG00000044712	1.6451	5.2e-61	Slc38a6	12C3	protein_coding	Up	12.8459	14.5191
ENSMUSG00000100691	1.64491	2.05e-23	2010320M18Rik	8B3.3	lincRNA	Up	12.666	14.332
ENSMUSG00000032688	1.64475	3.73e-110	Malt1	180	protein_coding	Up	5.29458	6.91553
ENSMUSG00000028973	1.64453	1.67e-60	Abcb8	5A3	protein_coding	Up	4.24217	5.68598
ENSMUSG00000021906	1.643	2.28e-52	Oxnad1	14B	protein_coding	Up	5.45927	7.00444
ENSMUSG00000028771	1.64132	1.18e-83	Ptpn12	5A3	protein_coding	Up	7.58246	9.26623
ENSMUSG00000032883	1.64077	1.36e-30	Acsl3	1C4	protein_coding	Up	9.58805	11.2481
ENSMUSG00000030583	1.63987	2.13e-87	Sipa1l3	7B1	protein_coding	Up	11.7393	13.3978
ENSMUSG00000029223	1.63974	2.01e-36	Uchl1	5C3.1	protein_coding	Up	8.80898	10.481
ENSMUSG00000109147	1.63867	8.92e-05	4930431P19Rik	7000	transcribed_processed_pseudogene	Up	12.6749	14.3342
ENSMUSG00000005615	1.63729	2.15e-136	Pcyt1a	16B3	protein_coding	Up	15.6804	17.3387
ENSMUSG00000031429	1.63481	4.44e-107	Psmd10	XF1	protein_coding	Up	6.13409	7.74482
ENSMUSG00000029338	1.63388	5.34e-63	Antxr2	5000	protein_coding	Up	6.15387	7.79505
ENSMUSG00000032392	1.6329	3.67e-33	Parp16	9C	protein_coding	Up	7.531	9.16734
ENSMUSG00000027843	1.62447	1.96e-52	Ptpn22	3F2.2	protein_coding	Up	7.12515	8.80003
ENSMUSG00000085705	1.62359	0.00294	Gm16046	17A1	lincRNA	Up	5.63044	7.20557
ENSMUSG00000018931	1.6232	5.69e-47	Natd1	11B2	protein_coding	Up	10.7465	12.3977
ENSMUSG00000020589	1.62283	9.41e-45	Fam49a	12A1.1	protein_coding	Up	10.343	11.9848
ENSMUSG00000024871	1.62236	0.00611	Doc2g	19A	protein_coding	Up	11.8401	13.4876
ENSMUSG00000031217	1.62224	7.19e-28	Efnb1	XC3	protein_coding	Up	4.36086	5.70098
ENSMUSG00000047656	1.6192	8.46e-10	Trpt1	19A	protein_coding	Up	13.9793	15.6256
ENSMUSG00000033379	1.61704	3.21e-171	Atp6v0b	4D2.1	protein_coding	Up	10.4159	12.0549
ENSMUSG00000022421	1.6164	1.15e-17	Nptxr	150	protein_coding	Up	10.7738	12.4182
ENSMUSG00000000126	1.61621	1.4e-05	Wnt9a	11B1.3	protein_coding	Up	7.53088	9.15789
ENSMUSG00000019856	1.6144	0.0037	Fam184a	10B3	protein_coding	Up	11.1922	12.8348
ENSMUSG00000068551	1.61324	1.27e-16	Zfp467	6B2.3	protein_coding	Up	11.0673	12.7166
ENSMUSG00000103898	1.61182	7.2e-06	Gm30238	12F1	TEC	Up	9.00019	10.6367
ENSMUSG00000020883	1.61043	4.54e-38	Fbxl20	11D	protein_coding	Up	13.0185	14.6545
ENSMUSG00000075611	1.6103	8.71e-06	Gm11545	11D	unprocessed_pseudogene	Up	10.1762	11.8017
ENSMUSG00000041945	1.61022	7.86e-20	Mfsd9	1B	protein_coding	Up	10.628	12.2656
ENSMUSG00000031782	1.60999	1.08e-98	Coq9	8C5	protein_coding	Up	11.2391	12.8858
ENSMUSG00000044485	1.60824	0.000462	Klk1b11	7B3	protein_coding	Up	4.71	6.22829
ENSMUSG00000036698	1.60748	2.5e-69	Ago2	15D3	protein_coding	Up	13.0522	14.6908
ENSMUSG00000001665	1.60635	3.77e-25	Gstt3	10C1	protein_coding	Up	10.939	12.57
ENSMUSG00000026821	1.60613	3.55e-39	Ralgds	2A3	protein_coding	Up	12.9218	14.5533
ENSMUSG00000049288	1.60566	3.58e-59	Lix1l	3F2.1	protein_coding	Up	7.63224	9.24587
ENSMUSG00000024962	1.60552	2.22e-46	Vegfb	19A	protein_coding	Up	11.6483	13.2727
ENSMUSG00000026074	1.60398	6.82e-103	Map4k4	1B	protein_coding	Up	4.0855	5.49506
ENSMUSG00000002808	1.60343	7.36e-11	Epdr1	13A2	protein_coding	Up	10.3134	11.9334
ENSMUSG00000026725	1.6017	0.00142	Tnn	1H2.1	protein_coding	Up	11.2704	12.8949
ENSMUSG00000034902	1.60142	2.3e-152	Pip5k1c	10C1	protein_coding	Up	4.23975	5.54891
ENSMUSG00000013593	1.60074	2.38e-82	Ndufs2	1H3	protein_coding	Up	7.87592	9.48592
ENSMUSG00000052751	1.5996	3.83e-47	Repin1	6B2.3	protein_coding	Up	6.03528	7.60751
ENSMUSG00000031995	1.59835	2.13e-23	St14	9A4	protein_coding	Up	14.1963	15.8122
ENSMUSG00000026807	1.59799	3.69e-06	Ak8	2A3	protein_coding	Up	7.40286	9.00714
ENSMUSG00000022307	1.59536	2.22e-118	Oxr1	15B3.1	protein_coding	Up	5.46986	7.04508
ENSMUSG00000024924	1.59516	2.81e-10	Vldlr	19C1	protein_coding	Up	4.29085	5.61135
ENSMUSG00000001053	1.59486	1.28e-17	N4bp3	11B1.3	protein_coding	Up	8.64136	10.2363
ENSMUSG00000073700	1.59438	4.54e-31	Klhl21	400	protein_coding	Up	8.64136	10.2363
ENSMUSG00000025466	1.59409	1.01e-29	Fuom	7F4	protein_coding	Up	5.49973	7.03014
ENSMUSG00000046442	1.59256	2.23e-08	Ppm1e	11C	protein_coding	Up	10.6544	12.2624
ENSMUSG00000038648	1.59187	2.33e-52	Creb3l2	6B1	protein_coding	Up	5.23743	6.74463
ENSMUSG00000052949	1.59128	9.18e-42	Rnf157	1100	protein_coding	Up	8.66661	10.2596
ENSMUSG00000025509	1.59115	9.25e-07	Pnpla2	7F5	protein_coding	Up	10.6005	12.2094
ENSMUSG00000030088	1.58994	1.57e-38	Aldh1l1	6D1	protein_coding	Up	4.79922	6.27929
ENSMUSG00000027002	1.58989	5.17e-22	Nckap1	2C3	protein_coding	Up	13.4106	15.0183
ENSMUSG00000041625	1.58947	9.14e-42	Ggact	1400000	protein_coding	Up	7.58343	9.16806
ENSMUSG00000007783	1.58922	3.44e-08	Cpt1c	7B3	protein_coding	Up	10.6783	12.286
ENSMUSG00000018861	1.58794	9.69e-51	Fdxr	1100	protein_coding	Up	10.3616	11.9628
ENSMUSG00000030122	1.58729	6.46e-57	Ptms	6F2	protein_coding	Up	9.74398	11.3469
ENSMUSG00000031007	1.58724	4.31e-140	Atp6ap2	XA1.1	protein_coding	Up	12.8952	14.4983
ENSMUSG00000026866	1.58641	0.000996	Kynu	2B	protein_coding	Up	6.41327	7.96498
ENSMUSG00000031066	1.58478	1.83e-19	Usp11	XA1.3	protein_coding	Up	4.81558	6.41765
ENSMUSG00000070305	1.58359	1.9e-09	Mpzl3	9A5.2	protein_coding	Up	13.3784	14.9803
ENSMUSG00000078861	1.58315	9.48e-40	Zfp931	2H4	protein_coding	Up	12.9392	14.5377
ENSMUSG00000013236	1.58296	1.43e-35	Ptprs	17D	protein_coding	Up	9.5659	11.1605
ENSMUSG00000036833	1.58008	7.97e-29	Pnpla7	2A3	protein_coding	Up	8.88699	10.4907
ENSMUSG00000034714	1.57932	5.6e-56	Ttyh2	1100	protein_coding	Up	5.8848	7.46682
ENSMUSG00000027406	1.57878	2.76e-111	Idh3b	2F1	protein_coding	Up	12.6795	14.2716
ENSMUSG00000034295	1.57425	5.04e-08	Fhod3	18A2	protein_coding	Up	7.08377	8.66878
ENSMUSG00000019763	1.57187	1.16e-57	Rmnd1	10A1	protein_coding	Up	7.56766	9.14116
ENSMUSG00000029735	1.571	3.48e-50	Tpk1	6B2.1	protein_coding	Up	10.5849	12.1779
ENSMUSG00000061039	1.57001	1.41e-06	Olfr920	9A5.1	protein_coding	Up	7.95763	9.53984
ENSMUSG00000034312	1.56988	4.83e-93	Iqsec1	6D1	protein_coding	Up	7.38031	8.95035
ENSMUSG00000051043	1.56939	0.00137	Gprc5c	1100	protein_coding	Up	9.97777	11.5687
ENSMUSG00000039166	1.56923	1.05e-25	Akap7	10A4	protein_coding	Up	9.80115	11.3889
ENSMUSG00000024866	1.56884	3.97e-07	Acy3	19A	protein_coding	Up	11.5987	13.1862
ENSMUSG00000030515	1.56858	1.76e-35	Tarsl2	7C	protein_coding	Up	9.08383	10.662
ENSMUSG00000037916	1.56795	1.25e-83	Ndufv1	19A	protein_coding	Up	9.13592	10.7274
ENSMUSG00000029528	1.56771	8.87e-86	Pxn	5F	protein_coding	Up	8.34887	9.92657
ENSMUSG00000057132	1.5674	5.38e-10	Rpgrip1	14C2	protein_coding	Up	6.0624	7.60047
ENSMUSG00000020541	1.56674	4.12e-20	Tom1l1	11D	protein_coding	Up	8.89389	10.4767
ENSMUSG00000033542	1.56485	3.41e-06	Arhgef5	6B2.1	protein_coding	Up	11.8571	13.4428
ENSMUSG00000043153	1.56383	1.63e-08	Crppa	12A3	protein_coding	Up	14.393	15.9784
ENSMUSG00000025486	1.56031	2.26e-20	Sirt3	7F5	protein_coding	Up	5.58967	7.09196
ENSMUSG00000031299	1.5603	1.93e-93	Pdha1	XF4	protein_coding	Up	7.4114	8.97778
ENSMUSG00000103588	1.55897	0.0349	Gm18445	1H3	unprocessed_pseudogene	Up	6.37473	7.9427
ENSMUSG00000024675	1.5584	4.14e-05	Ms4a4c	19A	protein_coding	Up	8.02077	9.58922
ENSMUSG00000034245	1.55696	1.53e-05	Hdac11	6D1	protein_coding	Up	10.888	12.4736
ENSMUSG00000108030	1.55693	0.0118	9530062K07Rik	6000	bidirectional_promoter_lncRNA	Up	11.9065	13.4939
ENSMUSG00000067161	1.55594	4.54e-05	Gm5560	5000	processed_pseudogene	Up	11.6391	13.222
ENSMUSG00000033327	1.55428	0.000456	Tnxb	17B1	protein_coding	Up	12.7211	14.2992
ENSMUSG00000005045	1.55367	6.16e-05	Chd5	400	protein_coding	Up	7.00877	8.57579
ENSMUSG00000046058	1.55145	4.92e-11	Eid2	7A3	protein_coding	Up	10.4476	12.0182
ENSMUSG00000015243	1.55107	3.36e-22	Abca1	4B2	protein_coding	Up	9.39292	10.9542
ENSMUSG00000039656	1.55036	3.05e-28	Rxrb	17B1	protein_coding	Up	5.65209	7.13315
ENSMUSG00000033083	1.54958	9.21e-48	Tbc1d4	14E2.3	protein_coding	Up	12.1649	13.735
ENSMUSG00000060376	1.54929	2.91e-29	Bckdha	7A3	protein_coding	Up	5.79491	7.30623
ENSMUSG00000085184	1.54751	5.05e-12	4933439K11Rik	1H3	processed_transcript	Up	8.57081	10.141
ENSMUSG00000038797	1.5456	4.29e-10	Zscan2	7D3	protein_coding	Up	5.4442	6.93277
ENSMUSG00000020424	1.54527	9.98e-16	Castor1	11A1	protein_coding	Up	9.22499	10.7816
ENSMUSG00000021281	1.54359	1.84e-77	Tnfaip2	12F1	protein_coding	Up	11.8615	13.4282
ENSMUSG00000032366	1.5399	7.44e-91	Tpm1	9C	protein_coding	Up	12.8696	14.4364
ENSMUSG00000020817	1.53882	3.79e-95	Rabep1	11B4	protein_coding	Up	6.54	8.06301
ENSMUSG00000050705	1.53867	2.23e-23	2310061I04Rik	17B1	protein_coding	Up	8.52926	10.093
ENSMUSG00000041231	1.5371	7.48e-51	Ublcp1	11B1.1	protein_coding	Up	5.77446	7.27944
ENSMUSG00000025163	1.53486	0.031	Cd7	1100	protein_coding	Up	6.13271	7.64887
ENSMUSG00000078137	1.53482	0.0101	Ankrd63	200000	protein_coding	Up	8.45416	10.017
ENSMUSG00000101856	1.53266	9.92e-09	1700096K18Rik	5B1	lincRNA	Up	13.0831	14.6415
ENSMUSG00000055912	1.53265	5.44e-08	Tmem150a	6C1	protein_coding	Up	3.39772	4.68235
ENSMUSG00000085287	1.53211	1.29e-09	4833418N02Rik	170000	processed_transcript	Up	7.85302	9.38596
ENSMUSG00000046318	1.5321	1.04e-06	Ccbe1	180	protein_coding	Up	5.71696	7.2286
ENSMUSG00000041241	1.52944	6.33e-113	Mul1	4D3	protein_coding	Up	4.52542	5.93335
ENSMUSG00000002109	1.5277	1.18e-15	Ddb2	20	protein_coding	Up	4.68903	6.08965
ENSMUSG00000023009	1.52479	3.74e-50	Nckap5l	15F1	protein_coding	Up	5.09708	6.53096
ENSMUSG00000073529	1.52407	3.36e-05	F830208F22Rik	18000	processed_transcript	Up	4.74137	6.13906
ENSMUSG00000029632	1.52037	2.47e-64	Ndufa4	6A1	protein_coding	Up	6.13403	7.6281
ENSMUSG00000063882	1.51801	6.02e-58	Uqcrh	4D1	protein_coding	Up	11.56	13.1313
ENSMUSG00000027656	1.51797	0.018	Ccn5	2H3	protein_coding	Up	10.7247	12.2729
ENSMUSG00000001751	1.51705	5.86e-32	Naglu	11D	protein_coding	Up	9.66045	11.2041
ENSMUSG00000046761	1.51687	2.36e-10	Fam83h	15D3	protein_coding	Up	10.5708	12.1187
ENSMUSG00000052837	1.51686	8.5e-26	Junb	8C3	protein_coding	Up	6.33632	7.83568
ENSMUSG00000018770	1.51665	5.39e-109	Atp5g3	2C3	protein_coding	Up	6.52686	8.03285
ENSMUSG00000045639	1.51568	1.02e-32	Zfp629	7F3	protein_coding	Up	7.16115	8.69254
ENSMUSG00000041164	1.51534	9.65e-89	Zmiz2	11A1	protein_coding	Up	13.772	15.318
ENSMUSG00000028756	1.51479	2.78e-13	Pink1	4D3	protein_coding	Up	12.3866	13.9261
ENSMUSG00000055692	1.51286	4.45e-10	Tmem191c	16A3	protein_coding	Up	12.1394	13.6752
ENSMUSG00000021690	1.51168	5.3e-41	Jmy	13C3	protein_coding	Up	9.74261	11.2715
ENSMUSG00000036098	1.51156	0.000598	Myrf	19A	protein_coding	Up	10.0423	11.5779
ENSMUSG00000066057	1.50862	1.75e-11	Gm1976	1700000	processed_transcript	Up	5.51863	7.0304
ENSMUSG00000054708	1.50291	2.07e-29	Ankrd24	10C1	protein_coding	Up	3.93199	5.258
ENSMUSG00000072893	1.50289	3.43e-16	4933439C10Rik	11B1.3	processed_transcript	Up	6.20137	7.68123
ENSMUSG00000029406	1.50229	1.55e-16	Pitpnm2	5F	protein_coding	Up	6.15008	7.68112
ENSMUSG00000000171	1.49926	9.85e-109	Sdhd	9A5.3	protein_coding	Up	6.61968	8.11406
ENSMUSG00000024869	1.49809	4.33e-23	Gm49405;Nudt8	19A	protein_coding	Up	6.66243	8.1935
ENSMUSG00000040003	1.49785	4.64e-10	Magi2	5A3	protein_coding	Up	10.5255	12.0541
ENSMUSG00000090564	1.49651	2.87e-05	A430057M04Rik	14A3	antisense	Up	7.8614	9.37584
ENSMUSG00000097750	1.49615	5.56e-05	Gm4673	7B1	antisense	Up	9.14684	10.6653
ENSMUSG00000024524	1.4957	8.11e-10	Gnal	180	protein_coding	Up	5.08816	6.52635
ENSMUSG00000045005	1.4951	2.81e-18	Fzd5	1C2	protein_coding	Up	12.923	14.4418
ENSMUSG00000040158	1.49388	5.45e-58	Tax1bp3	11B4	protein_coding	Up	12.635	14.149
ENSMUSG00000032440	1.49166	1.66e-84	Tgfbr2	9F3	protein_coding	Up	5.45833	7.01752
ENSMUSG00000105851	1.49143	0.00119	9130604C24Rik	5G2	lincRNA	Up	11.4572	12.9847
ENSMUSG00000048537	1.48872	1.56e-28	Phldb1	9A5.2	protein_coding	Up	6.44716	7.94215
ENSMUSG00000042207	1.48821	2.37e-41	Kdm5b	10000	protein_coding	Up	11.7242	13.2444
ENSMUSG00000008035	1.48778	4.24e-89	Mid1ip1	XA1.1	protein_coding	Up	13.6615	15.1767
ENSMUSG00000064370	1.48735	9.65e-89	mt-Cytb;Mt-Cyb	MT	protein_coding	Up	13.6615	15.1767
ENSMUSG00000031838	1.4872	7.5e-26	Ifi30	8B3.3	processed_transcript	Up	9.26252	10.7719
ENSMUSG00000049526	1.48702	1.77e-12	Tmem202	9B	protein_coding	Up	9.26252	10.7719
ENSMUSG00000059851	1.4852	8.22e-30	Kmt5c	7A1	protein_coding	Up	12.4647	13.9795
ENSMUSG00000026568	1.48388	1.16e-61	Mpc2	1H2.2	protein_coding	Up	10.4339	11.9573
ENSMUSG00000079049	1.48347	0.000793	Serpinb1c	13A3.2	protein_coding	Up	6.25683	7.72254
ENSMUSG00000020400	1.48341	4.73e-65	Tnip1	11B1.3	protein_coding	Up	9.78945	11.2993
ENSMUSG00000036278	1.48333	2.79e-18	Macrod1	19A	protein_coding	Up	4.72176	6.09081
ENSMUSG00000010342	1.48305	0.0019	Tex14	11C	protein_coding	Up	6.98897	8.48682
ENSMUSG00000025283	1.48058	4.74e-72	Sat1	XF3	protein_coding	Up	8.29236	9.79189
ENSMUSG00000040710	1.47994	7.69e-57	St8sia4	1D	protein_coding	Up	7.97748	9.4703
ENSMUSG00000066829	1.47963	3.4e-22	Zfp810	9A3	protein_coding	Up	8.14837	9.6379
ENSMUSG00000031393	1.47586	8.41e-54	Mecp2	XA7.3	protein_coding	Up	12.9443	14.4418
ENSMUSG00000108231	1.47443	7.1e-07	Gm4045	6C1	processed_pseudogene	Up	8.13523	9.6313
ENSMUSG00000003581	1.47298	9.13e-37	Rnf215	11A1	protein_coding	Up	6.25588	7.71209
ENSMUSG00000026915	1.47101	3.57e-41	Strbp	2B	protein_coding	Up	5.93675	7.46049
ENSMUSG00000054021	1.47003	3.02e-24	Sirt5	13A4	protein_coding	Up	5.66575	7.11211
ENSMUSG00000021684	1.46999	1.19e-25	Pde8b	13D1	protein_coding	Up	5.95802	7.39901
ENSMUSG00000033624	1.4694	2.05e-44	Pdpr	80	protein_coding	Up	9.4398	10.9254
ENSMUSG00000030872	1.46863	1.64e-128	Gga2	7F2	protein_coding	Up	9.83721	11.3264
ENSMUSG00000027799	1.46859	3.11e-05	Nbea	3C	protein_coding	Up	12.6963	14.1896
ENSMUSG00000099689	1.46845	1.56e-13	Zfp383	7B1	protein_coding	Up	4.6659	6.00258
ENSMUSG00000039873	1.46829	4.8e-20	Neurl2	2H3	protein_coding	Up	9.43209	10.9191
ENSMUSG00000034783	1.46806	1.02e-11	Cd207	6C3	protein_coding	Up	10.0886	11.5647
ENSMUSG00000015575	1.46789	5.6e-114	Atp6v0e	17A3.3	protein_coding	Up	12.133	13.6198
ENSMUSG00000059834	1.46643	7.28e-34	Sclt1	3B	protein_coding	Up	17.3487	18.8359
ENSMUSG00000030681	1.46629	3.32e-125	Mvp	7F3	protein_coding	Up	17.3487	18.8359
ENSMUSG00000016356	1.46506	0.000352	Col20a1	2H4	protein_coding	Up	13.4538	14.9347
ENSMUSG00000078485	1.46456	3.8e-67	Plekhn1	400	protein_coding	Up	6.47453	7.92194
ENSMUSG00000036561	1.46291	4.96e-28	Ppp6r2	15000	protein_coding	Up	10.2487	11.7323
ENSMUSG00000042500	1.46225	2.94e-39	Ago4	4D2.2	protein_coding	Up	10.8525	12.3301
ENSMUSG00000004285	1.46171	1.4e-74	Atp6v1f	6A3.3	protein_coding	Up	6.28117	7.79781
ENSMUSG00000004789	1.46079	1.94e-92	Dlst	12D1	protein_coding	Up	11.6276	13.1135
ENSMUSG00000034613	1.45958	1.28e-74	Ppm1h	10D2	protein_coding	Up	7.7253	9.1923
ENSMUSG00000040433	1.45808	1.13e-49	Zbtb38	9E3.3	protein_coding	Up	4.50964	5.82841
ENSMUSG00000037321	1.45405	6.52e-20	Tap1	17B1	protein_coding	Up	13.5249	15.0051
ENSMUSG00000015337	1.4528	3.19e-21	Endog	2B	protein_coding	Up	12.2321	13.7098
ENSMUSG00000074934	1.45203	0.0144	Grem1	20000	protein_coding	Up	8.26028	9.74169
ENSMUSG00000020472	1.45022	7.7e-33	Zkscan17;Znf496	11B1.3	protein_coding	Up	11.3489	12.8235
ENSMUSG00000016319	1.44935	9.83e-86	Slc25a5	XA3.3	protein_coding	Up	5.49759	6.89168
ENSMUSG00000062012	1.44876	3.39e-05	Zfp13	17A3.3	protein_coding	Up	9.3127	10.7851
ENSMUSG00000017057	1.44875	2.66e-47	Il13ra1	XA3.3	protein_coding	Up	9.50893	10.9769
ENSMUSG00000005683	1.4475	3.45e-86	Cs	10D3	protein_coding	Up	7.92461	9.39472
ENSMUSG00000079334	1.4449	2.76e-56	Naa80	9F1	protein_coding	Up	9.03682	10.497
ENSMUSG00000029432	1.4438	1.29e-45	Nipsnap2	5G1.3	protein_coding	Up	10.4396	11.9123
ENSMUSG00000064368	1.44362	7.28e-14	mt-Nd6;Mtnd6	MT	protein_coding	Up	12.1385	13.6078
ENSMUSG00000025651	1.44285	1.93e-94	Uqcrc1	9F2	protein_coding	Up	5.41485	6.75994
ENSMUSG00000025558	1.44199	3.31e-11	Dock9	1400000	protein_coding	Up	6.99349	8.42369
ENSMUSG00000002409	1.43986	5.53e-10	Dyrk1b	7A3	protein_coding	Up	8.14332	9.59816
ENSMUSG00000027950	1.43981	2.8e-08	Chrnb2	3F1	protein_coding	Up	7.60389	9.03583
ENSMUSG00000015291	1.4392	6.67e-61	Gdi1	XA7.3	protein_coding	Up	13.5002	14.9664
ENSMUSG00000052563	1.43608	3.28e-11	D930048N14Rik	11B1.3	protein_coding	Up	13.5002	14.9664
ENSMUSG00000030643	1.43593	0.00059	Rab30	70	protein_coding	Up	9.17565	10.6331
ENSMUSG00000068015	1.43538	1.21e-87	Lrch1	14D3	protein_coding	Up	12.6523	14.118
ENSMUSG00000023947	1.43456	3.33e-21	Nfkbie	17B3	protein_coding	Up	5.53831	7.01506
ENSMUSG00000089942	1.43386	8.36e-48	Pira2	7A1	protein_coding	Up	10.3202	11.7844
ENSMUSG00000035769	1.43253	6.98e-28	Xylb	9F3	protein_coding	Up	10.3202	11.7844
ENSMUSG00000030283	1.43234	0.0438	St8sia1	6G3	protein_coding	Up	9.1951	10.654
ENSMUSG00000058586	1.43062	2.71e-36	Serhl	150	protein_coding	Up	10.0893	11.5464
ENSMUSG00000021211	1.43041	2.21e-14	Akr1c12	13A1	protein_coding	Up	12.5278	13.9895
ENSMUSG00000002010	1.4303	2.77e-70	Idh3g	XA7.3	protein_coding	Up	12.9232	14.3834
ENSMUSG00000035473	1.42949	3.59e-35	Galm	17000	protein_coding	Up	12.2295	13.6892
ENSMUSG00000038352	1.42897	4.93e-11	Arl5c	11D	protein_coding	Up	10.9128	12.3738
ENSMUSG00000042807	1.4275	0.00455	Hecw2	1C1.1	protein_coding	Up	11.0078	12.4598
ENSMUSG00000025968	1.42677	5.84e-85	Ndufs1	1C2	protein_coding	Up	7.82387	9.26303
ENSMUSG00000062785	1.42614	0.000103	Kcnc3	7B3	protein_coding	Up	7.70905	9.18214
ENSMUSG00000053175	1.42523	9.5e-19	Bcl3	7A3	protein_coding	Up	10.3427	11.7899
ENSMUSG00000035828	1.42477	3.29e-36	Pim3	15000	protein_coding	Up	14.6408	16.0877
ENSMUSG00000060600	1.42361	9.5e-14	Eno3	11B3	protein_coding	Up	5.14461	6.49778
ENSMUSG00000085829	1.42227	1.02e-08	Gm4285	14D3	antisense	Up	10.2223	11.6693
ENSMUSG00000099881	1.42212	6.31e-16	2810013P06Rik	80	bidirectional_promoter_lncRNA	Up	14.0632	15.5081
ENSMUSG00000057421	1.41938	5.74e-54	Las1l	XC3	protein_coding	Up	10.4587	11.9011
ENSMUSG00000017119	1.41838	6.69e-65	Nbr1	11D	protein_coding	Up	11.0294	12.4743
ENSMUSG00000022797	1.41635	1.59e-07	Tfrc	16B3	protein_coding	Up	10.0712	11.5414
ENSMUSG00000022091	1.41623	0.000425	Sorbs3	14D2	protein_coding	Up	10.0712	11.5414
ENSMUSG00000079508	1.41483	5.16e-46	Apoo	XC3	protein_coding	Up	13.0422	14.4838
ENSMUSG00000021417	1.41305	1.1e-75	Eci2	13A3.3	protein_coding	Up	7.01517	8.44913
ENSMUSG00000100017	1.41287	4.84e-07	2410022M11Rik	14C3	bidirectional_promoter_lncRNA	Up	7.84551	9.26827
ENSMUSG00000002395	1.4121	2.32e-63	Use1	8B3.3	protein_coding	Up	6.3733	7.77483
ENSMUSG00000029312	1.41175	2.44e-20	Klhl8	500000	protein_coding	Up	11.9164	13.3558
ENSMUSG00000074212	1.41136	1.55e-48	Dnajb14	3G3	protein_coding	Up	6.98275	8.39195
ENSMUSG00000018821	1.41025	4.97e-29	Avpi1	19C3	protein_coding	Up	4.46657	5.73044
ENSMUSG00000006219	1.41018	8.04e-67	Fblim1	4D3	protein_coding	Up	10.4066	11.8379
ENSMUSG00000018585	1.40734	1.7e-49	Atox1	11B1.3	protein_coding	Up	9.63539	11.0738
ENSMUSG00000028538	1.40656	9.1e-58	St3gal3	4D2.1	protein_coding	Up	10.5814	12.0143
ENSMUSG00000041028	1.40593	4.81e-60	Ghitm	14B	protein_coding	Up	8.34265	9.76492
ENSMUSG00000099632	1.40525	5.69e-06	2900093K20Rik	2H3	antisense	Up	4.79159	6.09997
ENSMUSG00000037405	1.40483	6.85e-29	Icam1	9A3	protein_coding	Up	9.87563	11.3066
ENSMUSG00000037568	1.40465	1.3e-15	Vash2	1H6	protein_coding	Up	8.04957	9.46505
ENSMUSG00000031490	1.40314	1.39e-68	Eif4ebp1	8A2	protein_coding	Up	12.1713	13.6009
ENSMUSG00000002059	1.40181	7.02e-29	Rab34	11B5	protein_coding	Up	10.69	12.1232
ENSMUSG00000026383	1.40156	2.46e-06	Epb41l5	1E2.3	protein_coding	Up	8.58026	10.012
ENSMUSG00000097885	1.39891	0.000806	5031434O11Rik	3C	processed_transcript	Up	4.45226	5.70037
ENSMUSG00000025825	1.3989	1.96e-39	Iscu	5F	protein_coding	Up	12.8257	14.2487
ENSMUSG00000035936	1.39865	4.91e-07	Aldh5a1	13A3.1	protein_coding	Up	5.37544	6.75483
ENSMUSG00000062031	1.39617	1.25e-47	Pgghg	7F5	protein_coding	Up	9.58227	11.0057
ENSMUSG00000034855	1.39563	1.32e-08	Cxcl10	500	protein_coding	Up	9.04162	10.4596
ENSMUSG00000102278	1.39498	2.7e-09	Gm37145	1H3	TEC	Up	8.39166	9.80825
ENSMUSG00000054951	1.39454	2.32e-09	9130008F23Rik	17B2	protein_coding	Up	6.33716	7.71157
ENSMUSG00000084964	1.39442	0.00912	Gm15503	7F3	processed_transcript	Up	7.89198	9.29829
ENSMUSG00000063019	1.39433	2.03e-55	Manbal	2H1	protein_coding	Up	10.9839	12.3991
ENSMUSG00000039795	1.39388	2.25e-30	Zfand1	3A1	protein_coding	Up	12.5659	13.9843
ENSMUSG00000000942	1.3926	6.43e-05	Hoxa4	6B3	protein_coding	Up	14.9657	16.3833
ENSMUSG00000103032	1.39158	0.00701	Gm37121	1C2	TEC	Up	6.43374	7.80949
ENSMUSG00000045435	1.38841	1.92e-36	Tmem60	5A3	protein_coding	Up	9.55918	10.9715
ENSMUSG00000044968	1.38799	1.22e-31	Napepld	5A3	protein_coding	Up	10.8903	12.3023
ENSMUSG00000027346	1.3876	2.95e-35	Gpcpd1	2F2	protein_coding	Up	5.87772	7.22969
ENSMUSG00000017756	1.38759	1.29e-75	Slc12a7	13C1	protein_coding	Up	11.4061	12.8157
ENSMUSG00000004233	1.38702	2.66e-39	Wars2	3F2.2	protein_coding	Up	7.97866	9.38234
ENSMUSG00000034066	1.38629	4.63e-20	Farp2	1D	protein_coding	Up	12.3874	13.7964
ENSMUSG00000103103	1.38501	4.26e-05	4833445I07Rik	9F2	lincRNA	Up	8.91973	10.3201
ENSMUSG00000039621	1.38369	1.02e-57	Prex1	2H3	protein_coding	Up	12.8396	14.2528
ENSMUSG00000037697	1.38312	9.79e-31	Ddhd1	14C1	protein_coding	Up	12.4957	13.9016
ENSMUSG00000028270	1.38298	1.23e-05	Gbp2	3H1	protein_coding	Up	9.5558	10.9561
ENSMUSG00000022534	1.38285	8.84e-15	Mefv	16A1	protein_coding	Up	13.8266	15.2297
ENSMUSG00000042622	1.38232	7.22e-15	Maff	150	protein_coding	Up	5.69329	7.04567
ENSMUSG00000022951	1.38136	4.44e-16	Rcan1	16C4	protein_coding	Up	11.5688	12.9764
ENSMUSG00000040325	1.38031	1.72e-52	Dcaf1	9F1	protein_coding	Up	7.13405	8.5028
ENSMUSG00000039648	1.38019	2.2e-10	Kyat1	2B	protein_coding	Up	11.4606	12.8632
ENSMUSG00000014786	1.37965	1.11e-18	Slc9a5	8D3	protein_coding	Up	8.91118	10.3031
ENSMUSG00000010047	1.37888	2.1e-55	Hyal2	9F1	protein_coding	Up	5.72895	7.06613
ENSMUSG00000020163	1.37845	2.97e-62	Uqcr11	10C1	protein_coding	Up	5.54206	6.92208
ENSMUSG00000026463	1.37609	6.89e-23	Atp2b4	10000	protein_coding	Up	11.2568	12.6525
ENSMUSG00000038172	1.37481	4.24e-24	Ttc39b	4C3	protein_coding	Up	6.25679	7.61257
ENSMUSG00000089736	1.37431	0.00201	Tgfbr3l	8A1.1	protein_coding	Up	9.59152	10.9809
ENSMUSG00000044345	1.37369	3.42e-25	Marveld1	19C3	protein_coding	Up	7.38091	8.76757
ENSMUSG00000037224	1.37189	9.34e-23	Zfyve28	5B2	protein_coding	Up	6.27364	7.62943
ENSMUSG00000020621	1.37178	1.69e-33	Rdh14	12A1.1	protein_coding	Up	6.04796	7.39541
ENSMUSG00000093553	1.37093	2.37e-10	Gm20633	3F2.1	antisense	Up	4.63714	5.8131
ENSMUSG00000032850	1.37088	2e-07	Rnft2	5F	protein_coding	Up	10.2241	11.6189
ENSMUSG00000042293	1.36991	2.36e-13	Gm5617	9A5.3	protein_coding	Up	9.29379	10.6863
ENSMUSG00000037887	1.36861	4.09e-07	Dusp8	7F5	protein_coding	Up	5.09615	6.39212
ENSMUSG00000043162	1.36455	2.65e-30	Pyurf	6B3	protein_coding	Up	4.47273	5.71972
ENSMUSG00000104835	1.36406	6.05e-08	Gm5547	3F2.2	lincRNA	Up	10.1611	11.5412
ENSMUSG00000071715	1.36349	1.4e-58	Ncf4	150	protein_coding	Up	9.26845	10.6516
ENSMUSG00000039209	1.3595	0.00655	Rpl39l	16A1	protein_coding	Up	11.5439	12.9299
ENSMUSG00000097789	1.35912	0.0125	Gm2115;Ctxnd1	7D3	protein_coding	Up	12.2848	13.6718
ENSMUSG00000100680	1.35792	3.26e-05	1810044D09Rik	6D1	lincRNA	Up	8.89596	10.2756
ENSMUSG00000046792	1.35729	2.63e-27	Zfp787;Znf787	7A1	protein_coding	Up	7.79628	9.16433
ENSMUSG00000054945	1.35689	0.00241	Gm9958	50	bidirectional_promoter_lncRNA	Up	5.68112	6.98816
ENSMUSG00000074862	1.35669	1.24e-05	BC025920	10C1	protein_coding	Up	13.2111	14.5943
ENSMUSG00000085347	1.35644	0.000757	Hk1os	10B4	antisense	Up	9.63397	11.0081
ENSMUSG00000027938	1.356	2.34e-06	Creb3l4	3F1	protein_coding	Up	7.79464	9.16526
ENSMUSG00000056899	1.35564	4.46e-08	Immp2l	12B1	protein_coding	Up	9.62706	11.0167
ENSMUSG00000060594	1.3551	3.42e-44	Layn	9A5.3	protein_coding	Up	7.92434	9.29867
ENSMUSG00000022450	1.35487	3.79e-62	Ndufa6	150	protein_coding	Up	11.2382	12.6206
ENSMUSG00000019850	1.3544	8.72e-56	Tnfaip3	10A3	protein_coding	Up	9.86416	11.2414
ENSMUSG00000037280	1.35007	2.05e-52	Galnt6	15F1	protein_coding	Up	6.81791	8.18001
ENSMUSG00000001630	1.34979	3.66e-37	Stk38l	6G3	protein_coding	Up	9.1232	10.5049
ENSMUSG00000042613	1.34806	3.47e-41	Pbxip1	3F1	protein_coding	Up	10.6836	12.0595
ENSMUSG00000039763	1.34485	9.27e-14	Dnajc28	16C3.3	protein_coding	Up	11.6764	13.0549
ENSMUSG00000064181	1.34424	2.65e-24	Rab3ip	10D2	protein_coding	Up	11.0941	12.468
ENSMUSG00000036073	1.34394	1.81e-41	Galt	4A5	protein_coding	Up	9.53093	10.8978
ENSMUSG00000039168	1.34244	4.05e-81	Dap	15B2	protein_coding	Up	4.75527	6.02975
ENSMUSG00000070733	1.34205	7.62e-29	Fryl	5C3.2	protein_coding	Up	10.3472	11.7173
ENSMUSG00000064367	1.34178	2.17e-47	mt-Nd5;Mtnd5	MT	protein_coding	Up	9.26569	10.6344
ENSMUSG00000033488	1.33983	2.04e-29	Cryzl2	1H1	protein_coding	Up	9.22487	10.5919
ENSMUSG00000032565	1.33967	2.72e-24	Nudt16	9F1	protein_coding	Up	6.69838	8.04956
ENSMUSG00000026260	1.33782	4.22e-97	Ndufa10	1D	protein_coding	Up	6.24569	7.59097
ENSMUSG00000020604	1.33764	1.34e-13	Arsg	110	protein_coding	Up	7.09784	8.44416
ENSMUSG00000031641	1.33737	2.02e-31	Cbr4	8B3.1	protein_coding	Up	5.95961	7.28121
ENSMUSG00000063714	1.33716	1.42e-09	Sp3os	2C3	antisense	Up	8.43669	9.78839
ENSMUSG00000064358	1.33555	9.92e-13	mt-Co3	MT	protein_coding	Up	6.62147	7.97672
ENSMUSG00000107741	1.33542	0.00022	Gm2011	3B	transcribed_unprocessed_pseudogene	Up	12.9056	14.2722
ENSMUSG00000035342	1.33471	1.36e-09	Lzts2	19C3	protein_coding	Up	6.54383	7.97251
ENSMUSG00000008318	1.33441	3.99e-26	Relt	700	protein_coding	Up	5.18745	6.4269
ENSMUSG00000043832	1.33432	1.32e-13	Clec4a3	6F2	protein_coding	Up	5.67843	6.98547
ENSMUSG00000030337	1.33392	1.16e-26	Vamp1	6F2	protein_coding	Up	9.63032	10.9842
ENSMUSG00000000168	1.3335	3.44e-77	Dlat	9A5.3	protein_coding	Up	9.63032	10.9842
ENSMUSG00000025393	1.33166	2.2e-70	Atp5b;Atp5f1b	10D3	protein_coding	Up	5.13528	6.36503
ENSMUSG00000021108	1.33093	2.09e-58	Prkch	12C3	protein_coding	Up	6.04282	7.35129
ENSMUSG00000057367	1.32994	1.53e-29	Birc2	9A1	protein_coding	Up	4.99873	6.28877
ENSMUSG00000064345	1.32962	1.17e-51	mt-Nd2	MT	protein_coding	Up	5.98634	7.29946
ENSMUSG00000034459	1.32948	0.000327	Ifit1	19C1	protein_coding	Up	6.06236	7.36632
ENSMUSG00000033423	1.32813	1.27e-35	Eri3	4D1	protein_coding	Up	10.165	11.5116
ENSMUSG00000068284	1.3278	1.41e-47	Usf3	16B4	protein_coding	Up	11.1059	12.4565
ENSMUSG00000002393	1.32724	1.76e-22	Nr2f6	8B3.3	protein_coding	Up	12.1788	13.5312
ENSMUSG00000037434	1.32565	2.83e-35	Slc30a1	1H6	protein_coding	Up	12.8229	14.173
ENSMUSG00000027367	1.32531	5.08e-68	Stard7	2F1	protein_coding	Up	9.46304	10.8033
ENSMUSG00000029095	1.32425	0.00393	Ablim2	5B3	protein_coding	Up	11.8752	13.2247
ENSMUSG00000041935	1.32338	9.92e-48	AW549877	15A1	protein_coding	Up	7.7188	9.05811
ENSMUSG00000020396	1.32309	0.0125	Nefh	11A1	protein_coding	Up	8.40984	9.74165
ENSMUSG00000022723	1.32279	4.06e-46	Crybg3	16C1.3	protein_coding	Up	9.82698	11.1668
ENSMUSG00000027291	1.3218	1.12e-60	Vps39	200000	protein_coding	Up	13.1145	14.4556
ENSMUSG00000074221	1.32025	7.59e-31	Zfp568;Znf568	7B1	protein_coding	Up	11.7562	13.1005
ENSMUSG00000017390	1.3199	4.52e-26	Aldoc	11B5	protein_coding	Up	16.9301	18.274
ENSMUSG00000109118	1.31987	0.000396	Gm32031	7B3	bidirectional_promoter_lncRNA	Up	16.9301	18.274
ENSMUSG00000097157	1.31929	0.00342	Gm26512	12D3	bidirectional_promoter_lncRNA	Up	9.24066	10.5842
ENSMUSG00000025278	1.31908	5.31e-25	Flnb	14A1	protein_coding	Up	8.52164	9.84942
ENSMUSG00000032261	1.31841	1.59e-58	Sh3bgrl2	900	protein_coding	Up	12.351	13.6875
ENSMUSG00000070371	1.31794	9.74e-06	Prss36	7F3	protein_coding	Up	7.84847	9.17523
ENSMUSG00000050860	1.31596	7.2e-06	Phospho1	11D	protein_coding	Up	9.27338	10.6011
ENSMUSG00000038677	1.31539	0.0109	Scube3	17A3.3	protein_coding	Up	6.80816	8.11267
ENSMUSG00000060591	1.31535	1.74e-40	Ifitm2	7F5	protein_coding	Up	6.8763	8.17626
ENSMUSG00000003721	1.31214	9.19e-43	Insig2	1E2.3	protein_coding	Up	5.38559	6.61697
ENSMUSG00000037710	1.31176	1.9e-63	Cisd1	10B5.3	protein_coding	Up	8.10326	9.44695
ENSMUSG00000032047	1.31134	9.61e-40	Acat1	9A5.3	protein_coding	Up	8.80263	10.13
ENSMUSG00000031385	1.31063	2.03e-06	Plxnb3	XA7.3	protein_coding	Up	11.0459	12.3792
ENSMUSG00000010307	1.30843	5.12e-16	Tmem86a	7B3	protein_coding	Up	9.38765	10.723
ENSMUSG00000068264	1.30778	7.32e-36	Ap5s1	2F1	protein_coding	Up	11.9753	13.306
ENSMUSG00000090093	1.30629	1.6e-08	Gm14399	2H4	protein_coding	Up	15.779	17.1081
ENSMUSG00000032570	1.30578	2.68e-66	Atp2c1	9F1	protein_coding	Up	12.2273	13.5548
ENSMUSG00000053768	1.30573	1.7e-75	Chchd3	6A3.3	protein_coding	Up	10.3142	11.6333
ENSMUSG00000021242	1.30547	2.67e-75	Npc2	12D1	protein_coding	Up	16.1847	17.5142
ENSMUSG00000001552	1.30541	1.33e-14	Jup	11D	protein_coding	Up	16.1847	17.5142
ENSMUSG00000028789	1.30491	5.24e-11	Azin2	4D2.2	protein_coding	Up	7.68974	9.01304
ENSMUSG00000054321	1.30342	3.17e-26	Taf4b	18A1	protein_coding	Up	10.7521	12.0775
ENSMUSG00000017144	1.30325	8.55e-29	Rnd3	2C1.1	protein_coding	Up	11.3293	12.6543
ENSMUSG00000032220	1.30312	1.08e-100	Myo1e	9D	protein_coding	Up	9.19691	10.5243
ENSMUSG00000020664	1.30111	1.28e-54	Dld	12A2	protein_coding	Up	11.5749	12.9066
ENSMUSG00000033863	1.29837	7.18e-16	Klf9	19B	protein_coding	Up	12.1759	13.4972
ENSMUSG00000030647	1.29784	6.71e-63	Ndufc2	70	protein_coding	Up	4.84304	6.02579
ENSMUSG00000021809	1.29773	2.18e-39	Nudt13	14A3	protein_coding	Up	11.6342	12.954
ENSMUSG00000023206	1.29665	3.6e-16	Il15ra	2A1	protein_coding	Up	4.1501	5.22422
ENSMUSG00000035232	1.29512	2.78e-35	Pdk3	XC3	protein_coding	Up	11.3951	12.7114
ENSMUSG00000028525	1.29414	1.63e-20	Pde4b	4C6	protein_coding	Up	12.1957	13.5145
ENSMUSG00000074826	1.29288	7.69e-05	Gm10767	13B3	protein_coding	Up	10.4128	11.7189
ENSMUSG00000000594	1.29214	2.63e-46	Gm2a	11B1.3	protein_coding	Up	10.4128	11.7189
ENSMUSG00000039844	1.29103	1.23e-84	Rapgef1	2B	protein_coding	Up	10.0501	11.3723
ENSMUSG00000036019	1.29056	3.17e-10	Tmtc2	10D1	protein_coding	Up	5.0268	6.25819
ENSMUSG00000022175	1.28814	6.24e-91	Lrp10	14C2	protein_coding	Up	4.84117	6.09439
ENSMUSG00000042510	1.2877	0.00398	AA986860;Sarg	10000	protein_coding	Up	10.9457	12.2661
ENSMUSG00000018474	1.28546	6.75e-26	Chd3	11B3	protein_coding	Up	10.9783	12.2986
ENSMUSG00000025978	1.28525	3.4e-12	Rftn2	1C1.2	protein_coding	Up	5.74142	7.01244
ENSMUSG00000039382	1.28509	7.75e-13	Wdr45	XA1.1	protein_coding	Up	6.11753	7.39438
ENSMUSG00000018899	1.28347	1.13e-14	Irf1	11B1.3	protein_coding	Up	5.01153	6.25819
ENSMUSG00000035561	1.28326	4.42e-22	Aldh1b1	4B1	protein_coding	Up	12.5692	13.8849
ENSMUSG00000022295	1.28316	5.28e-41	Atp6v1c1	15B3.1	protein_coding	Up	10.8313	12.1369
ENSMUSG00000036473	1.28277	8e-66	Tbc1d24	17A3.3	protein_coding	Up	10.1024	11.4113
ENSMUSG00000006717	1.27916	7.82e-31	Acot13	13A3.1	protein_coding	Up	11.9132	13.2224
ENSMUSG00000003752	1.27825	5.82e-22	Itpkc	7A3	protein_coding	Up	5.97005	7.24712
ENSMUSG00000032462	1.2773	3.67e-44	Pik3cb	9E3.3	protein_coding	Up	11.6762	12.9974
ENSMUSG00000026826	1.27644	3.49e-07	Nr4a2	2C1.1	protein_coding	Up	9.64626	10.9533
ENSMUSG00000027371	1.27631	6.16e-16	Fahd2a	2F1	protein_coding	Up	6.05458	7.31741
ENSMUSG00000030772	1.2762	0.022	Dkk3	7F1	protein_coding	Up	12.7088	14.0102
ENSMUSG00000097162	1.27583	0.000765	2310010J17Rik	7D3	bidirectional_promoter_lncRNA	Up	11.8068	13.11
ENSMUSG00000074419	1.27558	4.22e-21	Gm15448	7A1	protein_coding	Up	15.4166	16.7227
ENSMUSG00000030789	1.27496	5.7e-05	Itgax	7F3	protein_coding	Up	7.62997	8.91558
ENSMUSG00000024776	1.27356	6.57e-52	Stambpl1	19C1	protein_coding	Up	6.78355	8.04526
ENSMUSG00000029408	1.27151	1.03e-09	Abcb9	5F	protein_coding	Up	8.94868	10.2438
ENSMUSG00000099974	1.27094	2.61e-10	Bcl2a1d	9E3.1	protein_coding	Up	10.2245	11.5289
ENSMUSG00000026490	1.27016	3.57e-28	Cdc42bpa	1H4	protein_coding	Up	13.0633	14.3671
ENSMUSG00000034412	1.26888	1.55e-45	Tbc1d10a	11A1	protein_coding	Up	12.977	14.2735
ENSMUSG00000021375	1.26716	1.94e-58	Kif13a	13A5	protein_coding	Up	9.00282	10.3155
ENSMUSG00000064341	1.26567	9.28e-69	mt-Nd1;Mtnd1	MT	protein_coding	Up	11.2992	12.5959
ENSMUSG00000053318	1.26565	0.0001	Slamf8	1H3	protein_coding	Up	9.65366	10.9436
ENSMUSG00000003623	1.26563	3.5e-52	Crot	5A1	protein_coding	Up	7.46402	8.74264
ENSMUSG00000037035	1.26535	0.0419	Inhbb	1E2.3	protein_coding	Up	10.1531	11.4399
ENSMUSG00000043036	1.26378	0.0156	Ccdc63	5F	protein_coding	Up	8.4975	9.78703
ENSMUSG00000019437	1.2629	5.08e-07	Tlcd1	11B5	protein_coding	Up	5.51998	6.75057
ENSMUSG00000032279	1.26065	5.58e-46	Idh3a	9A5.3	protein_coding	Up	13.1913	14.4847
ENSMUSG00000050821	1.26049	6.68e-08	Fam131a	16B1	protein_coding	Up	13.0793	14.3701
ENSMUSG00000098702	1.26002	6.58e-06	1500015A07Rik	180	antisense	Up	7.14746	8.41002
ENSMUSG00000064357	1.25895	3.04e-09	mt-Atp6;ATP6	MT	protein_coding	Up	12.5022	13.7898
ENSMUSG00000049760	1.25887	8.71e-58	Micos13	17D	protein_coding	Up	5.02041	6.24628
ENSMUSG00000018677	1.25671	4.28e-52	Slc25a39	11D	protein_coding	Up	11.3757	12.6613
ENSMUSG00000025579	1.25608	3.1e-29	Gaa	1100	protein_coding	Up	6.93152	8.19015
ENSMUSG00000009681	1.25488	4.25e-32	Bcr	10C1	protein_coding	Up	8.52718	9.80998
ENSMUSG00000027673	1.25436	3.02e-70	Ndufb5	3A3	protein_coding	Up	10.4381	11.7227
ENSMUSG00000005803	1.25288	1.32e-76	Sqor	200000	protein_coding	Up	9.22561	10.5127
ENSMUSG00000005510	1.25078	1.32e-54	Ndufs3	20	protein_coding	Up	14.2987	15.5836
ENSMUSG00000038302	1.24944	4.38e-27	Afg1l	10B2	protein_coding	Up	10.6869	11.9676
ENSMUSG00000019256	1.24781	3.31e-18	Ahr	12A3	protein_coding	Up	10.3087	11.5831
ENSMUSG00000022901	1.24742	1.4e-18	Cd86	16B3	protein_coding	Up	9.00114	10.2729
ENSMUSG00000086914	1.24708	0.00731	Gm16124	9A5.3	antisense	Up	12.6762	13.9522
ENSMUSG00000034235	1.24669	9.85e-15	Usp54	14A3	protein_coding	Up	6.27774	7.50708
ENSMUSG00000028698	1.24598	8.88e-11	Pik3r3	4D1	protein_coding	Up	7.86973	9.13684
ENSMUSG00000028420	1.24483	1.55e-32	Tmem38b	4B2	protein_coding	Up	5.8473	7.00645
ENSMUSG00000038065	1.24471	1.45e-06	Mturn	6B3	protein_coding	Up	5.42561	6.62024
ENSMUSG00000021728	1.24468	2.26e-119	Emb	13D2.3	protein_coding	Up	7.9903	9.25982
ENSMUSG00000025429	1.24438	1.14e-21	Pstpip2	18000	protein_coding	Up	10.2309	11.5102
ENSMUSG00000085175	1.24222	0.00208	Gm11423	11C	antisense	Up	10.3224	11.5902
ENSMUSG00000017466	1.24188	4.8e-42	Timp2	1100	protein_coding	Up	6.57141	7.80593
ENSMUSG00000029578	1.24171	4.67e-76	Wipi2	5G2	protein_coding	Up	7.27214	8.52602
ENSMUSG00000031642	1.2406	3.14e-23	Sh3rf1	8B3.1	protein_coding	Up	9.66427	10.9296
ENSMUSG00000040435	1.24018	5.16e-17	Ppp1r15a	7B3	protein_coding	Up	9.44761	10.7134
ENSMUSG00000032051	1.24016	2.1e-25	Fdx1	9A5.3	protein_coding	Up	11.1894	12.4563
ENSMUSG00000031169	1.24008	3.14e-06	Porcn	XA1.1	protein_coding	Up	16.9812	18.2462
ENSMUSG00000086784	1.23978	1.41e-57	Isoc2a	7A1	protein_coding	Up	16.9812	18.2462
ENSMUSG00000025428	1.23936	7.17e-68	Atp5a1;Atp5f1a	18000	protein_coding	Up	7.63916	8.884
ENSMUSG00000009739	1.23821	1.04e-19	Pou6f1	15F1	protein_coding	Up	11.2695	12.532
ENSMUSG00000039046	1.23608	5.68e-37	Usp6nl	2A1	protein_coding	Up	4.70289	5.85377
ENSMUSG00000054519	1.23605	1.08e-13	Zfp867	11B1.3	protein_coding	Up	4.79516	6.00754
ENSMUSG00000096981	1.23571	6.23e-05	Gm16845	9A3	antisense	Up	6.8904	8.10529
ENSMUSG00000060002	1.23565	7.56e-44	Chpt1	10C1	protein_coding	Up	12.3926	13.6527
ENSMUSG00000018427	1.23526	6.04e-09	Ypel2	11C	protein_coding	Up	6.64572	7.87047
ENSMUSG00000028689	1.23444	1.6e-13	Ccdc163	4D1	protein_coding	Up	6.58614	7.78978
ENSMUSG00000031304	1.23428	1.27e-30	Il2rg	XD	protein_coding	Up	6.39295	7.61485
ENSMUSG00000067369	1.234	1.04e-49	Trmt2b	XE3	protein_coding	Up	6.39295	7.61485
ENSMUSG00000033306	1.23374	8.77e-16	Lpp	16B1	protein_coding	Up	11.0408	12.2985
ENSMUSG00000039087	1.23374	5.82e-64	Rreb1	13A3.3	protein_coding	Up	12.849	14.1058
ENSMUSG00000023055	1.23281	2.97e-11	Calcoco1	15F3	protein_coding	Up	12.2919	13.5515
ENSMUSG00000047067	1.2305	7.37e-13	Dusp28	1D	protein_coding	Up	9.27985	10.5336
ENSMUSG00000021725	1.23012	1.85e-48	Parp8	13D2.3	protein_coding	Up	11.8079	13.0606
ENSMUSG00000063354	1.23011	3.06e-07	Slc39a4	15D3	protein_coding	Up	11.8101	13.0618
ENSMUSG00000033793	1.22766	1.07e-39	Atp6v1h	1A1	protein_coding	Up	11.3644	12.6105
ENSMUSG00000020023	1.22406	1.49e-22	Tmcc3	10C2	protein_coding	Up	9.1107	10.348
ENSMUSG00000044894	1.22381	6.27e-50	Uqcrq	11B1.3	protein_coding	Up	8.25148	9.49489
ENSMUSG00000039428	1.22323	1.43e-47	Tmem135	7D3	protein_coding	Up	8.5495	9.7911
ENSMUSG00000031818	1.22263	1.38e-55	Cox4i1	80	protein_coding	Up	5.19993	6.34823
ENSMUSG00000045594	1.2219	8.67e-41	Glb1	9F3	protein_coding	Up	9.08071	10.3081
ENSMUSG00000020741	1.2214	2.15e-77	Cluh	11B5	protein_coding	Up	6.86322	8.07398
ENSMUSG00000019852	1.22095	9.12e-09	Arfgef3	10A3	protein_coding	Up	10.7326	11.9741
ENSMUSG00000024955	1.2203	3.26e-38	Esrra	19A	protein_coding	Up	7.82429	9.05401
ENSMUSG00000031431	1.21924	8.51e-33	Tsc22d3	XF1	protein_coding	Up	14.4036	15.6476
ENSMUSG00000021614	1.219	3.82e-11	Vcan	13C3	protein_coding	Up	10.0486	11.2865
ENSMUSG00000042167	1.21851	1.79e-48	Tent2	13C3	protein_coding	Up	6.04296	7.25296
ENSMUSG00000037656	1.21825	3.63e-35	Slc20a2	8A2	protein_coding	Up	12.9071	14.1518
ENSMUSG00000039701	1.21721	1.76e-21	Usp53	3G1	protein_coding	Up	11.4046	12.646
ENSMUSG00000021556	1.21716	4.49e-41	Golm1	13B2	protein_coding	Up	9.05148	10.2837
ENSMUSG00000038545	1.21645	2.52e-17	Cul7	17C	protein_coding	Up	10.3894	11.6463
ENSMUSG00000023909	1.21321	1.59e-24	Paqr4	17A3.3	protein_coding	Up	8.82263	10.0592
ENSMUSG00000038375	1.2131	1.73e-53	Trp53inp2	2H1	protein_coding	Up	6.17958	7.3819
ENSMUSG00000025477	1.21264	1.59e-55	Inpp5a	7F4	protein_coding	Up	10.3671	11.6049
ENSMUSG00000030688	1.2123	8.17e-05	Stard10	700	protein_coding	Up	15.4473	16.6843
ENSMUSG00000024892	1.21177	2.35e-17	Pcx	19A	protein_coding	Up	15.4473	16.6843
ENSMUSG00000093402	1.21167	0.000382	Gm18588	30	processed_pseudogene	Up	8.64656	9.87877
ENSMUSG00000014313	1.21162	9e-62	Cox6c	15B3.1	protein_coding	Up	10.9798	12.2135
ENSMUSG00000010406	1.21016	3.1e-41	Mrpl52	14C2	protein_coding	Up	7.68233	8.90397
ENSMUSG00000028992	1.2097	2.87e-27	Nmnat1	400	protein_coding	Up	6.87984	8.09015
ENSMUSG00000021520	1.20884	1.44e-67	Uqcrb	13B3	protein_coding	Up	10.8571	12.0867
ENSMUSG00000024772	1.20852	3.08e-28	Ehd1	19A	protein_coding	Up	8.65791	9.89382
ENSMUSG00000016427	1.20839	3.01e-20	Ndufa1	XA3.3	protein_coding	Up	8.90888	10.1516
ENSMUSG00000029534	1.20787	4.12e-29	St7	6A2	protein_coding	Up	10.9721	12.2009
ENSMUSG00000040957	1.20742	0.000122	Cables1	18A1	protein_coding	Up	10.85	12.0808
ENSMUSG00000037416	1.20684	6.92e-29	Dmxl1	18D1	protein_coding	Up	11.2869	12.525
ENSMUSG00000074211	1.20638	1.54e-34	Sdhaf1	7B1	protein_coding	Up	12.075	13.3086
ENSMUSG00000064363	1.20615	4.45e-41	mt-Nd4;Mtnd4	MT	protein_coding	Up	10.1572	11.3868
ENSMUSG00000040018	1.20568	3.37e-70	Cox15	19C3	protein_coding	Up	7.30992	8.53218
ENSMUSG00000055809	1.2056	7.53e-05	Dnaaf3	7A1	protein_coding	Up	10.3028	11.5302
ENSMUSG00000075514	1.20554	4.82e-05	Gm13375	2A3	antisense	Up	7.53536	8.75077
ENSMUSG00000028434	1.2054	0.000218	Epb41l4b	4B3	protein_coding	Up	13.5193	14.7468
ENSMUSG00000033065	1.2048	8.16e-27	Pfkm	15F1	protein_coding	Up	8.74331	9.96049
ENSMUSG00000015501	1.20471	2.82e-24	Hivep2	10A2	protein_coding	Up	11.7445	12.9659
ENSMUSG00000032740	1.2047	3.34e-22	Ccdc88a	11A3.3	protein_coding	Up	12.0549	13.2744
ENSMUSG00000095609	1.20422	7.33e-05	Gm21188;Gm36079	13D2.3	protein_coding	Up	13.9477	15.1693
ENSMUSG00000069835	1.20411	0.000136	Sat2	11B3	protein_coding	Up	12.7163	13.9411
ENSMUSG00000019806	1.20385	6.26e-28	Aig1	10A2	protein_coding	Up	12.8697	14.0903
ENSMUSG00000028268	1.20277	2.59e-14	Gbp3	3H1	protein_coding	Up	8.87372	10.0994
ENSMUSG00000019467	1.20276	0.0117	Arhgef25	10D3	protein_coding	Up	10.7965	12.0138
ENSMUSG00000076441	1.20183	5.67e-12	Ass1	2B	protein_coding	Up	11.2934	12.5156
ENSMUSG00000028454	1.20158	1.23e-23	Pigo	4A5	protein_coding	Up	11.3634	12.5895
ENSMUSG00000046031	1.20075	0.0081	Calhm6	10B1	protein_coding	Up	11.9652	13.18
ENSMUSG00000093577	1.20018	5.1e-06	Gm20632	3F2.1	antisense	Up	10.1391	11.3528
ENSMUSG00000030990	1.19792	2.03e-56	Pgap2	700	protein_coding	Up	8.50055	9.71642
ENSMUSG00000021665	1.19765	6.92e-69	Hexb	13D1	protein_coding	Up	11.1162	12.331
ENSMUSG00000031633	1.19746	4.61e-49	Slc25a4	8B1.1	protein_coding	Up	9.30694	10.5185
ENSMUSG00000023827	1.19738	9.59e-22	Agpat4	17A1	protein_coding	Up	9.60077	10.8164
ENSMUSG00000025762	1.19716	3.03e-27	Larp1b	3B	protein_coding	Up	12.312	13.5241
ENSMUSG00000103839	1.19474	0.00213	Gm37607	1C1.3	TEC	Up	12.312	13.5241
ENSMUSG00000028959	1.19346	5.97e-79	Fastk	5A3	protein_coding	Up	10.0777	11.286
ENSMUSG00000024357	1.19302	1.4e-44	Sil1	18B2	protein_coding	Up	6.55473	7.74101
ENSMUSG00000087543	1.19265	1.87e-06	Gm16576	150	bidirectional_promoter_lncRNA	Up	8.32177	9.53302
ENSMUSG00000022354	1.19248	1.42e-47	Ndufb9	15D1	protein_coding	Up	5.5779	6.71588
ENSMUSG00000078439	1.19046	1.74e-08	Smim24	10C1	protein_coding	Up	12.6148	13.8251
ENSMUSG00000104467	1.19046	0.0364	Gm37660	9D	TEC	Up	10.4854	11.6967
ENSMUSG00000060429	1.19039	3.56e-12	Sntb1	15D1	protein_coding	Up	9.09737	10.3039
ENSMUSG00000003072	1.18899	1.11e-43	Atp5d;Atp5f1d	10C1	protein_coding	Up	12.3242	13.5311
ENSMUSG00000049719	1.18896	6.4e-09	Prss46	9F2	protein_coding	Up	11.1537	12.3641
ENSMUSG00000035885	1.1876	1.08e-45	Cox8a	19A	protein_coding	Up	11.1711	12.3735
ENSMUSG00000029553	1.18747	2.64e-42	Tfec	6A2	protein_coding	Up	9.289	10.4927
ENSMUSG00000061451	1.18633	0.00122	Tmem151a	19A	protein_coding	Up	6.14272	7.26121
ENSMUSG00000006494	1.18587	3.38e-38	Pdk1	2C3	protein_coding	Up	12.8393	14.0444
ENSMUSG00000041440	1.18497	5.92e-15	Gk5	9E3.3	protein_coding	Up	8.80809	10.007
ENSMUSG00000024901	1.18404	0.00212	Peli3	19A	protein_coding	Up	15.8846	17.091
ENSMUSG00000026792	1.18372	5.92e-33	Lrsam1	2B	protein_coding	Up	15.8846	17.091
ENSMUSG00000020153	1.18231	2.03e-27	Ndufs7	10C1	protein_coding	Up	11.3523	12.5566
ENSMUSG00000025232	1.18204	1.52e-42	Hexa	9B	protein_coding	Up	6.59715	7.77348
ENSMUSG00000019791	1.18194	2.26e-22	Hint3	10A4	protein_coding	Up	5.83247	6.96502
ENSMUSG00000025920	1.18157	8.52e-36	Stau2	1A3	protein_coding	Up	5.78266	6.94189
ENSMUSG00000022956	1.18119	1.33e-107	Atp5o	16C4	protein_coding	Up	9.45157	10.6528
ENSMUSG00000029627	1.18087	5.52e-18	Zkscan14	5G2	protein_coding	Up	9.16006	10.3587
ENSMUSG00000090386	1.18075	0.000403	Mir99ahg	16C3.1	processed_transcript	Up	12.0367	13.2416
ENSMUSG00000040270	1.18056	4.09e-09	Bach2	4A5	protein_coding	Up	5.8267	6.97612
ENSMUSG00000059447	1.17934	1.44e-59	Hadhb	5B1	protein_coding	Up	5.76668	6.89088
ENSMUSG00000098176	1.17849	6.7e-10	Ccdc166	15D3	protein_coding	Up	9.33968	10.5425
ENSMUSG00000057133	1.17817	6.29e-52	Chd6	2H2	protein_coding	Up	8.01223	9.20309
ENSMUSG00000025868	1.17697	1.05e-37	Higd2a	13B1	protein_coding	Up	8.01223	9.20309
ENSMUSG00000022620	1.17654	1.34e-36	Arsa	15000	protein_coding	Up	4.91372	5.99766
ENSMUSG00000079316	1.1764	1.8e-19	Rab9	XF5	protein_coding	Up	10.8459	12.0642
ENSMUSG00000068329	1.17553	3.05e-54	Htra2	6C3	protein_coding	Up	9.66912	10.8729
ENSMUSG00000012126	1.17547	2.18e-08	Ubxn11	4D3	protein_coding	Up	5.60635	6.74419
ENSMUSG00000027997	1.17495	5.57e-33	Casp6	3G3	protein_coding	Up	6.72645	7.90405
ENSMUSG00000081998	1.17467	0.00165	Gm13245	40	processed_pseudogene	Up	11.7885	12.9851
ENSMUSG00000021476	1.17402	6.13e-35	Habp4	13B3	protein_coding	Up	14.0953	15.2929
ENSMUSG00000037062	1.17361	4.63e-60	Sh3glb1	3H2	protein_coding	Up	13.5404	14.7367
ENSMUSG00000003865	1.17304	3.81e-34	Gys1	7B3	protein_coding	Up	11	12.1988
ENSMUSG00000041697	1.1729	1.63e-69	Cox6a1	5F	protein_coding	Up	9.68617	10.8765
ENSMUSG00000078716	1.17257	2.26e-06	Tmem8b	4A5	protein_coding	Up	5.07953	6.2104
ENSMUSG00000055835	1.17233	8.1e-16	Zfp1	80	protein_coding	Up	11.2604	12.4521
ENSMUSG00000001349	1.17228	0.0433	Cnn1	9A3	protein_coding	Up	9.81241	11.0004
ENSMUSG00000002996	1.17174	2.49e-18	Hbp1	12A3	protein_coding	Up	6.58944	7.76077
ENSMUSG00000058076	1.17163	1.5e-46	Sdhc	1H3	protein_coding	Up	11.8944	13.0839
ENSMUSG00000064351	1.17146	1.81e-110	mt-Co1;Mtco1	MT	protein_coding	Up	7.0604	8.23191
ENSMUSG00000038880	1.17092	4.11e-40	Mrps34	17A3.3	protein_coding	Up	4.56515	5.49358
ENSMUSG00000050240	1.17026	1.08e-13	Hic2	16A3	protein_coding	Up	8.27578	9.46449
ENSMUSG00000021256	1.17009	3.85e-05	Vash1	12D2	protein_coding	Up	12.7561	13.9456
ENSMUSG00000083863	1.16901	7.41e-09	Gm13341	2A3	unprocessed_pseudogene	Up	12.7561	13.9456
ENSMUSG00000028121	1.16884	3.34e-16	Bcar3	3G1	protein_coding	Up	7.50141	8.69216
ENSMUSG00000039105	1.16843	3.89e-50	Atp6v1g1	4C1	protein_coding	Up	12.9319	14.1191
ENSMUSG00000017734	1.16838	0.00621	Dbndd2	2H3	protein_coding	Up	10.9817	12.1705
ENSMUSG00000022504	1.16736	0.00366	Ciita	16A1	protein_coding	Up	5.63939	6.7596
ENSMUSG00000027438	1.16713	3.77e-09	Napb	2G3	protein_coding	Up	12.4383	13.6218
ENSMUSG00000079442	1.16516	2.59e-45	St6galnac4	2B	protein_coding	Up	8.6151	9.78927
ENSMUSG00000081111	1.16346	0.00319	Gm5913	8D1	processed_pseudogene	Up	5.85936	7.0298
ENSMUSG00000004947	1.16057	2.8e-34	Dtx2	5G2	protein_coding	Up	9.72096	10.9029
ENSMUSG00000024773	1.16055	2.42e-15	Atg2a	19A	protein_coding	Up	11.1561	12.338
ENSMUSG00000038811	1.16055	5.65e-14	Gngt2	11D	protein_coding	Up	15.2778	16.4643
ENSMUSG00000042842	1.15904	0.00473	Serpinb6b	13A3.2	protein_coding	Up	8.52682	9.70559
ENSMUSG00000070526	1.15879	0.00436	Peg12	7C	protein_coding	Up	10.4474	11.6241
ENSMUSG00000027610	1.15868	7.85e-43	Gss	2H1	protein_coding	Up	12.7586	13.9386
ENSMUSG00000032536	1.1584	7.98e-75	Trak1	9F4	protein_coding	Up	12.7586	13.9386
ENSMUSG00000037111	1.15812	1.72e-43	Setd7	3C	protein_coding	Up	8.51595	9.69303
ENSMUSG00000021752	1.15745	8.9e-16	Kctd6	14A1	protein_coding	Up	8.51595	9.69303
ENSMUSG00000034858	1.15715	3.16e-09	Fam214a	9D	protein_coding	Up	5.91998	7.06053
ENSMUSG00000033039	1.15705	5e-27	Micall1	150	protein_coding	Up	7.79751	8.98073
ENSMUSG00000038280	1.15559	3.32e-63	Ostm1	10B2	protein_coding	Up	12.0578	13.2339
ENSMUSG00000024856	1.15409	1.21e-16	Cdk2ap2	19A	protein_coding	Up	7.0456	8.20508
ENSMUSG00000064354	1.15393	1.21e-09	mt-Co2;Mtco2	MT	protein_coding	Up	10.3911	11.5684
ENSMUSG00000024851	1.1536	3.61e-23	Pitpnm1	19A	protein_coding	Up	10.4796	11.6537
ENSMUSG00000026153	1.1535	3.11e-14	Fam135a	1A5	protein_coding	Up	10.9913	12.1662
ENSMUSG00000031700	1.15111	1.69e-23	Gpt2	8C3	protein_coding	Up	10.4461	11.6167
ENSMUSG00000024782	1.14936	8.51e-66	Ak3	19C1	protein_coding	Up	10.4461	11.6167
ENSMUSG00000031274	1.14874	5.21e-14	Col4a5	XF2	protein_coding	Up	11.923	13.0963
ENSMUSG00000029545	1.14837	6.14e-31	Acads	5F	protein_coding	Up	6.91601	8.06759
ENSMUSG00000030108	1.14821	0.00699	Slc6a13	6F1	protein_coding	Up	9.92389	11.0987
ENSMUSG00000035713	1.14756	5.91e-09	Usp35	70	protein_coding	Up	5.20236	6.28145
ENSMUSG00000036850	1.14707	9.08e-50	Mrpl41	2A3	protein_coding	Up	9.80214	10.9716
ENSMUSG00000039086	1.14652	4.43e-13	Ss18l1	2H4	protein_coding	Up	13.9042	15.0791
ENSMUSG00000027164	1.14649	2.16e-58	Traf6	200	protein_coding	Up	10.7457	11.9199
ENSMUSG00000024170	1.14555	4.35e-51	Telo2	17A3.3	protein_coding	Up	12.8095	13.9821
ENSMUSG00000037971	1.14513	1.38e-11	1110032A03Rik	9A5.3	protein_coding	Up	6.95116	8.10858
ENSMUSG00000022540	1.14492	8.05e-13	Rogdi	16A1	protein_coding	Up	8.2977	9.46884
ENSMUSG00000034707	1.1444	3.66e-37	Gns	10D2	protein_coding	Up	4.79814	5.91979
ENSMUSG00000106990	1.14427	1.32e-12	Gm42547	6A3.2	TEC	Up	12.3768	13.5436
ENSMUSG00000029452	1.14402	7.2e-05	Tmem116	5F	protein_coding	Up	12.999	14.169
ENSMUSG00000025262	1.14313	1.3e-09	Fam120c	XF3	protein_coding	Up	18.7373	19.9086
ENSMUSG00000032952	1.14269	1.43e-11	Ap4b1	3F2.2	protein_coding	Up	18.7373	19.9086
ENSMUSG00000055633	1.14232	0.000869	Zfp580	7A1	protein_coding	Up	9.89377	11.064
ENSMUSG00000039914	1.14144	5.82e-27	Coq10a	10D3	protein_coding	Up	8.0362	9.19368
ENSMUSG00000069206	1.14141	3.34e-18	Zfp874a	13B3	protein_coding	Up	5.78822	6.90951
ENSMUSG00000040875	1.13962	3.63e-05	Osbpl10	9F3	protein_coding	Up	7.44893	8.59675
ENSMUSG00000037341	1.13769	5.79e-12	Slc9a7	XA1.3	protein_coding	Up	11.7495	12.918
ENSMUSG00000024055	1.1371	1.72e-17	Cyp4f13	17B1	protein_coding	Up	13.5373	14.7066
ENSMUSG00000048731	1.13597	0.000353	Ggnbp1	17A3.3	protein_coding	Up	4.91852	6.01117
ENSMUSG00000036712	1.13581	7.9e-59	Cyld	8C3	protein_coding	Up	7.89832	9.07716
ENSMUSG00000045106	1.13422	0.014	Ccdc73	200	protein_coding	Up	7.36462	8.51402
ENSMUSG00000024197	1.13348	2.23e-40	Plin3	17D	protein_coding	Up	11.8399	13.0068
ENSMUSG00000026526	1.13142	6.76e-59	Fh1;Fh	1H3	protein_coding	Up	4.83933	5.89698
ENSMUSG00000039048	1.13048	1.16e-37	Foxred1	9A4	protein_coding	Up	9.70926	10.8696
ENSMUSG00000040048	1.12897	1.6e-56	Ndufb10	17A3.3	protein_coding	Up	10.4292	11.5892
ENSMUSG00000036932	1.12751	1.88e-43	Aifm1	XA5	protein_coding	Up	10.4413	11.6175
ENSMUSG00000071528	1.12714	4.77e-30	Atp5md	19C3	protein_coding	Up	9.55023	10.7271
ENSMUSG00000026817	1.12692	4.09e-22	Ak1	2B	protein_coding	Up	5.10389	6.16219
ENSMUSG00000025932	1.12496	6.03e-19	Eya1	1A3	protein_coding	Up	10.6992	11.8565
ENSMUSG00000097643	1.12458	0.0011	A130051J06Rik	15000	antisense	Up	11.4068	12.5641
ENSMUSG00000021280	1.12412	8.36e-09	Exoc3l4	12F1	protein_coding	Up	11.455	12.6123
ENSMUSG00000087269	1.12367	0.000198	D330023K18Rik	2B	processed_transcript	Up	9.01011	10.167
ENSMUSG00000020275	1.12338	2e-47	Rel	11A3.2	protein_coding	Up	8.69105	9.83717
ENSMUSG00000063694	1.12064	4.04e-41	Cycs	6B2.3	protein_coding	Up	11.5924	12.7509
ENSMUSG00000078429	1.12063	1.75e-22	Ctdsp2	10D3	protein_coding	Up	12.7341	13.889
ENSMUSG00000052291	1.12008	0.00237	5330438D12Rik	10D2	processed_transcript	Up	9.46087	10.6132
ENSMUSG00000040061	1.11966	5.19e-32	Plcb2	200000	protein_coding	Up	6.95102	8.07918
ENSMUSG00000032333	1.11965	2.08e-17	Stoml1	9B	protein_coding	Up	6.95102	8.07918
ENSMUSG00000078247	1.11876	1.48e-06	Airn	17A1	antisense	Up	10.843	12.0011
ENSMUSG00000027589	1.11855	1.59e-13	Pcmtd2	2H4	protein_coding	Up	8.41515	9.55772
ENSMUSG00000081723	1.11835	0.000958	Gm15931	7A1	unprocessed_pseudogene	Up	9.73054	10.8771
ENSMUSG00000037533	1.11737	8.47e-28	Rapgef6	11B1.3	protein_coding	Up	11.7077	12.8563
ENSMUSG00000027287	1.11655	2.57e-50	Snap23	200000	protein_coding	Up	8.60954	9.75418
ENSMUSG00000000959	1.11589	5.97e-58	Oxa1l	14C2	protein_coding	Up	11.3867	12.5338
ENSMUSG00000024474	1.11584	3.4e-42	Ik	18B2	protein_coding	Up	5.9554	7.01888
ENSMUSG00000004098	1.11509	0.00529	Col5a3	9A3	protein_coding	Up	7.69407	8.82485
ENSMUSG00000036931	1.11509	1.63e-27	Nfkbid	7B1	protein_coding	Up	10.1498	11.294
ENSMUSG00000007655	1.11402	6.11e-16	Cav1	6A2	protein_coding	Up	8.03747	9.17673
ENSMUSG00000037944	1.11383	0.0462	Ccr7	11D	protein_coding	Up	11.7895	12.9331
ENSMUSG00000100164	1.11267	8.24e-06	2610306M01Rik	6D1	bidirectional_promoter_lncRNA	Up	10.0023	11.1466
ENSMUSG00000107002	1.11199	7.71e-41	0610012G03Rik	16B2	protein_coding	Up	8.49135	9.64548
ENSMUSG00000003546	1.11088	1.24e-21	Klc4	17C	protein_coding	Up	9.58606	10.7297
ENSMUSG00000013523	1.11003	0.00276	Bcas1	2H3	protein_coding	Up	14.5194	15.6688
ENSMUSG00000021846	1.10986	0.00424	Peli2	14C1	protein_coding	Up	8.16894	9.30393
ENSMUSG00000102555	1.10837	0.00349	6430511E19Rik	70	TEC	Up	6.32734	7.44497
ENSMUSG00000021786	1.10699	7.53e-35	Oxsm	14A2	protein_coding	Up	7.56804	8.71022
ENSMUSG00000015488	1.1064	1.31e-52	Cacfd1	2A3	protein_coding	Up	7.56235	8.69233
ENSMUSG00000087385	1.10599	4.51e-06	Frg2f1	4D2.1	protein_coding	Up	5.45499	6.50908
ENSMUSG00000073236	1.10588	1.11e-05	2500004C02Rik	2H1	processed_transcript	Up	5.45499	6.50908
ENSMUSG00000022562	1.1047	1.62e-06	Oplah	15D3	protein_coding	Up	9.97774	11.1174
ENSMUSG00000050628	1.10409	8.11e-48	Ubald2	1100	protein_coding	Up	9.25599	10.3943
ENSMUSG00000039879	1.10344	5.94e-34	Heca	10A3	protein_coding	Up	6.19987	7.30228
ENSMUSG00000039221	1.10321	1.06e-27	Rpl22l1	3A3	protein_coding	Up	8.85963	9.99808
ENSMUSG00000086564	1.10277	1.96e-10	Cd101	3F2.2	protein_coding	Up	9.08428	10.2237
ENSMUSG00000074420	1.10194	0.00598	Gm10693	7A1	transcribed_unprocessed_pseudogene	Up	5.97512	7.07016
ENSMUSG00000023020	1.10042	8.95e-36	Cox14	15F1	protein_coding	Up	11.9827	13.1148
ENSMUSG00000024099	1.09967	3.9e-46	Ndufv2	17E1.1	protein_coding	Up	5.51949	6.52463
ENSMUSG00000039485	1.09884	6.67e-15	Tspyl4	10B1	protein_coding	Up	12.2634	13.3996
ENSMUSG00000073716	1.09676	0.00116	Gm13241	40	processed_pseudogene	Up	12.0734	13.2014
ENSMUSG00000001473	1.09624	0.00106	Tubb6	180	protein_coding	Up	12.0734	13.2014
ENSMUSG00000079511	1.0954	1.13e-07	Gm42688	6C3	protein_coding	Up	10.5371	11.6621
ENSMUSG00000062646	1.09455	1.08e-20	Ganc	200000	protein_coding	Up	11.5819	12.7081
ENSMUSG00000021460	1.09454	5.66e-18	Auh	13B1	protein_coding	Up	11.1667	12.2904
ENSMUSG00000027305	1.09436	3.28e-20	Ndufaf1	200000	protein_coding	Up	11.9555	13.0827
ENSMUSG00000097174	1.09349	0.00916	Gm4890	8C1	bidirectional_promoter_lncRNA	Up	9.20108	10.3288
ENSMUSG00000040560	1.09337	1.54e-31	Wdr7	180	protein_coding	Up	9.37776	10.5058
ENSMUSG00000039985	1.09329	2.71e-20	Sinhcaf	6G3	protein_coding	Up	5.22791	6.28616
ENSMUSG00000052738	1.09315	1.15e-44	Suclg1	6C1	protein_coding	Up	8.27939	9.40806
ENSMUSG00000014243	1.09181	7.16e-15	Zswim7	11B2	protein_coding	Up	6.25352	7.36587
ENSMUSG00000055407	1.08998	2.55e-05	Map6	70	protein_coding	Up	11.6197	12.7397
ENSMUSG00000038717	1.08974	8.68e-40	Atp5l;Atp5mg	9A5.2	protein_coding	Up	12.1885	13.3075
ENSMUSG00000031951	1.08902	0.00123	Tmem231	80	protein_coding	Up	12.2283	13.3488
ENSMUSG00000047242	1.08864	6.87e-19	Taf9b	XD	protein_coding	Up	5.70754	6.80781
ENSMUSG00000033405	1.08848	1.09e-05	Nudt15	14D3	protein_coding	Up	11.9051	13.0291
ENSMUSG00000000708	1.08697	1.46e-33	Kat2b	17C	protein_coding	Up	9.29743	10.4156
ENSMUSG00000040652	1.08647	3.34e-20	Oaz2	9C	protein_coding	Up	6.44315	7.53011
ENSMUSG00000044986	1.08519	2.84e-06	Tst	150	protein_coding	Up	10.3605	11.4773
ENSMUSG00000047454	1.08313	2.76e-29	Gphn	12C3	protein_coding	Up	6.27943	7.32511
ENSMUSG00000061410	1.08304	9.1e-25	Zcchc14	80	protein_coding	Up	11.9172	13.0273
ENSMUSG00000001100	1.08294	4.66e-40	Poldip2	11B5	protein_coding	Up	12.7405	13.8531
ENSMUSG00000036352	1.08205	2.21e-39	Ubac1	2A3	protein_coding	Up	11.3019	12.4162
ENSMUSG00000020634	1.08118	1.72e-21	Ubxn2a	12A1.1	protein_coding	Up	13.0594	14.1711
ENSMUSG00000038174	1.0811	8.41e-24	Fam126b	1C1.3	protein_coding	Up	6.96014	8.16296
ENSMUSG00000044792	1.08105	2.41e-51	Isca1	13B2	protein_coding	Up	10.0243	11.1414
ENSMUSG00000020422	1.08032	2.48e-66	Tns3	11A1	protein_coding	Up	11.0148	12.1266
ENSMUSG00000031425	1.08006	0.00077	Plp1	XF1	protein_coding	Up	6.14045	7.17844
ENSMUSG00000002111	1.07966	1.42e-42	Spi1	20	protein_coding	Up	6.10333	7.16993
ENSMUSG00000050608	1.07946	5.71e-49	Micos10	4D3	protein_coding	Up	10.8961	12.0069
ENSMUSG00000032526	1.07797	4.41e-13	Ss18l2	9F4	protein_coding	Up	11.3105	12.4241
ENSMUSG00000043510	1.07792	1.84e-11	Hscb	5F	protein_coding	Up	5.47962	6.546
ENSMUSG00000051098	1.07788	1.56e-22	Mblac2	13C3	protein_coding	Up	9.68852	10.7943
ENSMUSG00000071713	1.0773	7.26e-12	Csf2rb	150	protein_coding	Up	5.20684	6.26508
ENSMUSG00000029061	1.07637	0.0165	Mmp23	400	protein_coding	Up	10.2386	11.3479
ENSMUSG00000020300	1.0761	1.06e-28	Cpeb4	11A4	protein_coding	Up	10.2828	11.3862
ENSMUSG00000045319	1.07576	1.35e-06	Proser2	2A1	protein_coding	Up	6.36959	7.44092
ENSMUSG00000039103	1.07497	0.000251	Nexn	3H3	protein_coding	Up	6.23923	7.30342
ENSMUSG00000036026	1.07371	3.73e-29	Tmem63b	17B3	protein_coding	Up	7.0174	8.10493
ENSMUSG00000039987	1.07358	4e-17	Phtf2	5A3	protein_coding	Up	10.2174	11.3202
ENSMUSG00000030148	1.07344	3.15e-33	Clec4a2;Clec4a	6F2	protein_coding	Up	10.5551	11.6561
ENSMUSG00000086841	1.07239	2.21e-15	2410006H16Rik	11B2	processed_transcript	Up	11.3968	12.4968
ENSMUSG00000003233	1.07083	1.07e-33	Dvl3	16A3	protein_coding	Up	7.64264	8.73211
ENSMUSG00000028152	1.07061	4.51e-30	Tspan5	3H1	protein_coding	Up	4.86165	5.88542
ENSMUSG00000052566	1.06965	2.36e-13	Hook2	8C3	protein_coding	Up	10.3685	11.466
ENSMUSG00000042579	1.06922	1.84e-15	4632404H12Rik	3F1	lincRNA	Up	12.1506	13.249
ENSMUSG00000044456	1.06906	4.25e-28	Rin3	12E	protein_coding	Up	8.13732	9.23183
ENSMUSG00000036138	1.06844	1.51e-15	Acaa1a	9F3	protein_coding	Up	5.36382	6.39169
ENSMUSG00000021171	1.06832	4.64e-21	Esyt2	12F2	protein_coding	Up	13.1978	14.2917
ENSMUSG00000002020	1.06827	0.000137	Ltbp2	12D1	protein_coding	Up	7.13904	8.21458
ENSMUSG00000021696	1.06793	3.27e-10	Elovl7	13D2.1	protein_coding	Up	9.14771	10.2381
ENSMUSG00000107868	1.06764	0.0195	Gm5112	6F1	TEC	Up	9.77823	10.8728
ENSMUSG00000037235	1.06623	4.88e-10	Mxd4	5B2	protein_coding	Up	9.4457	10.5397
ENSMUSG00000027078	1.06295	1.56e-17	Ube2l6	2D	protein_coding	Up	5.69818	6.86097
ENSMUSG00000024544	1.06261	2.36e-06	Ldlrad4	1800	protein_coding	Up	12.1631	13.2602
ENSMUSG00000033526	1.06255	3.47e-16	Ppip5k1	200000	protein_coding	Up	9.13593	10.2189
ENSMUSG00000041765	1.06241	1.3e-19	Ubac2	1400000	protein_coding	Up	12.0625	13.153
ENSMUSG00000047246	1.06189	0.0119	H2bc6;H2bc4	13A3.1	protein_coding	Up	8.13807	9.22532
ENSMUSG00000032252	1.06131	3.03e-34	Glce	9B	protein_coding	Up	7.16145	8.22895
ENSMUSG00000029994	1.06122	4.71e-79	Anxa4	6D1	protein_coding	Up	12.0495	13.1413
ENSMUSG00000021868	1.06082	4.64e-26	Ppif	14A3	protein_coding	Up	5.97596	7.06252
ENSMUSG00000003355	1.06071	1.48e-05	Fkbp11	15F1	protein_coding	Up	9.45439	10.542
ENSMUSG00000021947	1.06033	4.34e-36	Cryl1	14C3	protein_coding	Up	6.72507	7.81126
ENSMUSG00000000088	1.06011	1.26e-59	Cox5a	9B	protein_coding	Up	11.4091	12.4924
ENSMUSG00000059839	1.05999	1.28e-16	Zfp874b	13B3	protein_coding	Up	10.4529	11.5348
ENSMUSG00000100131	1.05995	0.00453	Gm28439	1A5	unprocessed_pseudogene	Up	8.16535	9.2637
ENSMUSG00000025203	1.05872	0.000389	Scd2	19C3	protein_coding	Up	10.2054	11.2852
ENSMUSG00000040209	1.05819	1.14e-22	Zfp704	3A1	protein_coding	Up	8.99746	10.0735
ENSMUSG00000003269	1.05795	4.54e-64	Cyth2	7B3	protein_coding	Up	11.3328	12.4154
ENSMUSG00000008435	1.05711	1.18e-24	Rdh13	7A1	protein_coding	Up	10.5584	11.6356
ENSMUSG00000018796	1.05709	3.06e-58	Acsl1	8B1.1	protein_coding	Up	10.5399	11.6232
ENSMUSG00000073242	1.05682	0.000142	Dnmt3aos	12A1.1	antisense	Up	10.3953	11.4683
ENSMUSG00000026657	1.05481	7.41e-66	Frmd4a	2A1	protein_coding	Up	10.9862	12.0647
ENSMUSG00000031622	1.05474	4.61e-74	Sin3b	8B3.3	protein_coding	Up	14.6525	15.7325
ENSMUSG00000018583	1.05461	3.67e-95	G3bp1	11B1.3	protein_coding	Up	5.74095	6.76093
ENSMUSG00000019122	1.05452	2.14e-11	Ccl9	11C	protein_coding	Up	13.8117	14.8918
ENSMUSG00000026839	1.05424	3.61e-05	Upp2	2C1.1	protein_coding	Up	11.9393	13.0166
ENSMUSG00000018167	1.05388	2.66e-39	Stard3	11D	protein_coding	Up	9.17762	10.2473
ENSMUSG00000087138	1.05282	0.000291	Gm15545	7B3	antisense	Up	9.10235	10.178
ENSMUSG00000068335	1.05165	6.05e-19	Dok1	6C3	protein_coding	Up	8.82367	9.89419
ENSMUSG00000038342	1.05103	4.65e-54	Mlxip	5F	protein_coding	Up	13.8501	14.9416
ENSMUSG00000000253	1.051	7.65e-23	Gmpr	13A5	protein_coding	Up	5.40543	6.37948
ENSMUSG00000036751	1.05039	2.04e-62	Cox6b1	7B1	protein_coding	Up	13.3303	14.4067
ENSMUSG00000024132	1.05038	8.69e-32	Eci1	17A3.3	protein_coding	Up	6.64163	7.68487
ENSMUSG00000031246	1.0498	1.87e-47	Sh3bgrl	XD	protein_coding	Up	5.9068	6.93015
ENSMUSG00000024835	1.0497	6.59e-32	Coro1b	19A	protein_coding	Up	10.3622	11.4352
ENSMUSG00000032609	1.04968	0.0005	Klhdc8b	9F2	protein_coding	Up	11.2617	12.3328
ENSMUSG00000060679	1.04785	3.63e-40	Mrps9	1B	protein_coding	Up	13.234	14.3094
ENSMUSG00000060261	1.04724	1.02e-61	Gtf2i	5G2	protein_coding	Up	13.234	14.3094
ENSMUSG00000021136	1.04695	0.0182	Smoc1	12D1	protein_coding	Up	9.39324	10.4602
ENSMUSG00000021782	1.04663	3.89e-05	Dlg5	14A3	protein_coding	Up	9.90923	10.979
ENSMUSG00000032086	1.0464	3.45e-16	Bace1	9A5.2	protein_coding	Up	10.3673	11.4339
ENSMUSG00000064215	1.04637	6.25e-41	Ifi27	12E	protein_coding	Up	8.91341	9.97648
ENSMUSG00000097320	1.04513	0.00122	Tmem147os	7B1	antisense	Up	8.4242	9.48098
ENSMUSG00000067719	1.04508	6.13e-06	Gm10221	5A3	processed_pseudogene	Up	11.2729	12.3397
ENSMUSG00000102070	1.04396	0.0328	Gm28661	1A5	unprocessed_pseudogene	Up	11.6877	12.753
ENSMUSG00000004837	1.04288	2.95e-06	Grap	11B2	protein_coding	Up	11.9869	13.056
ENSMUSG00000039646	1.04229	0.00252	Vasn	16A1	protein_coding	Up	8.34813	9.45406
ENSMUSG00000030826	1.04205	7.19e-20	Bcat2	7B3	protein_coding	Up	8.02906	9.07638
ENSMUSG00000036257	1.04165	9.67e-37	Pnpla8	12B2	protein_coding	Up	4.92552	5.88269
ENSMUSG00000074064	1.04145	7.76e-25	Mlycd	80	protein_coding	Up	11.3422	12.409
ENSMUSG00000026820	1.04138	1.31e-25	Ptges2	2B	protein_coding	Up	11.0567	12.1208
ENSMUSG00000028158	1.04137	1.62e-05	Mttp	3G3	protein_coding	Up	7.26377	8.30753
ENSMUSG00000002771	1.04133	0.00129	Grin2d	7B3	protein_coding	Up	10.0419	11.1001
ENSMUSG00000020794	1.04106	4.09e-31	Ube2g1	11B4	protein_coding	Up	10.6097	11.6704
ENSMUSG00000061654	1.04059	0.00113	Spry3	GL456233.1	protein_coding	Up	5.68153	6.69418
ENSMUSG00000054598	1.03963	0.00974	9130230L23Rik	5C3.1	protein_coding	Up	11.1094	12.1688
ENSMUSG00000031109	1.03949	2.22e-40	Enox2	XA5	protein_coding	Up	14.2951	15.3566
ENSMUSG00000002949	1.03868	1.28e-31	Timm44	8A1.1	protein_coding	Up	10.1299	11.187
ENSMUSG00000029592	1.03857	2.08e-38	Usp30	5F	protein_coding	Up	6.44056	7.46983
ENSMUSG00000036206	1.03801	4.8e-21	Sh3bp4	1D	protein_coding	Up	10.9541	12.0144
ENSMUSG00000049985	1.03753	7.31e-05	Ankrd55	13D2.2	protein_coding	Up	13.0294	14.0879
ENSMUSG00000018574	1.03677	1.48e-28	Acadvl	11B3	protein_coding	Up	9.2016	10.2573
ENSMUSG00000067212	1.03668	2.22e-10	H2-T23	17B1	protein_coding	Up	7.62241	8.73084
ENSMUSG00000019087	1.03468	1.03e-92	Atp6ap1	XA7.3	protein_coding	Up	12.5227	13.5142
ENSMUSG00000007833	1.03328	1.28e-21	Aldh16a1	7B3	protein_coding	Up	10.4696	11.5318
ENSMUSG00000046417	1.03293	6.48e-17	Lrrc75a	11B2	protein_coding	Up	10.4696	11.5318
ENSMUSG00000093803	1.03255	3.09e-13	Ppp2r3d	9F4	protein_coding	Up	10.9612	12.0177
ENSMUSG00000038095	1.0325	2.03e-42	Sbno1	5F	protein_coding	Up	10.8356	11.8949
ENSMUSG00000042303	1.03196	2.37e-08	Sgsm3	150	protein_coding	Up	12.4311	13.4885
ENSMUSG00000006517	1.03195	3.04e-20	Mvd	80	protein_coding	Up	6.97796	8.015
ENSMUSG00000042121	1.03185	5.31e-31	Ssh1	5F	protein_coding	Up	11.3358	12.3893
ENSMUSG00000073374	1.03128	0.000171	C030034I22Rik	17E1.3	lincRNA	Up	12.3606	13.415
ENSMUSG00000027439	1.0309	1.05e-37	Gzf1	2G3	protein_coding	Up	13.7995	14.8544
ENSMUSG00000067591	1.03063	0.0081	Klra3	6F3	protein_coding	Up	15.7141	16.7885
ENSMUSG00000003031	1.03055	1.63e-24	Cdkn1b	6G1	protein_coding	Up	6.25571	7.28397
ENSMUSG00000041733	1.03045	2.33e-36	Coq5	5F	protein_coding	Up	11.5862	12.6377
ENSMUSG00000009654	1.02908	4.68e-22	Oit3	10B4	protein_coding	Up	6.0624	7.06506
ENSMUSG00000025781	1.02864	3.57e-42	Atp5c1;Atp5f1c	2A1	protein_coding	Up	11.4323	12.4822
ENSMUSG00000061461	1.02787	1.77e-26	Smim20	5C1	protein_coding	Up	11.6608	12.71
ENSMUSG00000055334	1.02782	8.28e-22	Snupn	9B	protein_coding	Up	9.35542	10.4019
ENSMUSG00000026032	1.02696	5.55e-39	Ndufb3	1C1.3	protein_coding	Up	13.2187	14.2684
ENSMUSG00000047227	1.02605	0.00776	Gm527	12C1	protein_coding	Up	9.86684	10.9146
ENSMUSG00000027253	1.02558	7.35e-12	Lrp4	20	protein_coding	Up	14.7686	15.8184
ENSMUSG00000025340	1.02547	1.16e-45	Rabgef1	5G1.3	protein_coding	Up	12.9323	13.9827
ENSMUSG00000029776	1.02469	8.29e-46	Hibadh	6B3	protein_coding	Up	5.87152	6.8801
ENSMUSG00000023353	1.0232	1.02e-53	Agap3	5A3	protein_coding	Up	10.4165	11.4621
ENSMUSG00000031488	1.02299	1.29e-38	Rab11fip1	8A2	protein_coding	Up	12.3741	13.4201
ENSMUSG00000047022	1.02291	2.52e-05	Mipol1	12C1	protein_coding	Up	6.46165	7.53011
ENSMUSG00000027358	1.02201	0.00751	Bmp2	2F2	protein_coding	Up	6.95523	7.97921
ENSMUSG00000038690	1.0217	4.68e-34	Atp5j2	5G2	protein_coding	Up	9.24931	10.3045
ENSMUSG00000026126	1.02132	8.42e-22	Ptpn18	1B	protein_coding	Up	11.8452	12.8914
ENSMUSG00000032870	1.02064	2.22e-50	Smap2	4D2.2	protein_coding	Up	6.01719	7.04743
ENSMUSG00000083563	1.02042	2.03e-07	Gm13340	2A3	unprocessed_pseudogene	Up	6.94677	7.964
ENSMUSG00000047875	1.01975	1.14e-10	Gpr157	400	protein_coding	Up	8.6601	9.75248
ENSMUSG00000096727	1.01899	3.66e-09	Psmb9	17B1	protein_coding	Up	7.85436	8.88212
ENSMUSG00000031950	1.01867	5.7e-25	Gabarapl2	80	protein_coding	Up	7.0427	8.11221
ENSMUSG00000002699	1.01788	1.04e-27	Lcp2	11A4	protein_coding	Up	9.59526	10.6336
ENSMUSG00000022270	1.01773	1.51e-38	Retreg1	15B1	protein_coding	Up	11.4853	12.5235
ENSMUSG00000100658	1.01701	3.78e-05	F730311O21Rik	10000	lincRNA	Up	9.54262	10.5831
ENSMUSG00000035776	1.01614	5.51e-30	Cd99l2	XA7.3	protein_coding	Up	9.72096	10.7587
ENSMUSG00000043252	1.01567	1.66e-33	Tmem64	4A2	protein_coding	Up	6.79813	7.82481
ENSMUSG00000026437	1.01437	1.25e-42	Cdk18	10000	protein_coding	Up	5.39978	6.36553
ENSMUSG00000037007	1.01392	3.16e-14	Zfp113	5G2	protein_coding	Up	11.6542	12.688
ENSMUSG00000027381	1.01159	1.8e-21	Bcl2l11	2F1	protein_coding	Up	6.30137	7.28123
ENSMUSG00000038692	1.01158	5.5e-09	Hoxb4	11D	protein_coding	Up	5.2051	6.19753
ENSMUSG00000037622	1.01158	3.23e-27	Wdtc1	4D2.3	protein_coding	Up	10.6812	11.7178
ENSMUSG00000032370	1.01146	1.67e-41	Lactb	9C	protein_coding	Up	11.499	12.5341
ENSMUSG00000033880	1.01004	1.14e-09	Lgals3bp	1100	protein_coding	Up	9.79778	10.8327
ENSMUSG00000031478	1.00918	4.75e-05	Nek3	8A2	protein_coding	Up	8.8191	9.85036
ENSMUSG00000027255	1.00914	9.55e-36	Arfgap2	20	protein_coding	Up	6.85982	7.86305
ENSMUSG00000100862	1.00877	0.0265	Gm10925	1A5	unprocessed_pseudogene	Up	11.6617	12.6973
ENSMUSG00000029020	1.00715	1.15e-52	Mfn2	400	protein_coding	Up	11.8029	12.842
ENSMUSG00000029364	1.00609	4.17e-35	Wsb2	5F	protein_coding	Up	15.0497	16.0842
ENSMUSG00000023921	1.00548	5.72e-38	Mmut	17B2	protein_coding	Up	11.1452	12.1774
ENSMUSG00000029413	1.00504	2.06e-18	Naaa	500	protein_coding	Up	9.45022	10.4833
ENSMUSG00000038582	1.00443	1.26e-32	Pptc7	5F	protein_coding	Up	8.09668	9.12013
ENSMUSG00000005882	1.00382	1.61e-45	Uqcc1	2H1	protein_coding	Up	12.757	13.7859
ENSMUSG00000028830	1.00168	3.95e-37	AU040320	4D2.2	protein_coding	Up	7.21799	8.23801
ENSMUSG00000000876	1.00152	6.32e-21	Pxmp4	2H1	protein_coding	Up	10.0043	11.0344
ENSMUSG00000097048	1.00091	0.000581	1600020E01Rik	6D1	antisense	Up	10.4514	11.4824
ENSMUSG00000032782	1.00073	6.68e-12	Cntrob	11B3	protein_coding	Up	6.38075	7.35871
ENSMUSG00000107355	-1.00028	4.35e-05	AI839979	5B1	lincRNA	Down	11.0157	12.0437
ENSMUSG00000055172	-1.0005	0.00711	C1ra	6F2	protein_coding	Down	5.4243	6.38916
ENSMUSG00000039886	-1.00167	1.04e-29	Tmem120a	5G2	protein_coding	Down	10.7412	11.768
ENSMUSG00000028832	-1.00186	5.74e-29	Stmn1	4D3	protein_coding	Down	10.5808	11.6077
ENSMUSG00000041064	-1.00235	9.11e-15	Pif1	9C	protein_coding	Down	10.079	11.1139
ENSMUSG00000036968	-1.00244	1.41e-20	Cnpy4	5G2	protein_coding	Down	13.7116	14.7374
ENSMUSG00000027276	-1.00266	4.13e-15	Jag1	2F3	protein_coding	Down	13.7116	14.7374
ENSMUSG00000032058	-1.00307	4.62e-30	Ppp2r1b	9A5.3	protein_coding	Down	10.2075	11.2289
ENSMUSG00000006179	-1.00307	0.00134	Prss16	13A3.1	protein_coding	Down	8.92177	9.94233
ENSMUSG00000054555	-1.00312	0.0313	Adam12	7F3	protein_coding	Down	11.129	12.1524
ENSMUSG00000002274	-1.00349	6.04e-12	Metrn	17A3.3	protein_coding	Down	5.45225	6.42857
ENSMUSG00000096054	-1.00447	1.24e-31	Syne1	10A1	protein_coding	Down	8.91805	9.95463
ENSMUSG00000032834	-1.00451	3.73e-23	Pwp2	10C1	protein_coding	Down	11.1594	12.1834
ENSMUSG00000060703	-1.00679	7.29e-16	Cd302	2C1.1	protein_coding	Down	11.9736	12.9968
ENSMUSG00000050708	-1.0074	4.22e-31	Ftl1	7B3	protein_coding	Down	11.9683	12.9909
ENSMUSG00000031360	-1.00766	3.54e-33	Ctps2	XF4	protein_coding	Down	10.2433	11.2634
ENSMUSG00000029910	-1.00844	2.06e-34	Mad2l1	6C1	protein_coding	Down	6.44976	7.44643
ENSMUSG00000020156	-1.00857	1.99e-16	Pwwp3a	10C1	protein_coding	Down	5.89067	6.88818
ENSMUSG00000071180	-1.00904	3.93e-28	Smim15	13D2.1	protein_coding	Down	12.6183	13.6389
ENSMUSG00000026974	-1.0096	2.29e-25	Zmynd19	2A3	protein_coding	Down	12.6183	13.6389
ENSMUSG00000078762	-1.01003	8.97e-06	Haus5	7B1	protein_coding	Down	11.1865	12.2056
ENSMUSG00000020546	-1.0105	1.28e-07	Stxbp4	11D	protein_coding	Down	11.9908	13.0116
ENSMUSG00000019971	-1.01119	4.23e-21	Cep290	10D1	protein_coding	Down	8.29971	9.32756
ENSMUSG00000031309	-1.01149	2.57e-39	Rps6ka3	XF4	protein_coding	Down	9.90771	10.9304
ENSMUSG00000022070	-1.01158	2.49e-16	Bora	14E2.2	protein_coding	Down	10.2164	11.2352
ENSMUSG00000028381	-1.01164	8.1e-27	Ugcg	4B3	protein_coding	Down	11.4978	12.5126
ENSMUSG00000031373	-1.01186	5.22e-09	Car5b;Ca5b	XF5	protein_coding	Down	12.7546	13.7705
ENSMUSG00000024013	-1.01189	3.65e-14	Fgd2	17A3.3	protein_coding	Down	11.8849	12.9011
ENSMUSG00000085058	-1.01318	0.00222	8030453O22Rik	6B1	processed_transcript	Down	6.63592	7.65063
ENSMUSG00000022639	-1.01333	8.7e-21	Dubr	16B5	lincRNA	Down	11.3671	12.3815
ENSMUSG00000032860	-1.01354	6.25e-19	P2ry2	700	protein_coding	Down	10.0276	11.0419
ENSMUSG00000060181	-1.01369	7.09e-18	Slc35e3	10D2	protein_coding	Down	12.989	14.0061
ENSMUSG00000027011	-1.01683	1.34e-49	Ube2e3	2C3	protein_coding	Down	8.25216	9.25747
ENSMUSG00000037754	-1.01712	0.0494	Ppp1r16b	2H1	protein_coding	Down	12.018	13.0272
ENSMUSG00000054717	-1.01835	1.17e-27	Hmgb2	8B2	protein_coding	Down	7.53061	8.52837
ENSMUSG00000054640	-1.01842	6.8e-11	Slc8a1	17000	protein_coding	Down	11.0366	12.0471
ENSMUSG00000006715	-1.01961	1.19e-39	Gmnn	13A3.1	protein_coding	Down	11.3859	12.395
ENSMUSG00000039470	-1.01972	2.75e-05	Zdhhc2	8A4	protein_coding	Down	13.1663	14.1694
ENSMUSG00000043004	-1.02051	1.39e-37	Gng2	14A3	protein_coding	Down	6.4649	7.46278
ENSMUSG00000045502	-1.02068	0.000523	Hcar2	5F	protein_coding	Down	12.3415	13.3505
ENSMUSG00000025586	-1.02111	0.00029	Cpeb1	7D3	protein_coding	Down	8.69641	9.75515
ENSMUSG00000022305	-1.02261	3.44e-24	Lrp12	15B3.1	protein_coding	Down	12.1236	13.13
ENSMUSG00000087060	-1.02283	0.00165	Eldr	11A2	processed_transcript	Down	12.9441	13.9513
ENSMUSG00000020739	-1.02414	5.38e-35	Nup85	1100	protein_coding	Down	11.3871	12.3908
ENSMUSG00000075511	-1.02711	0.00788	1700001L05Rik	150	lincRNA	Down	10.4011	11.4022
ENSMUSG00000074476	-1.02741	1.03e-12	Spc24	9A3	protein_coding	Down	11.516	12.5155
ENSMUSG00000024855	-1.02798	1.37e-20	Pacs1	19A	protein_coding	Down	11.0877	12.0908
ENSMUSG00000024350	-1.02925	4.54e-21	Dnajc18	18B2	protein_coding	Down	11.4474	12.4484
ENSMUSG00000087141	-1.02967	1.09e-07	Plcxd2	16B5	protein_coding	Down	11.4474	12.4484
ENSMUSG00000058542	-1.02971	2.29e-05	Gm15590	17A1	processed_pseudogene	Down	9.47229	10.4717
ENSMUSG00000041225	-1.02997	1.21e-53	Arhgap12	18A1	protein_coding	Down	7.18594	8.16087
ENSMUSG00000031101	-1.03023	2.12e-13	Sash3	XA5	protein_coding	Down	9.12573	10.1275
ENSMUSG00000030878	-1.0309	7.14e-09	Cdr2	7F2	protein_coding	Down	8.65242	7.67072
ENSMUSG00000005481	-1.03092	5.49e-32	Ddx39;Ddx39a	8C2	protein_coding	Down	7.74174	6.75107
ENSMUSG00000071369	-1.03103	6.92e-33	Map3k5	10A3	protein_coding	Down	12.516	11.5165
ENSMUSG00000022962	-1.03112	1.03e-20	Gart	16C3.3	protein_coding	Down	12.7824	11.7818
ENSMUSG00000073434	-1.03184	1.37e-11	Wdr90	17A3.3	protein_coding	Down	9.62926	8.63662
ENSMUSG00000009575	-1.03191	2.8e-30	Cbx5	15F3	protein_coding	Down	10.5663	9.56827
ENSMUSG00000042901	-1.03202	6.17e-29	Aida	1H5	protein_coding	Down	12.5862	11.5891
ENSMUSG00000026039	-1.03248	3.02e-23	Sgo2a;Sgo2	1C1.3	protein_coding	Down	11.6558	10.6537
ENSMUSG00000027405	-1.03262	8e-27	Nop56	2F1	protein_coding	Down	6.95571	6.00242
ENSMUSG00000032724	-1.03395	5.59e-07	Abtb2	200	protein_coding	Down	6.84101	5.91671
ENSMUSG00000022090	-1.03407	8.55e-15	Pdlim2	14D2	protein_coding	Down	9.87478	8.88598
ENSMUSG00000025153	-1.03417	4.35e-22	Fasn	1100	protein_coding	Down	12.2509	11.2475
ENSMUSG00000054733	-1.03459	4.59e-20	Msra	14D1	protein_coding	Down	11.2952	10.2925
ENSMUSG00000035493	-1.03512	2.08e-30	Tgfbi	13B1	protein_coding	Down	11.6657	10.6577
ENSMUSG00000004356	-1.03553	1.96e-13	Utp20	10C1	protein_coding	Down	19.6473	18.6403
ENSMUSG00000098055	-1.03584	0.000429	Gm26947	10B4	antisense	Down	12.1748	11.1675
ENSMUSG00000026782	-1.03633	2.72e-18	Abi2	1C2	protein_coding	Down	12.313	11.3063
ENSMUSG00000040322	-1.03648	9.43e-21	Slc25a24	3F3	protein_coding	Down	11.3173	10.3107
ENSMUSG00000059588	-1.03744	1.65e-14	Calcrl	2D	protein_coding	Down	12.7686	11.7615
ENSMUSG00000000686	-1.03762	9.82e-07	Abhd15	11B5	protein_coding	Down	11.0353	10.0298
ENSMUSG00000005732	-1.03769	2.22e-21	Ranbp1	16A3	protein_coding	Down	7.72962	6.74723
ENSMUSG00000017176	-1.03949	1.5e-18	Nt5c3b	11D	protein_coding	Down	8.59885	7.5944
ENSMUSG00000023015	-1.0395	1.6e-25	Racgap1	15F1	protein_coding	Down	10.001	8.99373
ENSMUSG00000020973	-1.04071	1.83e-17	Dnaaf2	12C2	protein_coding	Down	13.8156	12.8067
ENSMUSG00000031403	-1.04168	1.19e-15	Dkc1	XA7.3	protein_coding	Down	10.1163	9.11389
ENSMUSG00000027654	-1.04271	1.95e-10	Fam83d	2H1	protein_coding	Down	11.1357	10.1224
ENSMUSG00000030493	-1.04361	2.14e-16	Faap24	7B2	protein_coding	Down	10.1993	9.19366
ENSMUSG00000017716	-1.04393	2.22e-24	Birc5	1100	protein_coding	Down	10.8511	9.84446
ENSMUSG00000051344	-1.04398	5.29e-51	Plekhm3	1C2	protein_coding	Down	6.81905	5.84614
ENSMUSG00000042978	-1.04495	8.7e-07	Sbk1	7F3	protein_coding	Down	10.9574	9.94002
ENSMUSG00000060314	-1.04506	0.00778	Zfp941	7F4	protein_coding	Down	10.7571	9.73894
ENSMUSG00000021932	-1.04506	6.48e-32	Rnaseh2b	14D1	protein_coding	Down	10.1344	9.12415
ENSMUSG00000066684	-1.04533	1.13e-06	Pilrb1;Pilrb	5G2	protein_coding	Down	11.7774	10.7616
ENSMUSG00000062382	-1.04561	1.84e-28	Ftl1-ps1	13C1	protein_coding	Down	5.87324	4.94857
ENSMUSG00000044367	-1.04597	4.43e-15	Slc16a13	11B3	protein_coding	Down	13.454	12.4412
ENSMUSG00000030512	-1.04628	4.21e-21	Snrpa1	7C	protein_coding	Down	10.6378	9.62412
ENSMUSG00000027698	-1.04747	1.07e-51	Nceh1	3A3	protein_coding	Down	12.0741	11.0573
ENSMUSG00000039158	-1.04755	1.73e-17	Akna	4C1	protein_coding	Down	8.57662	7.56265
ENSMUSG00000041058	-1.04864	1.95e-21	Wwp1	4A3	protein_coding	Down	12.847	11.8239
ENSMUSG00000037548	-1.04902	0.0102	H2-DMb2	17B1	protein_coding	Down	7.8173	6.84242
ENSMUSG00000027187	-1.04931	1.51e-48	Cat	200	protein_coding	Down	8.07055	7.05356
ENSMUSG00000001166	-1.05042	4.58e-06	Oas1c	5F	protein_coding	Down	12.865	11.8412
ENSMUSG00000038068	-1.05053	7.54e-10	Rnf144b	13A5	protein_coding	Down	6.906	5.94148
ENSMUSG00000019961	-1.05071	9.67e-33	Tmpo	10C2	protein_coding	Down	11.944	10.9228
ENSMUSG00000018378	-1.05342	0.00128	Cuedc1	11C	protein_coding	Down	6.12508	5.18191
ENSMUSG00000058729	-1.05401	1.02e-26	Lin9	1H4	protein_coding	Down	9.76892	8.75405
ENSMUSG00000020458	-1.05557	1.28e-38	Rtn4	11A3.3	protein_coding	Down	11.4119	10.3799
ENSMUSG00000032802	-1.05586	9.04e-27	Srxn1	2G3	protein_coding	Down	10.4232	9.39821
ENSMUSG00000026833	-1.05673	1.11e-10	Olfm1	2A3	protein_coding	Down	9.63518	8.63422
ENSMUSG00000032010	-1.0568	1.61e-12	Usp2	9A5.1	protein_coding	Down	7.78801	6.78382
ENSMUSG00000037706	-1.05687	4.34e-17	Cd81	7F5	protein_coding	Down	12.0055	10.9768
ENSMUSG00000023919	-1.05738	7.48e-18	Cenpq	17B2	protein_coding	Down	12.2533	11.2201
ENSMUSG00000040918	-1.05852	1.87e-17	Slc19a2	1H2.2	protein_coding	Down	9.39179	8.36711
ENSMUSG00000054263	-1.06091	0.000165	Lifr	15A1	protein_coding	Down	12.6699	11.6398
ENSMUSG00000027496	-1.06107	1.3e-25	Aurka	2H3	protein_coding	Down	12.6699	11.6398
ENSMUSG00000086119	-1.06222	0.000388	Gm2415	9F3	antisense	Down	11.3946	10.3661
ENSMUSG00000019975	-1.06248	1.69e-17	Ikbip	10C2	protein_coding	Down	12.5905	11.5581
ENSMUSG00000043017	-1.06373	6.44e-09	Ptgir	7A2	protein_coding	Down	9.58525	8.55107
ENSMUSG00000032849	-1.06385	4.86e-52	Abcc4	140000	protein_coding	Down	13.1349	12.1048
ENSMUSG00000068115	-1.06404	3.75e-06	Ninl	2G3	protein_coding	Down	12.5114	11.4781
ENSMUSG00000021811	-1.06513	1.93e-35	Dnajc9	14A3	protein_coding	Down	11.038	10.0114
ENSMUSG00000038587	-1.06522	0.00428	Akap12	10A1	protein_coding	Down	12.5901	11.5599
ENSMUSG00000047945	-1.06526	3.43e-12	Marcksl1	4D2.2	protein_coding	Down	8.55483	7.54114
ENSMUSG00000027994	-1.06539	4.67e-21	Mcub	3G3	protein_coding	Down	10.3653	9.32782
ENSMUSG00000070942	-1.06596	2.76e-06	Il1rl2	1B	protein_coding	Down	12.5153	11.4819
ENSMUSG00000068394	-1.06623	1.34e-22	Cep152	2F1	protein_coding	Down	10.9885	9.95402
ENSMUSG00000051220	-1.06627	8.38e-20	Ercc6l	XD	protein_coding	Down	14.512	13.4798
ENSMUSG00000034317	-1.06688	1e-25	Trim59	30	protein_coding	Down	12.2575	11.2218
ENSMUSG00000039242	-1.06768	6.46e-24	B3galnt2	13A1	protein_coding	Down	7.57644	6.54666
ENSMUSG00000048442	-1.06778	0.0233	Smim5	1100	protein_coding	Down	10.8106	9.77739
ENSMUSG00000051517	-1.06829	2.08e-11	Arhgef39	4A5	protein_coding	Down	13.3389	12.3034
ENSMUSG00000045328	-1.0695	2.03e-29	Cenpe	3G3	protein_coding	Down	12.8817	11.8545
ENSMUSG00000014361	-1.07046	9.09e-11	Mertk	2F1	protein_coding	Down	8.67461	7.6611
ENSMUSG00000046722	-1.07055	7.44e-28	Cdc42se1	3F2.1	protein_coding	Down	12.6341	11.6001
ENSMUSG00000028614	-1.07117	1.63e-26	Ndc1	4C7	protein_coding	Down	9.90691	8.87219
ENSMUSG00000022489	-1.07142	2.55e-20	Pde1b	15F3	protein_coding	Down	12.7525	11.7174
ENSMUSG00000034723	-1.07206	6.18e-53	Tmx4	2F2	protein_coding	Down	9.82382	8.79517
ENSMUSG00000034993	-1.07232	2.58e-19	Vat1	11D	protein_coding	Down	11.7632	10.7287
ENSMUSG00000027533	-1.07379	9.56e-11	Fabp5	3A1	protein_coding	Down	9.07474	8.04476
ENSMUSG00000045962	-1.07486	6.56e-35	Wnk1	6F1	protein_coding	Down	9.49974	8.46517
ENSMUSG00000024952	-1.07555	5.44e-41	Rps6ka4	19A	protein_coding	Down	11.9941	10.9543
ENSMUSG00000030019	-1.07578	2.9e-32	Fbxl14	6F1	protein_coding	Down	12.5098	11.4661
ENSMUSG00000051339	-1.0759	1.19e-17	2900026A02Rik	5F	protein_coding	Down	9.14945	8.10131
ENSMUSG00000028645	-1.07621	3.42e-25	Slc2a1	4D2.1	protein_coding	Down	6.19605	5.23936
ENSMUSG00000041974	-1.07622	5.66e-43	Spidr	16A2	protein_coding	Down	11.1328	10.0896
ENSMUSG00000026622	-1.07732	2.05e-28	Nek2	1H6	protein_coding	Down	8.85713	7.83101
ENSMUSG00000031381	-1.07751	1.24e-17	Piga	XF5	protein_coding	Down	8.85713	7.83101
ENSMUSG00000028069	-1.07918	4.18e-19	Gpatch4	3F1	protein_coding	Down	10.3785	9.33807
ENSMUSG00000009633	-1.07919	0.00411	G0s2	1H6	protein_coding	Down	10.3785	9.33807
ENSMUSG00000029475	-1.07925	1.65e-39	Kdm2b	5F	protein_coding	Down	9.40196	8.36809
ENSMUSG00000019872	-1.07984	1.65e-19	Smpdl3a	10B4	protein_coding	Down	11.3778	10.3368
ENSMUSG00000001576	-1.08009	4.52e-21	Ergic1	17A3.3	protein_coding	Down	15.0181	13.9699
ENSMUSG00000075033	-1.0819	0.000214	Nxpe3	16C1.1	protein_coding	Down	11.9426	10.8901
ENSMUSG00000028560	-1.08224	6.38e-39	Usp1	4C6	protein_coding	Down	13.7453	12.6993
ENSMUSG00000028702	-1.08252	6.73e-24	Rad54l	4D1	protein_coding	Down	6.99591	5.98907
ENSMUSG00000028716	-1.08339	4.16e-05	Pdzk1ip1	4D1	protein_coding	Down	15.6617	14.6083
ENSMUSG00000048677	-1.08392	4.05e-29	Tpcn2	7F5	protein_coding	Down	7.82908	6.79056
ENSMUSG00000037617	-1.08493	0.00253	Spag1	15B3.1	protein_coding	Down	10.7093	9.66187
ENSMUSG00000097908	-1.08592	6.13e-07	4933404O12Rik	5G2	lincRNA	Down	13.7912	12.7428
ENSMUSG00000031907	-1.08636	3.22e-11	Zfp90	8D3	protein_coding	Down	7.05364	6.02939
ENSMUSG00000050138	-1.08677	5.78e-05	Kcnk12	170000	protein_coding	Down	10.6057	9.55561
ENSMUSG00000071637	-1.08759	4.47e-08	Cebpd	16A2	protein_coding	Down	16.0026	14.9491
ENSMUSG00000005034	-1.08826	2.04e-59	Prkacb	3H2	protein_coding	Down	14.726	13.6667
ENSMUSG00000086370	-1.08838	6.06e-07	Ftx	XD	lincRNA	Down	12.3595	11.312
ENSMUSG00000028517	-1.08876	0.000126	Plpp3	4C6	protein_coding	Down	9.16957	8.12066
ENSMUSG00000032586	-1.08889	1.08e-14	Traip	9F1	protein_coding	Down	12.3941	11.325
ENSMUSG00000037239	-1.08924	2.49e-05	Spred3	7B1	protein_coding	Down	10.3746	9.32472
ENSMUSG00000047669	-1.08958	4.12e-05	Msl3l2	10B3	protein_coding	Down	10.3243	9.27183
ENSMUSG00000034959	-1.0897	5.38e-05	Rubcnl	14D3	protein_coding	Down	8.38687	7.34119
ENSMUSG00000017677	-1.08973	1.96e-29	Wsb1	11B5	protein_coding	Down	11.4476	10.3934
ENSMUSG00000030329	-1.09004	0.0117	Pianp	6F2	protein_coding	Down	6.91906	5.91245
ENSMUSG00000032698	-1.09013	1.94e-10	Lmo2	200	protein_coding	Down	9.93425	8.8745
ENSMUSG00000041431	-1.09026	1.81e-27	Ccnb1	13D1	protein_coding	Down	10.7086	9.64818
ENSMUSG00000022236	-1.09034	0.000442	Ropn1l	15B2	protein_coding	Down	11.9572	10.895
ENSMUSG00000001517	-1.09131	8.87e-27	Foxm1	6F3	protein_coding	Down	7.69292	6.65519
ENSMUSG00000066877	-1.09236	2.06e-35	Nck2	1C1.1	protein_coding	Down	11.6638	10.602
ENSMUSG00000022364	-1.09245	7.77e-31	Tbc1d31	15D1	protein_coding	Down	7.67432	6.62988
ENSMUSG00000027379	-1.09414	1.71e-25	Bub1	2F1	protein_coding	Down	11.752	10.7073
ENSMUSG00000027940	-1.09569	3.92e-54	Tpm3	3F1	protein_coding	Down	11.3842	10.3282
ENSMUSG00000033792	-1.09894	3.67e-25	Atp7a	XD	protein_coding	Down	8.55899	7.51084
ENSMUSG00000097290	-1.09951	5.24e-06	1300002E11Rik	16B1	lincRNA	Down	9.79532	8.73742
ENSMUSG00000032254	-1.10035	5.88e-27	Kif23	9B	protein_coding	Down	11.163	10.1064
ENSMUSG00000026581	-1.10049	1.43e-10	Sell	1H2.2	protein_coding	Down	11.1131	10.0525
ENSMUSG00000052798	-1.10054	1.58e-26	Nup107	10D2	protein_coding	Down	11.0046	9.9335
ENSMUSG00000004099	-1.10126	3.88e-50	Dnmt1	9A3	protein_coding	Down	6.54892	5.54385
ENSMUSG00000021125	-1.10198	0.00198	Arg2	12C3	protein_coding	Down	9.72817	8.67847
ENSMUSG00000015980	-1.10198	8.69e-22	Lrrc27	7F4	protein_coding	Down	12.3281	11.2599
ENSMUSG00000046753	-1.10223	1.42e-11	Ccdc66	14A3	protein_coding	Down	11.4618	10.3811
ENSMUSG00000052713	-1.10248	1.2e-14	Zfp608	18D3	protein_coding	Down	13.4957	12.4245
ENSMUSG00000031697	-1.10274	1.02e-21	Orc6	8C3	protein_coding	Down	12.4422	11.3733
ENSMUSG00000030256	-1.10286	7.48e-12	Bhlhe41	6G3	protein_coding	Down	11.0944	10.0322
ENSMUSG00000037251	-1.10467	3.02e-08	Pomk	8A2	protein_coding	Down	12.7415	11.6693
ENSMUSG00000018986	-1.10525	1.51e-12	Slfn3	11C	protein_coding	Down	14.8865	13.8102
ENSMUSG00000078606	-1.10596	0.000113	Gm4070;Gvin1	7000	protein_coding	Down	14.9243	13.8549
ENSMUSG00000026639	-1.10668	0.0194	Lamb3	1H6	protein_coding	Down	15.0669	13.9922
ENSMUSG00000079445	-1.10764	0.00523	B3gnt7	1C5	protein_coding	Down	11.9368	10.8617
ENSMUSG00000019838	-1.10842	9.83e-31	Slc16a10	10B1	protein_coding	Down	11.4565	10.3812
ENSMUSG00000033276	-1.10902	0.00286	Stk36	1C3	protein_coding	Down	10.1025	9.02756
ENSMUSG00000052384	-1.10907	1.25e-49	Nrros	16B2	protein_coding	Down	10.1025	9.02756
ENSMUSG00000071723	-1.10984	4.59e-07	Gspt2	XC3	protein_coding	Down	12.7185	11.6458
ENSMUSG00000023953	-1.11072	3.11e-32	Polh	17C	protein_coding	Down	11.285	10.2117
ENSMUSG00000027660	-1.11086	1.08e-45	Skil	3A3	protein_coding	Down	11.2416	10.1681
ENSMUSG00000053965	-1.1111	2.21e-11	Pde5a	3G1	protein_coding	Down	9.80132	8.73438
ENSMUSG00000028864	-1.11195	3.98e-07	Hgf	5A3	protein_coding	Down	10.7259	9.64876
ENSMUSG00000029478	-1.11232	3.26e-27	Ncor2	5G1.1	protein_coding	Down	7.02895	5.94609
ENSMUSG00000024667	-1.11487	9.82e-11	Tmem216	19A	protein_coding	Down	11.2883	10.212
ENSMUSG00000021880	-1.11506	9.04e-06	Rnase6	14C1	protein_coding	Down	14.8033	13.7289
ENSMUSG00000030788	-1.1153	9.37e-22	Rnf141	7000	protein_coding	Down	13.3377	12.2544
ENSMUSG00000030748	-1.11619	1.76e-40	Il4ra;Il4r	7F3	protein_coding	Down	7.39434	6.33118
ENSMUSG00000022707	-1.11712	1.22e-35	Gbe1	16C2	protein_coding	Down	12.8525	11.7725
ENSMUSG00000058325	-1.11772	1.99e-26	Dock1	7F3	protein_coding	Down	11.1755	10.0976
ENSMUSG00000033031	-1.11836	5.15e-27	Cip2a	16B5	protein_coding	Down	8.53008	7.4533
ENSMUSG00000074677	-1.12003	9.22e-08	Sirpb1c	3A1	protein_coding	Down	12.2335	11.1498
ENSMUSG00000027834	-1.12105	0.00168	Serpini1	3000	protein_coding	Down	7.03717	5.96205
ENSMUSG00000075702	-1.12152	1.1e-07	Selenom	11A1	protein_coding	Down	8.19872	7.14348
ENSMUSG00000042700	-1.12236	7.92e-18	Sipa1l1	12D1	protein_coding	Down	9.90438	8.80575
ENSMUSG00000010751	-1.12259	6.11e-15	Tnfrsf22	7F5	protein_coding	Down	7.38046	6.3305
ENSMUSG00000035967	-1.12271	1.86e-31	Ints6l	XA6	protein_coding	Down	9.44635	8.38935
ENSMUSG00000034731	-1.12306	1.15e-08	Dgkh	14D3	protein_coding	Down	13.7394	12.6522
ENSMUSG00000045980	-1.12356	2.61e-23	Tmem104	1100	protein_coding	Down	7.97965	6.92045
ENSMUSG00000024742	-1.1241	3.83e-36	Fen1	19A	protein_coding	Down	10.2178	9.1125
ENSMUSG00000023066	-1.12412	8.62e-25	Rttn	180000	protein_coding	Down	9.56018	8.48507
ENSMUSG00000003038	-1.12693	4.21e-31	Hmgn2	4D3	protein_coding	Down	7.7944	6.73891
ENSMUSG00000037458	-1.12735	2.12e-30	Azin1	15B3.1	protein_coding	Down	7.45742	6.41518
ENSMUSG00000051735	-1.12764	7.08e-18	Rinl	7B1	protein_coding	Down	8.19472	7.12804
ENSMUSG00000028173	-1.12802	7.57e-30	Wls	3H4	protein_coding	Down	13.1988	12.1109
ENSMUSG00000006301	-1.12824	2.42e-32	Tmbim1	1C3	protein_coding	Down	6.67056	5.62857
ENSMUSG00000024660	-1.12923	2.84e-43	Incenp	19A	protein_coding	Down	12.3324	11.2462
ENSMUSG00000005986	-1.12952	1.25e-06	Ankrd13d	19A	protein_coding	Down	12.5802	11.4949
ENSMUSG00000037325	-1.12959	8.47e-12	Bbs7	3B	protein_coding	Down	7.59353	6.53096
ENSMUSG00000044788	-1.13045	9.67e-05	Fads6	1100	protein_coding	Down	11.7709	10.6814
ENSMUSG00000027327	-1.13141	1.97e-21	1700037H04Rik	2F1	protein_coding	Down	11.154	10.0626
ENSMUSG00000054400	-1.13145	4.18e-19	Cklf	8D3	protein_coding	Down	10.8828	9.79123
ENSMUSG00000021707	-1.13175	9e-23	Dhfr	13C3	protein_coding	Down	12.3339	11.2462
ENSMUSG00000035125	-1.13294	7.88e-13	Gcfc2	6C3	protein_coding	Down	15.4549	14.3593
ENSMUSG00000035835	-1.13303	0.00169	Plppr3	10C1	protein_coding	Down	12.0014	10.8978
ENSMUSG00000020264	-1.13321	0.0134	Slc36a2	11B1.3	protein_coding	Down	8.03999	6.96692
ENSMUSG00000029201	-1.13496	6.49e-40	Ugdh	5C3.1	protein_coding	Down	12.214	11.1143
ENSMUSG00000009569	-1.1356	2.97e-33	Mrtfb	16A1	protein_coding	Down	10.7583	9.6719
ENSMUSG00000030254	-1.13667	1.16e-20	Rad18	6000	protein_coding	Down	11.5075	10.4109
ENSMUSG00000036882	-1.13667	1.64e-06	Arhgap33	7B1	protein_coding	Down	13.882	12.7797
ENSMUSG00000002055	-1.13728	4.91e-28	Spag5	11B5	protein_coding	Down	6.71057	5.67758
ENSMUSG00000023034	-1.13735	6.42e-06	Nr4a1	15F1	protein_coding	Down	10.6279	9.53087
ENSMUSG00000097145	-1.13831	0.000405	9230114K14Rik	5C1	processed_transcript	Down	9.68951	8.59462
ENSMUSG00000027959	-1.1393	9.12e-32	Sass6	3G1	protein_coding	Down	9.84264	8.7382
ENSMUSG00000072235	-1.14159	1.65e-15	Tuba1a	15F1	protein_coding	Down	9.84264	8.7382
ENSMUSG00000032783	-1.14165	1.13e-14	Troap	15F1	protein_coding	Down	11.0458	9.95099
ENSMUSG00000033032	-1.14165	0.000718	Afap1l1	180	protein_coding	Down	12.4513	11.343
ENSMUSG00000044250	-1.14353	1.67e-08	Pced1b	15F1	protein_coding	Down	11.1111	10.0509
ENSMUSG00000031756	-1.14502	2.3e-17	Cenpn	80	protein_coding	Down	9.41167	8.31766
ENSMUSG00000024007	-1.14512	2.59e-26	Ppil1	17A3.3	protein_coding	Down	9.41167	8.31766
ENSMUSG00000074682	-1.14762	1.3e-06	Zcchc3	2G3	protein_coding	Down	7.40527	6.33881
ENSMUSG00000037020	-1.14884	1.5e-21	Wdr62	7B1	protein_coding	Down	7.40527	6.33881
ENSMUSG00000026020	-1.14928	8e-26	Nop58	1C2	protein_coding	Down	6.17499	5.15607
ENSMUSG00000003948	-1.14931	4.35e-67	Mmd	11C	protein_coding	Down	6.55939	5.53402
ENSMUSG00000022947	-1.14972	1.85e-13	Cbr3	16C4	protein_coding	Down	13.6358	12.5294
ENSMUSG00000104913	-1.15027	3.62e-07	Gm6560	5A3	processed_pseudogene	Down	6.53511	5.49783
ENSMUSG00000040297	-1.15144	1.27e-49	Suco	1H2.1	protein_coding	Down	13.9152	12.8025
ENSMUSG00000016552	-1.15151	6.57e-12	Foxred2	150	protein_coding	Down	8.27278	7.19666
ENSMUSG00000026675	-1.15315	2.07e-11	Hsd17b7	1H3	protein_coding	Down	11.014	9.90865
ENSMUSG00000044201	-1.15398	3.98e-12	Cdc25c	18B1	protein_coding	Down	13.2591	12.1499
ENSMUSG00000022604	-1.15447	9.78e-08	Cep97	16C1.1	protein_coding	Down	9.70135	8.59991
ENSMUSG00000099481	-1.1548	1.68e-05	Xndc1	700	protein_coding	Down	9.70215	8.58193
ENSMUSG00000054720	-1.15482	6.9e-30	Lrrc8c	500000	protein_coding	Down	12.9366	11.8147
ENSMUSG00000043051	-1.15581	0.00933	Disc1	800	protein_coding	Down	8.70674	7.60902
ENSMUSG00000049932	-1.15731	1.01e-15	H2ax;H2afx	9A5.2	protein_coding	Down	9.30164	8.21962
ENSMUSG00000000303	-1.15734	0.0116	Cdh1	8D3	protein_coding	Down	12.0077	10.8897
ENSMUSG00000037709	-1.15782	0.00313	Fam13a	6B3	protein_coding	Down	12.9505	11.8324
ENSMUSG00000000531	-1.15942	0.0134	Grasp	15F1	protein_coding	Down	12.9505	11.8324
ENSMUSG00000020186	-1.15953	4.04e-09	Csrp2	10D1	protein_coding	Down	12.5231	11.4076
ENSMUSG00000048921	-1.15956	9.22e-06	Zfp689;Znf689	7F3	protein_coding	Down	11.7507	10.6312
[truncated: 1,354 more rows]
