# Supplementary material for: Comprehensive Transcriptomic Profiling of Murine Osteoclast Differentiation Reveals Novel Differentially Expressed Genes and LncRNAs
Source: Front Genet. 2021 Nov 15;12:781272. doi: 10.3389/fgene.2021.781272 (PMC8634834; doi:10.3389/fgene.2021.781272)
Supplement: Supplementary file 5 [file Table5.xlsx]

## Sheet: Sheet1
Ensembl ID	log2 Fold Change	FDR*	Symbol	Chr	Type	Regulation
ENSMUSG00000044134	4.18702	2.15e-236	Pheta1	5F	protein_coding	Up
ENSMUSG00000024158	2.91654	5.03e-208	Hagh	17A3.3	protein_coding	Up
ENSMUSG00000036330	4.65602	1.89e-194	Slc18a	8B3.3	protein_coding	Up
ENSMUSG00000029992	2.2158	2.81e-192	Gfpt1	6D1	protein_coding	Up
ENSMUSG00000026489	7.72134	3.51e-187	Coq8a	1H4	protein_coding	Up
ENSMUSG00000068854	3.34226	1.2e-143	H2bc1isthe	3F2.1	protein_coding	Up
ENSMUSG00000026213	2.02366	3.29e-130	Stk1ip	1C4	protein_coding	Up
ENSMUSG00000018102	2.37129	8.93e-123	H2bc4	13A3.1	protein_coding	Up
ENSMUSG00000032840	2.2126	1.57e-114	24103KRik	5F	protein_coding	Up
ENSMUSG00000090394	2.89935	2.03e-114	493052C7Rik	1H1	protein_coding	Up
ENSMUSG00000037907	2.59001	3.16e-110	Ankrd13b	11B5	protein_coding	Up
ENSMUSG00000039137	3.59091	5.11e-105	Whrn	4C1	protein_coding	Up
ENSMUSG00000071064	5.18401	6.3e-105	Zfp827n	8C1	protein_coding	Up
ENSMUSG00000071064	5.18401	6.3e-105	Zfp827	8C1	protein_coding	Up
ENSMUSG00000102752	2.77422	1.36e-104	Gm7694	1H3	protein_coding	Up
ENSMUSG00000024187	2.01761	7.87e-96	Fam234	17A3.3	protein_coding	Up
ENSMUSG00000024552	5.68404	5.71e-89	Slc14a2	18000	protein_coding	Up
ENSMUSG00000059639	5.7537	3.5e-88	Clec4a	6F2	protein_coding	Up
ENSMUSG00000095440	3.24544	2.23e-87	Fignl2	15F1	protein_coding	Up
ENSMUSG00000058997	2.06645	3.86e-87	Vwa8	14D3	protein_coding	Up
ENSMUSG00000038456	2.2971	9.25e-82	Dend2a	6B1	protein_coding	Up
ENSMUSG00000048707	2.11063	5.57e-76	Tprn	2A3	protein_coding	Up
ENSMUSG00000019996	2.92125	1.01e-74	Map7	10A3	protein_coding	Up
ENSMUSG00000074738	2.66405	2.41e-74	Fndc10	400	protein_coding	Up
ENSMUSG00000033948	5.10869	2.31e-73	Zswim5	4D1	protein_coding	Up
ENSMUSG00000057176	3.49246	9.9e-71	Ccd189	7F3	protein_coding	Up
ENSMUSG00000032403	2.35224	2.16e-70	2309A5Rik	9C	protein_coding	Up
ENSMUSG00000046727	3.25103	1.27e-61	Cystm1	18B2	protein_coding	Up
ENSMUSG00000025732	2.03961	2.66e-59	Mcrip2	17A3.3	protein_coding	Up
ENSMUSG00000056004	2.39363	2.86e-57	930182L6Rik	5A1	protein_coding	Up
ENSMUSG00000038884	2.39356	3.32e-52	Shfl	9A3	protein_coding	Up
ENSMUSG00000002346	2.91607	1.09e-47	Slc25a4	8B3.3	protein_coding	Up
ENSMUSG00000042216	8.57472	1.22e-46	Sgsm1	5F	protein_coding	Up
ENSMUSG00000084883	4.31561	4.14e-45	Ccd85	12F1	protein_coding	Up
ENSMUSG00000032401	7.65136	1.29e-44	Lctl	9C	protein_coding	Up
ENSMUSG00000032827	3.65428	9.76e-43	Pp1r9a	6A1	protein_coding	Up
ENSMUSG00000021303	3.38184	3.03e-39	Gng4	13A1	protein_coding	Up
ENSMUSG00000020282	2.29639	1.47e-37	Rhbdf1	11A4	protein_coding	Up
ENSMUSG00000044452	2.37661	7.04e-37	Zfp507n	7B2	protein_coding	Up
ENSMUSG00000081058	3.30362	1.51e-36	H3c15ist2hb	3F2.1	protein_coding	Up
ENSMUSG00000079845	2.70303	4.88e-36	Xlr4a	XA7.3	protein_coding	Up
ENSMUSG00000007216	2.29432	2.24e-33	Zfp75n	6B2.3	protein_coding	Up
ENSMUSG00000031927	5.3534	1e-31	1702B9Rik	9A2	protein_coding	Up
ENSMUSG00000055865	4.02674	2.93e-31	Taf3	3F2.2	protein_coding	Up
ENSMUSG00000074829	2.00908	7.66e-25	20135BRik	9F4	protein_coding	Up
ENSMUSG00000058656	7.91745	1.21e-24	Samd12	15D1	protein_coding	Up
ENSMUSG00000041293	7.7429	7.6e-24	Adgrf1	17B3	protein_coding	Up
ENSMUSG00000060716	4.1082	2.26e-23	Plekh1	12C3	protein_coding	Up
ENSMUSG00000052560	2.77698	4.87e-23	Cpne8	15000	protein_coding	Up
ENSMUSG00000042515	3.565	5.36e-23	Pwp3b	XF1	protein_coding	Up
ENSMUSG00000039670	2.07338	1.31e-22	Oxld1	1100	protein_coding	Up
ENSMUSG00000044916	2.96137	4.39e-21	17029I5Rik	20	protein_coding	Up
ENSMUSG00000042734	3.26855	1.4e-20	Ttc9	12D1	protein_coding	Up
ENSMUSG00000026546	2.33163	1.34e-19	Cfap45	1H3	protein_coding	Up
ENSMUSG00000000791	3.26389	1.41e-19	Il12rb	8B3.3	protein_coding	Up
ENSMUSG00000040146	2.49856	8.86e-19	Rgl3	9A3	protein_coding	Up
ENSMUSG00000031549	5.82926	3.46e-16	Ido2	8A2	protein_coding	Up
ENSMUSG00000053297	3.78988	5.75e-16	AI854703	6B2.3	protein_coding	Up
ENSMUSG00000019945	4.40747	2.87e-15	Cabco1	10B5.2	protein_coding	Up
ENSMUSG00000091764	2.24204	3.2e-14	Zfp964	8B3.3	protein_coding	Up
ENSMUSG00000037849	2.45728	1.02e-13	Ifi206	1H3	protein_coding	Up
ENSMUSG00000024209	3.23818	1.49e-13	Acsbg3	17D	protein_coding	Up
ENSMUSG00000042826	2.17137	2.74e-13	Fgf1	11B3	protein_coding	Up
ENSMUSG00000055137	3.98039	4.68e-13	Sugct	13A2	protein_coding	Up
ENSMUSG00000042279	7.50457	7.3e-12	H1f8o	6000	protein_coding	Up
ENSMUSG00000063954	3.3812	1.2e-11	H2ac19isth	3F2.1	protein_coding	Up
ENSMUSG00000060512	2.41683	1.48e-11	0614JRik	5C3.1	protein_coding	Up
ENSMUSG00000004187	2.00832	2.21e-11	Kifc2	15D3	protein_coding	Up
ENSMUSG00000034949	2.43384	2.33e-11	Zfr2	10C1	protein_coding	Up
ENSMUSG00000024749	8.51605	2.38e-11	Tmc1	19B	protein_coding	Up
ENSMUSG00000020080	7.28967	6.88e-11	Hkdc1	10B4	protein_coding	Up
ENSMUSG00000038523	3.91843	7.46e-11	1703F2Rik	2H1	protein_coding	Up
ENSMUSG00000030587	2.96991	1.79e-10	20D1Rik	7B1	protein_coding	Up
ENSMUSG00000078591	7.99236	2.51e-10	Hs3t4	7F3	protein_coding	Up
ENSMUSG00000044749	3.1934	2.83e-10	Abca6	110	protein_coding	Up
ENSMUSG00000025658	7.85304	7.22e-10	Cnksr2	XF4	protein_coding	Up
ENSMUSG00000039063	2.05369	1.86e-09	Echd3	2A1	protein_coding	Up
ENSMUSG00000070720	4.7311	2.05e-09	Tme20b	4D2.3	protein_coding	Up
ENSMUSG00000027380	2.3894	2.08e-09	Acoxl	2F1	protein_coding	Up
ENSMUSG00000044927	2.35554	3.18e-09	H1f0	6D1	protein_coding	Up
ENSMUSG00000027849	4.15499	4.66e-09	Syt6	3F2.2	protein_coding	Up
ENSMUSG00000095493	7.43798	1.14e-08	A6302Rik	14B	protein_coding	Up
ENSMUSG00000079339	2.92051	2.37e-08	Ifit1bl	19C1	protein_coding	Up
ENSMUSG00000022818	2.116	3.37e-08	Cyp2ab1	16A3	protein_coding	Up
ENSMUSG00000052565	2.08463	8.46e-08	H1f3-	13A3.1	protein_coding	Up
ENSMUSG00000045441	2.63782	1.09e-07	Gprin3	6B3	protein_coding	Up
ENSMUSG00000052981	6.00705	1.53e-07	Ube2ql1	13C1	protein_coding	Up
ENSMUSG00000009378	3.99181	1.99e-07	Slc16a2	19C1	protein_coding	Up
ENSMUSG00000079484	2.18182	2.21e-07	Phyd1	2B	protein_coding	Up
ENSMUSG00000030554	2.52987	3.1e-07	Synm	7C	protein_coding	Up
ENSMUSG00000018919	2.30747	4.6e-07	Tm4sf5	11B3	protein_coding	Up
ENSMUSG00000060981	2.12942	8.17e-07	H4c8ist2h	13A3.1	protein_coding	Up
ENSMUSG00000020072	2.28375	3.02e-06	Pbld2	10B4	protein_coding	Up
ENSMUSG00000055313	2.29259	8.45e-06	Pgbd1	13A3.1	protein_coding	Up
ENSMUSG00000038242	2.03465	0.000168	Aox4	1C1.3	protein_coding	Up
ENSMUSG00000030124	2.31331	0.00168	Lag3	6F2	protein_coding	Up
ENSMUSG00000021822	-4.74868	5.22e-26	Plau	14A3	protein_coding	Down
ENSMUSG00000040693	-4.73578	8.1e-29	Slco41	1D	protein_coding	Down
ENSMUSG00000015947	-4.67838	1.04e-51	Fcgr1	3F2.1	protein_coding	Down
ENSMUSG00000032496	-4.5005	6.16e-35	Ltf	9F2	protein_coding	Down
ENSMUSG00000005611	-4.32765	3.93e-60	Mrvi1	7000	protein_coding	Down
ENSMUSG00000028776	-4.00625	8.39e-20	Tinagl1	4D2.2	protein_coding	Down
ENSMUSG00000073386	-3.89944	3.69e-14	983017B2Rik	17C	protein_coding	Down
ENSMUSG00000079554	-3.89709	5.91e-09	Aox2	1C1.3	protein_coding	Down
ENSMUSG00000051748	-3.83219	3.63e-14	Wfdc21	11C	protein_coding	Down
ENSMUSG00000020183	-3.73802	2.39e-06	Cpm	10D2	protein_coding	Down
ENSMUSG00000020017	-3.69427	4.5e-71	Hal	10C2	protein_coding	Down
ENSMUSG00000043939	-3.67897	4.46e-31	A53064DRik	17C	protein_coding	Down
ENSMUSG00000050345	-3.60494	4.03e-11	493086L2Rik	13B2	protein_coding	Down
ENSMUSG00000069873	-3.30294	9.08e-35	49308ARik	11B1.3	protein_coding	Down
ENSMUSG00000057766	-3.26418	4.55e-08	Ankrd29	18A1	protein_coding	Down
ENSMUSG00000026579	-3.20079	1.87e-92	F5	1H2.2	protein_coding	Down
ENSMUSG00000108929	-3.02074	7.21e-06	Cc2db	19C3	protein_coding	Down
ENSMUSG00000039131	-3.0107	3.8e-06	Gipc2	3H3	protein_coding	Down
ENSMUSG00000050600	-2.86743	1.38e-05	Zfp831	2H4	protein_coding	Down
ENSMUSG00000096606	-2.85272	7.6e-10	Tpbgl	70	protein_coding	Down
ENSMUSG00000036377	-2.80595	9.19e-14	C5308M17Rik	5C3.3	protein_coding	Down
ENSMUSG00000006435	-2.72315	5.07e-06	Neurl1a	19C3	protein_coding	Down
ENSMUSG00000078452	-2.65493	5.05e-40	Raet1d	10A3	protein_coding	Down
ENSMUSG00000069792	-2.59416	7.14e-17	Wfdc17	11C	protein_coding	Down
ENSMUSG00000024049	-2.57382	5.38e-17	Myom1	17E1.3	protein_coding	Down
ENSMUSG00000004612	-2.53712	1.56e-09	Nkg7	7B3	protein_coding	Down
ENSMUSG00000027611	-2.53466	2.4e-24	Proc	2H1	protein_coding	Down
ENSMUSG00000051851	-2.48508	4.79e-06	Rtl8c	XA5	protein_coding	Down
ENSMUSG00000051435	-2.45373	9.12e-07	Fhad1	40	protein_coding	Down
ENSMUSG00000017417	-2.44837	5.36e-44	Plxdc1	11D	protein_coding	Down
ENSMUSG00000089901	-2.41417	0.0019	Gm813	14C1	protein_coding	Down
ENSMUSG00000073795	-2.40048	8.12e-06	Spef1l	7F4	protein_coding	Down
ENSMUSG00000042641	-2.3873	6.15e-06	Rgsl1	1G3	protein_coding	Down
ENSMUSG00000021719	-2.38462	1.98e-06	Rgs7bp	13D1	protein_coding	Down
ENSMUSG00000035085	-2.36772	3.82e-13	1702L4Rik	11C	protein_coding	Down
ENSMUSG00000041707	-2.3394	3.18e-62	Tme273	14B	protein_coding	Down
ENSMUSG00000047749	-2.27202	1.61e-21	Zc3hav1l	6B1	protein_coding	Down
ENSMUSG00000078780	-2.22684	1.95e-24	Gm510	3A1	protein_coding	Down
ENSMUSG00000053706	-2.20227	6.49e-30	B4305JRik	30	protein_coding	Down
ENSMUSG00000048924	-2.19632	5.03e-20	Ccd125	13D1	protein_coding	Down
ENSMUSG00000066975	-2.18738	0.000122	Cryba4	5F	protein_coding	Down
ENSMUSG00000024530	-2.16856	3.02e-11	Prelid3a	180	protein_coding	Down
ENSMUSG00000032514	-2.16574	1.46e-05	Ttc21a	9F3	protein_coding	Down
ENSMUSG00000070732	-2.07137	1.75e-05	Rbm4	1D	protein_coding	Down
ENSMUSG00000030747	-2.05773	1.54e-24	Dgat2	70	protein_coding	Down
*FDR	False Discovery Rate
